# Supplementary material for: Tissue-specific usage of transposable element-derived promoters in mouse development
Source: Genome Biol. 2020 Sep 28;21:255. doi: 10.1186/s13059-020-02164-3 (PMC7520981; doi:10.1186/s13059-020-02164-3)
Supplement: Supplementary file 1 — Additional file 1. The epigenomic data of five tissues at embryonic day 14.5 and postnatal day 0 development stages from the ENCODE. [file 13059_2020_2164_MOESM1_ESM.xlsx]

## Sheet: Data
Tissue	Data Type	Stage: Embryo 14.5 days			Stage: Postnatal 0 days
		Replicate	Accesstion	Type	Replicate	Accesstion	Type
Intestine	ATAC-seq	1	ENCFF642UHQ	fastq	1	ENCFF039HAM	fastq
			ENCFF188JXF	fastq		ENCFF780FQW	fastq
		2	ENCFF593JRX	fastq	2	ENCFF169QUZ	fastq
			ENCFF243SQC	fastq		ENCFF742CFJ	fastq
	RNA-seq	1	ENCFF758VQQ	fastq	1	ENCFF014ZBI	fastq
			ENCFF904JAW	fastq		ENCFF499WIP	fastq
		2	ENCFF553BVK	fastq	2	ENCFF316QLU	fastq
			ENCFF113UJZ	fastq		ENCFF093ZAR	fastq
	H3k27ac	1	ENCFF666KDS	bed	1	ENCFF660XDP	bed
			ENCFF346XYF	bam		ENCFF751EWM	bam
		2	ENCFF164RCM	bed	2	ENCFF540KOQ	bed
			ENCFF467NEJ	bam		ENCFF005SOY	bam
Liver	ATAC-seq	1	ENCFF159HYY	fastq	1	ENCFF599TJR	fastq
			ENCFF911HQX	fastq		ENCFF176IZG	fastq
		2	ENCFF618OJP	fastq	2	ENCFF957VLH	fastq
			ENCFF863FZP	fastq		ENCFF999IJT	fastq
	RNA-seq	1	ENCFF635YMK	fastq	1	ENCFF746XUK	fastq
			ENCFF510RXX	fastq
		2	ENCFF526QHV	fastq
			ENCFF536HIT	fastq		ENCFF528MAS	fastq
		3	ENCFF001LDQ	fastq
		4	ENCFF001LDR	fastq	2	ENCFF986WFE	fastq
		5	ENCFF001JDO	fastq
			ENCFF001JDW	fastq		ENCFF584CMS	fastq
		6	ENCFF001JDP	fastq
			ENCFF001JDV	fastq
	H3k27ac	1	ENCFF712SUB	bed	1	ENCFF293RLR	bed
			ENCFF106QPA	bam		ENCFF541VHX	bam
		2	ENCFF226UOV	bed	2	ENCFF640DRN	bed
			ENCFF825HOE	bam		ENCFF498EVF	bam
Lung	ATAC-seq	1	ENCFF979DGG	fastq	1	ENCFF705BQG	fastq
			ENCFF244BWB	fastq		ENCFF269YOD	fastq
		2	ENCFF204EVA	fastq	2	ENCFF370OFA	fastq
			ENCFF437GNH	fastq		ENCFF150BVC	fastq
	RNA-seq	1	ENCFF800SJE	fastq	1	ENCFF637AVG	fastq
			ENCFF503BOB	fastq		ENCFF542DBJ	fastq
		2	ENCFF657LQI	fastq	2	ENCFF333IFD	fastq
			ENCFF728LAM	fastq		ENCFF505QCL	fastq
	H3k27ac	1	ENCFF880WWG	bed	1	ENCFF388BOS	bed
			ENCFF026GAM	bam		ENCFF513KCC	bam
		2	ENCFF375OBR	bed	2	ENCFF003LQQ	bed
			ENCFF410SCI	bam		ENCFF956DZC	bam
Stomach	ATAC-seq	1	ENCFF699GSF	fastq	1	ENCFF756RRU	fastq
			ENCFF944CWK	fastq		ENCFF907CZS	fastq
		2	ENCFF395TZD	fastq	2	ENCFF550FMX	fastq
			ENCFF395IGM	fastq		ENCFF601QOX	fastq
	RNA-seq	1	ENCFF775CBB	fastq	1	ENCFF071QDU	fastq
			ENCFF417NAF	fastq		ENCFF807MPL	fastq
		2	ENCFF553BSP	fastq	2	ENCFF301EKO	fastq
			ENCFF352EXD	fastq		ENCFF101BTX	fastq
	H3k27ac	1	ENCFF057XMF	bed	1	ENCFF177FHK	bed
			ENCFF769FGA	bam		ENCFF498MCD	bam
		2	ENCFF699ZHG	bed	2	ENCFF519ELH	bed
			ENCFF736NVD	bam		ENCFF211LLN	bam
Kidney	ATAC-seq	1	ENCFF958YUR	fastq	1	ENCFF171RXE	fastq
			ENCFF504EBV	fastq		ENCFF144HIW	fastq
		2	ENCFF802JNF	fastq	2	ENCFF763EEB	fastq
			ENCFF576WIS	fastq		ENCFF765QFH	fastq
	RNA-seq	1	ENCFF070BUP	fastq	1	ENCFF367OPA	fastq
			ENCFF021BPG	fastq		ENCFF143NRY	fastq
		2	ENCFF301QEB	fastq	2	ENCFF929PSZ	fastq
			ENCFF140MLD	fastq		ENCFF798JOI	fastq
	H3k27ac	1	ENCFF203WTM	bed	1	ENCFF193IGS	bed
			ENCFF603MJM	bam		ENCFF049LRQ	bam
		2	ENCFF304OMO	bed	2	ENCFF726OIF	bed
			ENCFF313FDX	bam		ENCFF676EHD	bam
