# Supplementary material for: Tissue-specific usage of transposable element-derived promoters in mouse development
Source: Genome Biol. 2020 Sep 28;21:255. doi: 10.1186/s13059-020-02164-3 (PMC7520981; doi:10.1186/s13059-020-02164-3)
Supplement: Supplementary file 2 — Additional file 2. The accessible TEs identified in the five tissues. [file 13059_2020_2164_MOESM2_ESM.xlsx]

## Sheet: intestine
TE			Peak			TE annotation
CHR	Start	End	CHR	Start	End
chr1	3514813	3515018	chr1	3514698	3515527	gene_id "MTE2b,chr1:3514813-3515018"; gene_class "LTR"; gene_family "ERVL-MaLR";
chr1	3515117	3515283	chr1	3514698	3515527	gene_id "MTE2b,chr1:3515117-3515283"; gene_class "LTR"; gene_family "ERVL-MaLR";
chr1	4029089	4029413	chr1	4029196	4029498	gene_id "MTD,chr1:4029089-4029413"; gene_class "LTR"; gene_family "ERVL-MaLR";
chr1	4059189	4059604	chr1	4059372	4059675	gene_id "RLTR9D,chr1:4059189-4059604"; gene_class "LTR"; gene_family "ERVK";
chr1	4776064	4776193	chr1	4775021	4776204	gene_id "B1_Mur4,chr1:4776064-4776193"; gene_class "SINE"; gene_family "Alu";
chr1	4801401	4801796	chr1	4801598	4802001	gene_id "MTC,chr1:4801401-4801796"; gene_class "LTR"; gene_family "ERVL-MaLR";
chr1	4801797	4801988	chr1	4801598	4802001	gene_id "MTC-int,chr1:4801797-4801988"; gene_class "LTR"; gene_family "ERVL-MaLR";
chr1	4802596	4802944	chr1	4802535	4802850	gene_id "RLTR9D,chr1:4802596-4802944"; gene_class "LTR"; gene_family "ERVK";
chr1	4842096	4842425	chr1	4841999	4842493	gene_id "ORR1A3,chr1:4842096-4842425"; gene_class "LTR"; gene_family "ERVL-MaLR";
chr1	5082517	5082726	chr1	5082725	5083664	gene_id "RMER17B2,chr1:5082517-5082726"; gene_class "LTR"; gene_family "ERVK";
chr1	5108492	5108821	chr1	5108511	5109120	gene_id "IAPLTR2b,chr1:5108492-5108821"; gene_class "LTR"; gene_family "ERVK";
chr1	5108823	5109319	chr1	5108511	5109120	gene_id "RLTR22_Mur,chr1:5108823-5109319"; gene_class "LTR"; gene_family "ERVK";
chr1	5109320	5109558	chr1	5109226	5109773	gene_id "RLTR30E_MM,chr1:5109320-5109558"; gene_class "LTR"; gene_family "ERV1";
chr1	5294594	5294743	chr1	5294612	5295009	gene_id "ID_B1,chr1:5294594-5294743"; gene_class "SINE"; gene_family "B4";
chr1	5618305	5619515	chr1	5619080	5619789	gene_id "ORR1B1-int,chr1:5618305-5619515"; gene_class "LTR"; gene_family "ERVL-MaLR";
chr1	5619516	5619783	chr1	5619080	5619789	gene_id "ORR1A2,chr1:5619516-5619783"; gene_class "LTR"; gene_family "ERVL-MaLR";
chr1	5672253	5672594	chr1	5672166	5673023	gene_id "ORR1A2,chr1:5672253-5672594"; gene_class "LTR"; gene_family "ERVL-MaLR";
chr1	6054915	6055052	chr1	6054843	6055143	gene_id "Charlie4a,chr1:6054915-6055052"; gene_class "DNA"; gene_family "hAT-Charlie";
chr1	6188199	6188471	chr1	6188144	6188773	gene_id "MLTR14,chr1:6188199-6188471"; gene_class "LTR"; gene_family "ERV1";
chr1	6188958	6189128	chr1	6188995	6189286	gene_id "B4A,chr1:6188958-6189128"; gene_class "SINE"; gene_family "B4";
chr1	6189028	6189134	chr1	6188995	6189286	gene_id "B1_Mm,chr1:6189028-6189134"; gene_class "SINE"; gene_family "Alu";
chr1	6189155	6189283	chr1	6188995	6189286	gene_id "RMER5,chr1:6189155-6189283"; gene_class "LTR"; gene_family "ERV1";
chr1	6282551	6282882	chr1	6282417	6282993	gene_id "ERVB7_2B-LTR_MM,chr1:6282551-6282882"; gene_class "LTR"; gene_family "ERVK";
chr1	6624466	6624857	chr1	6624484	6624725	gene_id "MTD,chr1:6624466-6624857"; gene_class "LTR"; gene_family "ERVL-MaLR";
chr1	6904597	6904738	chr1	6904595	6905010	gene_id "ORR1G,chr1:6904597-6904738"; gene_class "LTR"; gene_family "ERVL-MaLR";
chr1	6904788	6905243	chr1	6904595	6905010	gene_id "ORR1B1,chr1:6904788-6905243"; gene_class "LTR"; gene_family "ERVL-MaLR";
chr1	6906328	6906563	chr1	6906366	6906621	gene_id "MamGypsy2-I,chr1:6906328-6906563"; gene_class "LTR"; gene_family "Gypsy";
chr1	7398615	7398742	chr1	7397308	7398715	gene_id "ID_B1,chr1:7398615-7398742"; gene_class "SINE"; gene_family "B4";
chr1	7398639	7398743	chr1	7397308	7398715	gene_id "B1_Mus1,chr1:7398639-7398743"; gene_class "SINE"; gene_family "Alu";
chr1	7499145	7499565	chr1	7499104	7499356	gene_id "RLTR9C,chr1:7499145-7499565"; gene_class "LTR"; gene_family "ERVK";
chr1	7502301	7502766	chr1	7502400	7502784	gene_id "RLTR47,chr1:7502301-7502766"; gene_class "LTR"; gene_family "ERVK";
chr1	7746012	7746319	chr1	7745998	7746254	gene_id "RLTR1A2_MM,chr1:7746012-7746319"; gene_class "LTR"; gene_family "ERV1";
chr1	7776781	7777679	chr1	7777242	7778495	gene_id "RMER17A-int,chr1:7776781-7777679"; gene_class "LTR"; gene_family "ERVK";
chr1	7777680	7778448	chr1	7777242	7778495	gene_id "RMER17A,chr1:7777680-7778448"; gene_class "LTR"; gene_family "ERVK";
chr1	8122992	8123180	chr1	8123077	8123251	gene_id "B2_Mm1t,chr1:8122992-8123180"; gene_class "SINE"; gene_family "B2";
chr1	8330425	8331414	chr1	8330850	8331551	gene_id "RLTR13A3,chr1:8330425-8331414"; gene_class "LTR"; gene_family "ERVK";
chr1	9780119	9780299	chr1	9780141	9780735	gene_id "B2_Mm2,chr1:9780119-9780299"; gene_class "SINE"; gene_family "B2";
chr1	9788682	9788823	chr1	9787714	9788793	gene_id "B1_Mus1,chr1:9788682-9788823"; gene_class "SINE"; gene_family "Alu";
chr1	9938651	9939090	chr1	9938743	9938984	gene_id "Lx3A,chr1:9938651-9939090"; gene_class "LINE"; gene_family "L1";
chr1	9944441	9944648	chr1	9943687	9944592	gene_id "B3,chr1:9944441-9944648"; gene_class "SINE"; gene_family "B2";
chr1	10089586	10089769	chr1	10089503	10089834	gene_id "B4,chr1:10089586-10089769"; gene_class "SINE"; gene_family "B4";
chr1	10111115	10111473	chr1	10111047	10111367	gene_id "Lx9,chr1:10111115-10111473"; gene_class "LINE"; gene_family "L1";
chr1	10124245	10124417	chr1	10123883	10124522	gene_id "RMER5,chr1:10124245-10124417"; gene_class "LTR"; gene_family "ERV1";
chr1	10124418	10124570	chr1	10123883	10124522	gene_id "B1_Mus1,chr1:10124418-10124570"; gene_class "SINE"; gene_family "Alu";
chr1	10142841	10143036	chr1	10142833	10143280	gene_id "B3,chr1:10142841-10143036"; gene_class "SINE"; gene_family "B2";
chr1	10143067	10144087	chr1	10142833	10143280	gene_id "RMER12,chr1:10143067-10144087"; gene_class "LTR"; gene_family "ERVK";
chr1	10170276	10170794	chr1	10170253	10170718	gene_id "LTRIS2,chr1:10170276-10170794"; gene_class "LTR"; gene_family "ERV1";
chr1	10198110	10198455	chr1	10198032	10198372	gene_id "MTD,chr1:10198110-10198455"; gene_class "LTR"; gene_family "ERVL-MaLR";
chr1	10253594	10253905	chr1	10253627	10254858	gene_id "ORR1D1,chr1:10253594-10253905"; gene_class "LTR"; gene_family "ERVL-MaLR";
chr1	10262586	10262740	chr1	10262301	10262741	gene_id "B4A,chr1:10262586-10262740"; gene_class "SINE"; gene_family "B4";
chr1	10265152	10265560	chr1	10265324	10265695	gene_id "RLTR48A,chr1:10265152-10265560"; gene_class "LTR"; gene_family "ERV1";
chr1	10265597	10265785	chr1	10265324	10265695	gene_id "RLTR48A,chr1:10265597-10265785"; gene_class "LTR"; gene_family "ERV1";
chr1	10285699	10286120	chr1	10285336	10286513	gene_id "RMER17C,chr1:10285699-10286120"; gene_class "LTR"; gene_family "ERVK";
chr1	12240401	12240530	chr1	12240309	12240538	gene_id "MTD,chr1:12240401-12240530"; gene_class "LTR"; gene_family "ERVL-MaLR";
chr1	12287886	12288091	chr1	12287964	12288164	gene_id "B4A,chr1:12287886-12288091"; gene_class "SINE"; gene_family "B4";
chr1	12657422	12658039	chr1	12657532	12657906	gene_id "hAT-16_Crp,chr1:12657422-12658039"; gene_class "DNA"; gene_family "hAT-Charlie";
chr1	13426747	13426863	chr1	13426425	13426871	gene_id "ID_B1,chr1:13426747-13426863"; gene_class "SINE"; gene_family "B4";
chr1	13616296	13616431	chr1	13615945	13616476	gene_id "B1_Mur1,chr1:13616296-13616431"; gene_class "SINE"; gene_family "Alu";
chr1	13660003	13660126	chr1	13659836	13660946	gene_id "B1F1,chr1:13660003-13660126"; gene_class "SINE"; gene_family "Alu";
chr1	13669785	13669926	chr1	13669656	13669968	gene_id "MLT1B,chr1:13669785-13669926"; gene_class "LTR"; gene_family "ERVL-MaLR";
chr1	13699699	13699891	chr1	13699676	13699900	gene_id "B3,chr1:13699699-13699891"; gene_class "SINE"; gene_family "B2";
chr1	13800523	13800727	chr1	13800505	13800837	gene_id "B3,chr1:13800523-13800727"; gene_class "SINE"; gene_family "B2";
chr1	13873902	13874267	chr1	13873958	13874264	gene_id "ORR1B2,chr1:13873902-13874267"; gene_class "LTR"; gene_family "ERVL-MaLR";
chr1	14156005	14156342	chr1	14156173	14156460	gene_id "RLTRETN_Mm,chr1:14156005-14156342"; gene_class "LTR"; gene_family "ERVK";
chr1	15805289	15805400	chr1	15805230	15806459	gene_id "ID_B1,chr1:15805289-15805400"; gene_class "SINE"; gene_family "B4";
chr1	15806228	15806500	chr1	15805230	15806459	gene_id "B4,chr1:15806228-15806500"; gene_class "SINE"; gene_family "B4";
chr1	15806441	15806546	chr1	15805230	15806459	gene_id "B3,chr1:15806441-15806546"; gene_class "SINE"; gene_family "B2";
chr1	16023575	16023898	chr1	16023278	16023758	gene_id "ORR1A2,chr1:16023575-16023898"; gene_class "LTR"; gene_family "ERVL-MaLR";
chr1	16050714	16051245	chr1	16050960	16051548	gene_id "MERV1_I-int,chr1:16050714-16051245"; gene_class "LTR"; gene_family "ERV1";
chr1	16051246	16051706	chr1	16050960	16051548	gene_id "MERV1_LTR,chr1:16051246-16051706"; gene_class "LTR"; gene_family "ERV1";
chr1	16125593	16125699	chr1	16125566	16125923	gene_id "Tigger5b_Glire,chr1:16125593-16125699"; gene_class "DNA"; gene_family "TcMar-Tigger";
chr1	16125707	16125828	chr1	16125566	16125923	gene_id "Tigger5a_Glire,chr1:16125707-16125828"; gene_class "DNA"; gene_family "TcMar-Tigger";
chr1	16171959	16172286	chr1	16171942	16172810	gene_id "MTD,chr1:16171959-16172286"; gene_class "LTR"; gene_family "ERVL-MaLR";
chr1	16177327	16177660	chr1	16177466	16178106	gene_id "RCHARR1,chr1:16177327-16177660"; gene_class "DNA"; gene_family "hAT-Charlie";
chr1	16356331	16356734	chr1	16356326	16356647	gene_id "L1MB1,chr1:16356331-16356734"; gene_class "LINE"; gene_family "L1";
chr1	17489446	17489699	chr1	17489227	17490053	gene_id "LTRIS2,chr1:17489446-17489699"; gene_class "LTR"; gene_family "ERV1";
chr1	18224023	18224496	chr1	18223569	18224287	gene_id "ERVB5_2-LTR_MM,chr1:18224023-18224496"; gene_class "LTR"; gene_family "ERVK";
chr1	18522665	18523008	chr1	18522426	18523281	gene_id "Lx9,chr1:18522665-18523008"; gene_class "LINE"; gene_family "L1";
chr1	18523004	18523217	chr1	18522426	18523281	gene_id "Lx9,chr1:18523004-18523217"; gene_class "LINE"; gene_family "L1";
chr1	18531348	18531990	chr1	18531647	18532252	gene_id "RMER17B2,chr1:18531348-18531990"; gene_class "LTR"; gene_family "ERVK";
chr1	18531997	18532115	chr1	18531647	18532252	gene_id "RLTR22_Mur,chr1:18531997-18532115"; gene_class "LTR"; gene_family "ERVK";
chr1	18726827	18728000	chr1	18727033	18728006	gene_id "RLTR25A,chr1:18726827-18728000"; gene_class "LTR"; gene_family "ERVK";
chr1	20856739	20857168	chr1	20856939	20857388	gene_id "MTD,chr1:20856739-20857168"; gene_class "LTR"; gene_family "ERVL-MaLR";
chr1	21052539	21052670	chr1	21052230	21052950	gene_id "B1F,chr1:21052539-21052670"; gene_class "SINE"; gene_family "Alu";
chr1	21068853	21069020	chr1	21068523	21069153	gene_id "MIR,chr1:21068853-21069020"; gene_class "SINE"; gene_family "MIR";
chr1	21073028	21073188	chr1	21072920	21073404	gene_id "MIRc,chr1:21073028-21073188"; gene_class "SINE"; gene_family "MIR";
chr1	21229100	21229277	chr1	21228992	21229352	gene_id "B3A,chr1:21229100-21229277"; gene_class "SINE"; gene_family "B2";
chr1	21239999	21240242	chr1	21239988	21240731	gene_id "RLTR49,chr1:21239999-21240242"; gene_class "LTR"; gene_family "ERVK";
chr1	21326616	21326845	chr1	21326723	21327055	gene_id "LTRIS_Mus,chr1:21326616-21326845"; gene_class "LTR"; gene_family "ERV1";
chr1	21326880	21327127	chr1	21326723	21327055	gene_id "LTRIS_Mus,chr1:21326880-21327127"; gene_class "LTR"; gene_family "ERV1";
chr1	21333547	21333942	chr1	21333601	21333814	gene_id "RLTR50A,chr1:21333547-21333942"; gene_class "LTR"; gene_family "ERVK";
chr1	21344615	21345133	chr1	21344354	21345164	gene_id "LTRIS2,chr1:21344615-21345133"; gene_class "LTR"; gene_family "ERV1";
chr1	21345310	21345666	chr1	21345365	21345726	gene_id "RLTR41,chr1:21345310-21345666"; gene_class "LTR"; gene_family "ERV1";
chr1	22496717	22496829	chr1	22496677	22496909	gene_id "B4A,chr1:22496717-22496829"; gene_class "SINE"; gene_family "B4";
chr1	22587926	22588091	chr1	22587907	22588311	gene_id "B4,chr1:22587926-22588091"; gene_class "SINE"; gene_family "B4";
chr1	22627059	22627260	chr1	22627079	22627229	gene_id "B3,chr1:22627059-22627260"; gene_class "SINE"; gene_family "B2";
chr1	22750686	22750895	chr1	22750555	22750881	gene_id "RMER15-int,chr1:22750686-22750895"; gene_class "LTR"; gene_family "ERVL";
chr1	23062326	23062428	chr1	23061978	23062415	gene_id "L2d2,chr1:23062326-23062428"; gene_class "LINE"; gene_family "L2";
chr1	23228708	23228810	chr1	23228536	23228853	gene_id "MER58A,chr1:23228708-23228810"; gene_class "DNA"; gene_family "hAT-Charlie";
chr1	23793002	23793122	chr1	23792841	23793217	gene_id "MTEa,chr1:23793002-23793122"; gene_class "LTR"; gene_family "ERVL-MaLR";
chr1	24090638	24090859	chr1	24090664	24090900	gene_id "L2a,chr1:24090638-24090859"; gene_class "LINE"; gene_family "L2";
chr1	24236512	24236653	chr1	24236427	24236717	gene_id "URR1A,chr1:24236512-24236653"; gene_class "DNA"; gene_family "hAT-Charlie";
chr1	24236513	24236699	chr1	24236427	24236717	gene_id "CYRA11_Mm,chr1:24236513-24236699"; gene_class "Unknown"; gene_family "Y-chromosome";
chr1	24295610	24296009	chr1	24295071	24296173	gene_id "MTD,chr1:24295610-24296009"; gene_class "LTR"; gene_family "ERVL-MaLR";
chr1	24677689	24678014	chr1	24678006	24679366	gene_id "MTE2b,chr1:24677689-24678014"; gene_class "LTR"; gene_family "ERVL-MaLR";
chr1	24697878	24697978	chr1	24697794	24697986	gene_id "PB1,chr1:24697878-24697978"; gene_class "SINE"; gene_family "Alu";
chr1	24698052	24698242	chr1	24698141	24698322	gene_id "L1M4,chr1:24698052-24698242"; gene_class "LINE"; gene_family "L1";
chr1	24752982	24753102	chr1	24752735	24753137	gene_id "B1_Mus2,chr1:24752982-24753102"; gene_class "SINE"; gene_family "Alu";
chr1	25064142	25064495	chr1	25064038	25064416	gene_id "ERVB7_2B-LTR_MM,chr1:25064142-25064495"; gene_class "LTR"; gene_family "ERVK";
chr1	25495423	25495689	chr1	25495291	25495812	gene_id "ORR1F,chr1:25495423-25495689"; gene_class "LTR"; gene_family "ERVL-MaLR";
chr1	25887876	25888286	chr1	25887939	25888369	gene_id "RLTR9E,chr1:25887876-25888286"; gene_class "LTR"; gene_family "ERVK";
chr1	26686026	26686130	chr1	26685969	26686630	gene_id "Tigger19b,chr1:26686026-26686130"; gene_class "DNA"; gene_family "TcMar-Tigger";
chr1	27044461	27044562	chr1	27044361	27044981	gene_id "RLTR20A4,chr1:27044461-27044562"; gene_class "LTR"; gene_family "ERVK";
chr1	27044581	27044718	chr1	27044361	27044981	gene_id "MTC,chr1:27044581-27044718"; gene_class "LTR"; gene_family "ERVL-MaLR";
chr1	27044703	27044917	chr1	27044361	27044981	gene_id "URR1B,chr1:27044703-27044917"; gene_class "DNA"; gene_family "hAT-Charlie";
chr1	27045458	27045672	chr1	27045140	27045663	gene_id "MTC,chr1:27045458-27045672"; gene_class "LTR"; gene_family "ERVL-MaLR";
chr1	30874202	30874340	chr1	30872902	30874311	gene_id "PB1D9,chr1:30874202-30874340"; gene_class "SINE"; gene_family "Alu";
chr1	30940943	30941106	chr1	30940647	30941178	gene_id "ID_B1,chr1:30940943-30941106"; gene_class "SINE"; gene_family "B4";
chr1	30995453	30995576	chr1	30995166	30995543	gene_id "RSINE1,chr1:30995453-30995576"; gene_class "SINE"; gene_family "B4";
chr1	31017319	31017459	chr1	31017250	31017829	gene_id "RSINE1,chr1:31017319-31017459"; gene_class "SINE"; gene_family "B4";
chr1	31022945	31023122	chr1	31023029	31023797	gene_id "B2_Mm2,chr1:31022945-31023122"; gene_class "SINE"; gene_family "B2";
chr1	31023124	31023966	chr1	31023029	31023797	gene_id "ORR1A2-int,chr1:31023124-31023966"; gene_class "LTR"; gene_family "ERVL-MaLR";
chr1	31043367	31043549	chr1	31043290	31043604	gene_id "MIR3,chr1:31043367-31043549"; gene_class "SINE"; gene_family "MIR";
chr1	31059169	31059316	chr1	31058704	31059397	gene_id "LTR75B,chr1:31059169-31059316"; gene_class "LTR"; gene_family "ERVL";
chr1	31089052	31089464	chr1	31088691	31089283	gene_id "MTC,chr1:31089052-31089464"; gene_class "LTR"; gene_family "ERVL-MaLR";
chr1	31092887	31093134	chr1	31092845	31093002	gene_id "MTE2b,chr1:31092887-31093134"; gene_class "LTR"; gene_family "ERVL-MaLR";
chr1	31165453	31165703	chr1	31165300	31165625	gene_id "RLTR40,chr1:31165453-31165703"; gene_class "LTR"; gene_family "ERVK";
chr1	33271842	33272148	chr1	33271804	33272070	gene_id "RMER19B2,chr1:33271842-33272148"; gene_class "LTR"; gene_family "ERVK";
chr1	33669947	33670058	chr1	33669504	33670702	gene_id "PB1D7,chr1:33669947-33670058"; gene_class "SINE"; gene_family "Alu";
chr1	33714744	33714989	chr1	33714864	33715077	gene_id "ORR1D1,chr1:33714744-33714989"; gene_class "LTR"; gene_family "ERVL-MaLR";
chr1	34738698	34738898	chr1	34738439	34738993	gene_id "B4A,chr1:34738698-34738898"; gene_class "SINE"; gene_family "B4";
chr1	34738911	34739022	chr1	34738439	34738993	gene_id "RLTR20A4,chr1:34738911-34739022"; gene_class "LTR"; gene_family "ERVK";
chr1	34793847	34793990	chr1	34793527	34794184	gene_id "L1MA5,chr1:34793847-34793990"; gene_class "LINE"; gene_family "L1";
chr1	34794041	34794253	chr1	34793527	34794184	gene_id "B4,chr1:34794041-34794253"; gene_class "SINE"; gene_family "B4";
chr1	34843332	34843461	chr1	34842372	34843592	gene_id "B3A,chr1:34843332-34843461"; gene_class "SINE"; gene_family "B2";
chr1	34843508	34843675	chr1	34842372	34843592	gene_id "B3,chr1:34843508-34843675"; gene_class "SINE"; gene_family "B2";
chr1	34850985	34851119	chr1	34850970	34851406	gene_id "B1_Mus1,chr1:34850985-34851119"; gene_class "SINE"; gene_family "Alu";
chr1	34867271	34867420	chr1	34867305	34867541	gene_id "B3,chr1:34867271-34867420"; gene_class "SINE"; gene_family "B2";
chr1	35385385	35385505	chr1	35385439	35385675	gene_id "MLT2F,chr1:35385385-35385505"; gene_class "LTR"; gene_family "ERVL";
chr1	35440885	35441126	chr1	35440859	35441101	gene_id "ORR1D2,chr1:35440885-35441126"; gene_class "LTR"; gene_family "ERVL-MaLR";
chr1	35702317	35702708	chr1	35702475	35703013	gene_id "MTC,chr1:35702317-35702708"; gene_class "LTR"; gene_family "ERVL-MaLR";
chr1	35702775	35703086	chr1	35702475	35703013	gene_id "ORR1A2,chr1:35702775-35703086"; gene_class "LTR"; gene_family "ERVL-MaLR";
chr1	35717760	35718068	chr1	35717724	35717995	gene_id "RLTR12BD_Mm,chr1:35717760-35718068"; gene_class "LTR"; gene_family "ERVK";
chr1	35778509	35778649	chr1	35778395	35778655	gene_id "MTEa,chr1:35778509-35778649"; gene_class "LTR"; gene_family "ERVL-MaLR";
chr1	35895927	35896053	chr1	35895837	35896174	gene_id "ID_B1,chr1:35895927-35896053"; gene_class "SINE"; gene_family "B4";
chr1	35930691	35930810	chr1	35930733	35930892	gene_id "RSINE1,chr1:35930691-35930810"; gene_class "SINE"; gene_family "B4";
chr1	35943879	35944149	chr1	35943893	35944148	gene_id "B4,chr1:35943879-35944149"; gene_class "SINE"; gene_family "B4";
chr1	35951864	35952006	chr1	35951852	35952013	gene_id "RSINE1,chr1:35951864-35952006"; gene_class "SINE"; gene_family "B4";
chr1	36079477	36079595	chr1	36079515	36080037	gene_id "RSINE1,chr1:36079477-36079595"; gene_class "SINE"; gene_family "B4";
chr1	36090600	36090702	chr1	36090505	36091099	gene_id "RSINE1,chr1:36090600-36090702"; gene_class "SINE"; gene_family "B4";
chr1	36091366	36091765	chr1	36091402	36091606	gene_id "MTEb,chr1:36091366-36091765"; gene_class "LTR"; gene_family "ERVL-MaLR";
chr1	36244619	36244735	chr1	36243793	36244752	gene_id "PB1D9,chr1:36244619-36244735"; gene_class "SINE"; gene_family "Alu";
chr1	36251020	36251387	chr1	36251150	36251869	gene_id "MTB_Mm,chr1:36251020-36251387"; gene_class "LTR"; gene_family "ERVL-MaLR";
chr1	36251495	36251746	chr1	36251150	36251869	gene_id "Eutr10,chr1:36251495-36251746"; gene_class "LTR"; gene_family "ERVL?";
chr1	36275596	36275774	chr1	36275734	36276337	gene_id "B3A,chr1:36275596-36275774"; gene_class "SINE"; gene_family "B2";
chr1	36275861	36276075	chr1	36275734	36276337	gene_id "Lx8,chr1:36275861-36276075"; gene_class "LINE"; gene_family "L1";
chr1	36276207	36276348	chr1	36275734	36276337	gene_id "L1MA4,chr1:36276207-36276348"; gene_class "LINE"; gene_family "L1";
chr1	36333244	36333588	chr1	36333279	36333575	gene_id "L1MD2,chr1:36333244-36333588"; gene_class "LINE"; gene_family "L1";
chr1	36368250	36368391	chr1	36368132	36369523	gene_id "B1_Mur2,chr1:36368250-36368391"; gene_class "SINE"; gene_family "Alu";
chr1	36369464	36369566	chr1	36368132	36369523	gene_id "PB1D7,chr1:36369464-36369566"; gene_class "SINE"; gene_family "Alu";
chr1	36475701	36476085	chr1	36475558	36476094	gene_id "L2a,chr1:36475701-36476085"; gene_class "LINE"; gene_family "L2";
chr1	36511377	36511546	chr1	36511426	36512939	gene_id "B3A,chr1:36511377-36511546"; gene_class "SINE"; gene_family "B2";
chr1	36643817	36644199	chr1	36643841	36644021	gene_id "MTD,chr1:36643817-36644199"; gene_class "LTR"; gene_family "ERVL-MaLR";
chr1	36648177	36648384	chr1	36647612	36648265	gene_id "RMER6BA,chr1:36648177-36648384"; gene_class "LTR"; gene_family "ERVK";
chr1	36665806	36666160	chr1	36665795	36666222	gene_id "ORR1B1,chr1:36665806-36666160"; gene_class "LTR"; gene_family "ERVL-MaLR";
chr1	36744716	36744859	chr1	36744522	36744932	gene_id "B3,chr1:36744716-36744859"; gene_class "SINE"; gene_family "B2";
chr1	36784469	36784645	chr1	36784511	36785115	gene_id "B2_Mm2,chr1:36784469-36784645"; gene_class "SINE"; gene_family "B2";
chr1	36899701	36899823	chr1	36899628	36899908	gene_id "MTC,chr1:36899701-36899823"; gene_class "LTR"; gene_family "ERVL-MaLR";
chr1	36899824	36899928	chr1	36899628	36899908	gene_id "B4,chr1:36899824-36899928"; gene_class "SINE"; gene_family "B4";
chr1	36971427	36971629	chr1	36971011	36971714	gene_id "B3A,chr1:36971427-36971629"; gene_class "SINE"; gene_family "B2";
chr1	37014081	37014219	chr1	37013698	37014192	gene_id "L1ME4b,chr1:37014081-37014219"; gene_class "LINE"; gene_family "L1";
chr1	37041903	37042040	chr1	37041945	37042151	gene_id "B1_Mus1,chr1:37041903-37042040"; gene_class "SINE"; gene_family "Alu";
chr1	37341592	37341731	chr1	37341468	37341722	gene_id "MLT1B,chr1:37341592-37341731"; gene_class "LTR"; gene_family "ERVL-MaLR";
chr1	37415535	37415659	chr1	37415483	37415716	gene_id "RSINE1,chr1:37415535-37415659"; gene_class "SINE"; gene_family "B4";
chr1	37430416	37430585	chr1	37429397	37430739	gene_id "MER53,chr1:37430416-37430585"; gene_class "DNA"; gene_family "hAT";
chr1	37430477	37430588	chr1	37429397	37430739	gene_id "MER53,chr1:37430477-37430588"; gene_class "DNA"; gene_family "hAT";
chr1	37481550	37481894	chr1	37481514	37481734	gene_id "ORR1A3,chr1:37481550-37481894"; gene_class "LTR"; gene_family "ERVL-MaLR";
chr1	37499311	37499861	chr1	37499185	37500077	gene_id "RLTR18B,chr1:37499311-37499861"; gene_class "LTR"; gene_family "ERVK";
chr1	37499862	37500154	chr1	37499185	37500077	gene_id "ORR1A3,chr1:37499862-37500154"; gene_class "LTR"; gene_family "ERVL-MaLR";
chr1	37505201	37505316	chr1	37505027	37505321	gene_id "MER5A,chr1:37505201-37505316"; gene_class "DNA"; gene_family "hAT-Charlie";
chr1	37510004	37510104	chr1	37510039	37510649	gene_id "RMER15,chr1:37510004-37510104"; gene_class "LTR"; gene_family "ERVL";
chr1	37510576	37510726	chr1	37510039	37510649	gene_id "MER68,chr1:37510576-37510726"; gene_class "LTR"; gene_family "ERVL";
chr1	37518145	37518384	chr1	37518004	37518215	gene_id "MTE2b-int,chr1:37518145-37518384"; gene_class "LTR"; gene_family "ERVL-MaLR";
chr1	37522199	37522414	chr1	37522129	37522467	gene_id "ID_B1,chr1:37522199-37522414"; gene_class "SINE"; gene_family "B4";
chr1	37546866	37546978	chr1	37546512	37546966	gene_id "LTR33A_,chr1:37546866-37546978"; gene_class "LTR"; gene_family "ERVL";
chr1	37566888	37567089	chr1	37566827	37567100	gene_id "Tigger1,chr1:37566888-37567089"; gene_class "DNA"; gene_family "TcMar-Tigger";
chr1	37594683	37594860	chr1	37594690	37595024	gene_id "MER58A,chr1:37594683-37594860"; gene_class "DNA"; gene_family "hAT-Charlie";
chr1	37603178	37603545	chr1	37603192	37603873	gene_id "MLT1F1,chr1:37603178-37603545"; gene_class "LTR"; gene_family "ERVL-MaLR";
chr1	37603581	37603685	chr1	37603192	37603873	gene_id "B3A,chr1:37603581-37603685"; gene_class "SINE"; gene_family "B2";
chr1	37603768	37603961	chr1	37603192	37603873	gene_id "B4,chr1:37603768-37603961"; gene_class "SINE"; gene_family "B4";
chr1	37611046	37611397	chr1	37611145	37611348	gene_id "MTD,chr1:37611046-37611397"; gene_class "LTR"; gene_family "ERVL-MaLR";
chr1	37635847	37635952	chr1	37635768	37635985	gene_id "B3A,chr1:37635847-37635952"; gene_class "SINE"; gene_family "B2";
chr1	37655024	37655229	chr1	37655019	37655280	gene_id "MER88,chr1:37655024-37655229"; gene_class "LTR"; gene_family "ERVL";
chr1	37665957	37666405	chr1	37665394	37666225	gene_id "MLTR14,chr1:37665957-37666405"; gene_class "LTR"; gene_family "ERV1";
chr1	37694285	37694402	chr1	37694394	37694955	gene_id "MLT1I,chr1:37694285-37694402"; gene_class "LTR"; gene_family "ERVL-MaLR";
chr1	37850694	37850946	chr1	37850626	37850905	gene_id "B4A,chr1:37850694-37850946"; gene_class "SINE"; gene_family "B4";
chr1	37871760	37871900	chr1	37871755	37872645	gene_id "MLT1H1,chr1:37871760-37871900"; gene_class "LTR"; gene_family "ERVL-MaLR";
chr1	38124447	38124580	chr1	38124322	38124600	gene_id "RSINE1,chr1:38124447-38124580"; gene_class "SINE"; gene_family "B4";
chr1	38823741	38824084	chr1	38823853	38824290	gene_id "RodERV21-int,chr1:38823741-38824084"; gene_class "LTR"; gene_family "ERV1";
chr1	39001215	39001329	chr1	39001214	39001426	gene_id "Kanga1a,chr1:39001215-39001329"; gene_class "DNA"; gene_family "TcMar-Tc2";
chr1	39006610	39007087	chr1	39006702	39007340	gene_id "RMER17C,chr1:39006610-39007087"; gene_class "LTR"; gene_family "ERVK";
chr1	39042346	39042527	chr1	39042270	39042470	gene_id "MLT1B,chr1:39042346-39042527"; gene_class "LTR"; gene_family "ERVL-MaLR";
chr1	39044603	39044742	chr1	39044503	39044746	gene_id "ORR1F,chr1:39044603-39044742"; gene_class "LTR"; gene_family "ERVL-MaLR";
chr1	39100644	39100754	chr1	39100634	39100785	gene_id "ORR1A2,chr1:39100644-39100754"; gene_class "LTR"; gene_family "ERVL-MaLR";
chr1	39332794	39333021	chr1	39332472	39332914	gene_id "RLTR17B_Mm,chr1:39332794-39333021"; gene_class "LTR"; gene_family "ERVK";
chr1	39618758	39618860	chr1	39618632	39618891	gene_id "PB1,chr1:39618758-39618860"; gene_class "SINE"; gene_family "Alu";
chr1	39869124	39869280	chr1	39868893	39869384	gene_id "MLT1D,chr1:39869124-39869280"; gene_class "LTR"; gene_family "ERVL-MaLR";
chr1	39887959	39888366	chr1	39888079	39888328	gene_id "MTB_Mm,chr1:39887959-39888366"; gene_class "LTR"; gene_family "ERVL-MaLR";
chr1	39895479	39895622	chr1	39895089	39895538	gene_id "LTR16E1,chr1:39895479-39895622"; gene_class "LTR"; gene_family "ERVL";
chr1	39924852	39925068	chr1	39924929	39925193	gene_id "MTC,chr1:39924852-39925068"; gene_class "LTR"; gene_family "ERVL-MaLR";
chr1	40194251	40194553	chr1	40194354	40194505	gene_id "RMER6A,chr1:40194251-40194553"; gene_class "LTR"; gene_family "ERVK";
chr1	40420105	40420349	chr1	40420098	40420309	gene_id "B4,chr1:40420105-40420349"; gene_class "SINE"; gene_family "B4";
chr1	40656865	40657095	chr1	40656969	40657498	gene_id "B4A,chr1:40656865-40657095"; gene_class "SINE"; gene_family "B4";
chr1	40709193	40709322	chr1	40709228	40709640	gene_id "ID_B1,chr1:40709193-40709322"; gene_class "SINE"; gene_family "B4";
chr1	40713366	40713648	chr1	40713189	40713561	gene_id "Cheshire,chr1:40713366-40713648"; gene_class "DNA"; gene_family "hAT-Charlie";
chr1	40760131	40760291	chr1	40760129	40760458	gene_id "MLT1H,chr1:40760131-40760291"; gene_class "LTR"; gene_family "ERVL-MaLR";
chr1	43139632	43139745	chr1	43139466	43140123	gene_id "PB1D10,chr1:43139632-43139745"; gene_class "SINE"; gene_family "Alu";
chr1	43225536	43225805	chr1	43225510	43226098	gene_id "L1MB3,chr1:43225536-43225805"; gene_class "LINE"; gene_family "L1";
chr1	43305804	43305925	chr1	43305410	43306642	gene_id "Tigger1,chr1:43305804-43305925"; gene_class "DNA"; gene_family "TcMar-Tigger";
chr1	43399684	43400111	chr1	43399768	43400120	gene_id "Lx9,chr1:43399684-43400111"; gene_class "LINE"; gene_family "L1";
chr1	43433846	43434146	chr1	43433896	43434511	gene_id "MTEa,chr1:43433846-43434146"; gene_class "LTR"; gene_family "ERVL-MaLR";
chr1	43434200	43434494	chr1	43433896	43434511	gene_id "MLT1B,chr1:43434200-43434494"; gene_class "LTR"; gene_family "ERVL-MaLR";
chr1	43444133	43444418	chr1	43444205	43444374	gene_id "ORR1C2,chr1:43444133-43444418"; gene_class "LTR"; gene_family "ERVL-MaLR";
chr1	43472415	43472727	chr1	43471954	43472682	gene_id "MTE2b,chr1:43472415-43472727"; gene_class "LTR"; gene_family "ERVL-MaLR";
chr1	43486542	43486659	chr1	43486386	43486890	gene_id "PB1D9,chr1:43486542-43486659"; gene_class "SINE"; gene_family "Alu";
chr1	43486660	43486869	chr1	43486386	43486890	gene_id "MLT1A,chr1:43486660-43486869"; gene_class "LTR"; gene_family "ERVL-MaLR";
chr1	43521879	43521999	chr1	43521570	43522438	gene_id "MIRc,chr1:43521879-43521999"; gene_class "SINE"; gene_family "MIR";
chr1	43789604	43789807	chr1	43789711	43790378	gene_id "URR1B,chr1:43789604-43789807"; gene_class "DNA"; gene_family "hAT-Charlie";
chr1	43789808	43789911	chr1	43789711	43790378	gene_id "ORR1F,chr1:43789808-43789911"; gene_class "LTR"; gene_family "ERVL-MaLR";
chr1	43789992	43790299	chr1	43789711	43790378	gene_id "MLT1A0,chr1:43789992-43790299"; gene_class "LTR"; gene_family "ERVL-MaLR";
chr1	43819280	43819536	chr1	43819105	43819667	gene_id "MLT1A0,chr1:43819280-43819536"; gene_class "LTR"; gene_family "ERVL-MaLR";
chr1	43941460	43941864	chr1	43941565	43942096	gene_id "RLTR9D,chr1:43941460-43941864"; gene_class "LTR"; gene_family "ERVK";
chr1	44042261	44042575	chr1	44042269	44042940	gene_id "MT2A,chr1:44042261-44042575"; gene_class "LTR"; gene_family "ERVL";
chr1	44155830	44155997	chr1	44155891	44156139	gene_id "B2_Mm2,chr1:44155830-44155997"; gene_class "SINE"; gene_family "B2";
chr1	44198685	44198875	chr1	44198109	44199076	gene_id "FordPrefect,chr1:44198685-44198875"; gene_class "DNA"; gene_family "hAT-Tip100";
chr1	44388096	44388550	chr1	44388063	44388466	gene_id "RMER16_Mm,chr1:44388096-44388550"; gene_class "LTR"; gene_family "ERVK";
chr1	45135300	45135741	chr1	45135287	45135791	gene_id "RLTR20A3_MM,chr1:45135300-45135741"; gene_class "LTR"; gene_family "ERVK";
chr1	45825124	45825270	chr1	45825081	45825442	gene_id "B1_Mus2,chr1:45825124-45825270"; gene_class "SINE"; gene_family "Alu";
chr1	45825282	45825462	chr1	45825081	45825442	gene_id "B3A,chr1:45825282-45825462"; gene_class "SINE"; gene_family "B2";
chr1	45886798	45887012	chr1	45886853	45887141	gene_id "MIRb,chr1:45886798-45887012"; gene_class "SINE"; gene_family "MIR";
chr1	45984661	45984974	chr1	45984797	45984989	gene_id "LTR40b,chr1:45984661-45984974"; gene_class "LTR"; gene_family "ERVL";
chr1	46000808	46000981	chr1	46000886	46001276	gene_id "L2a,chr1:46000808-46000981"; gene_class "LINE"; gene_family "L2";
chr1	46001553	46001699	chr1	46001546	46001696	gene_id "B1F2,chr1:46001553-46001699"; gene_class "SINE"; gene_family "Alu";
chr1	46004569	46004674	chr1	46004512	46004925	gene_id "PB1D10,chr1:46004569-46004674"; gene_class "SINE"; gene_family "Alu";
chr1	46066526	46066665	chr1	46066458	46067378	gene_id "RLTR34D_MM,chr1:46066526-46066665"; gene_class "LTR"; gene_family "ERVK";
chr1	46067238	46067362	chr1	46066458	46067378	gene_id "B1F,chr1:46067238-46067362"; gene_class "SINE"; gene_family "Alu";
chr1	46067273	46067375	chr1	46066458	46067378	gene_id "ID_B1,chr1:46067273-46067375"; gene_class "SINE"; gene_family "B4";
chr1	46544960	46545304	chr1	46544912	46545219	gene_id "RMER17D2,chr1:46544960-46545304"; gene_class "LTR"; gene_family "ERVK";
chr1	47478990	47479507	chr1	47479055	47479518	gene_id "RLTR30D2_MM,chr1:47478990-47479507"; gene_class "LTR"; gene_family "ERV1";
chr1	47545783	47545927	chr1	47545533	47546047	gene_id "RMER15-int,chr1:47545783-47545927"; gene_class "LTR"; gene_family "ERVL";
chr1	47620013	47620949	chr1	47620156	47620847	gene_id "Lx7,chr1:47620013-47620949"; gene_class "LINE"; gene_family "L1";
chr1	50045778	50046189	chr1	50045569	50046190	gene_id "RMER16A2,chr1:50045778-50046189"; gene_class "LTR"; gene_family "ERVK";
chr1	51509578	51509694	chr1	51509041	51509718	gene_id "PB1D7,chr1:51509578-51509694"; gene_class "SINE"; gene_family "Alu";
chr1	51509700	51510042	chr1	51509041	51509718	gene_id "MLT1K,chr1:51509700-51510042"; gene_class "LTR"; gene_family "ERVL-MaLR";
chr1	51509700	51510042	chr1	51509901	51510202	gene_id "MLT1K,chr1:51509700-51510042"; gene_class "LTR"; gene_family "ERVL-MaLR";
chr1	51510104	51510247	chr1	51509901	51510202	gene_id "MER5B,chr1:51510104-51510247"; gene_class "DNA"; gene_family "hAT-Charlie";
chr1	51719692	51719821	chr1	51719515	51719774	gene_id "MER20,chr1:51719692-51719821"; gene_class "DNA"; gene_family "hAT-Charlie";
chr1	51814950	51815124	chr1	51814873	51815272	gene_id "L2,chr1:51814950-51815124"; gene_class "LINE"; gene_family "L2";
chr1	52118924	52119111	chr1	52118991	52120003	gene_id "B3,chr1:52118924-52119111"; gene_class "SINE"; gene_family "B2";
chr1	52170211	52170390	chr1	52170192	52170397	gene_id "B3A,chr1:52170211-52170390"; gene_class "SINE"; gene_family "B2";
chr1	52256776	52256963	chr1	52256825	52257245	gene_id "ID_B1,chr1:52256776-52256963"; gene_class "SINE"; gene_family "B4";
chr1	52257636	52257837	chr1	52257468	52257722	gene_id "ID_B1,chr1:52257636-52257837"; gene_class "SINE"; gene_family "B4";
chr1	52258300	52258466	chr1	52257988	52258675	gene_id "B3,chr1:52258300-52258466"; gene_class "SINE"; gene_family "B2";
chr1	52272405	52272529	chr1	52272135	52272784	gene_id "RMER30,chr1:52272405-52272529"; gene_class "DNA"; gene_family "hAT-Charlie";
chr1	52302623	52302847	chr1	52302648	52302852	gene_id "Lx8b,chr1:52302623-52302847"; gene_class "LINE"; gene_family "L1";
chr1	52517424	52517765	chr1	52517493	52517833	gene_id "ORR1A2,chr1:52517424-52517765"; gene_class "LTR"; gene_family "ERVL-MaLR";
chr1	52687687	52687830	chr1	52687558	52688173	gene_id "L2a,chr1:52687687-52687830"; gene_class "LINE"; gene_family "L2";
chr1	52754480	52754750	chr1	52754205	52754611	gene_id "B4A,chr1:52754480-52754750"; gene_class "SINE"; gene_family "B4";
chr1	52765045	52765235	chr1	52765013	52765963	gene_id "RMER17C,chr1:52765045-52765235"; gene_class "LTR"; gene_family "ERVK";
chr1	52765544	52765685	chr1	52765013	52765963	gene_id "B2_Mm2,chr1:52765544-52765685"; gene_class "SINE"; gene_family "B2";
chr1	52839015	52839162	chr1	52839079	52839423	gene_id "B1_Mm,chr1:52839015-52839162"; gene_class "SINE"; gene_family "Alu";
chr1	52839319	52839443	chr1	52839079	52839423	gene_id "RLTR18B,chr1:52839319-52839443"; gene_class "LTR"; gene_family "ERVK";
chr1	52843760	52844716	chr1	52844433	52845506	gene_id "Lx,chr1:52843760-52844716"; gene_class "LINE"; gene_family "L1";
chr1	52954626	52954919	chr1	52954851	52955393	gene_id "B4A,chr1:52954626-52954919"; gene_class "SINE"; gene_family "B4";
chr1	53289627	53289877	chr1	53289494	53289939	gene_id "RMER20A,chr1:53289627-53289877"; gene_class "LTR"; gene_family "ERVK";
chr1	53323409	53323718	chr1	53323121	53323657	gene_id "B4,chr1:53323409-53323718"; gene_class "SINE"; gene_family "B4";
chr1	53324505	53324606	chr1	53324328	53324614	gene_id "PB1D7,chr1:53324505-53324606"; gene_class "SINE"; gene_family "Alu";
chr1	53668046	53668899	chr1	53667969	53668543	gene_id "RLTR13A,chr1:53668046-53668899"; gene_class "LTR"; gene_family "ERVK";
chr1	53721441	53721664	chr1	53721436	53721652	gene_id "MER21C,chr1:53721441-53721664"; gene_class "LTR"; gene_family "ERVL";
chr1	53736743	53736997	chr1	53736560	53736919	gene_id "B4A,chr1:53736743-53736997"; gene_class "SINE"; gene_family "B4";
chr1	53816414	53816711	chr1	53816432	53816729	gene_id "MTE2b,chr1:53816414-53816711"; gene_class "LTR"; gene_family "ERVL-MaLR";
chr1	53844191	53844404	chr1	53844201	53844467	gene_id "MER58A,chr1:53844191-53844404"; gene_class "DNA"; gene_family "hAT-Charlie";
chr1	54545138	54545547	chr1	54545259	54546024	gene_id "MER68,chr1:54545138-54545547"; gene_class "LTR"; gene_family "ERVL";
chr1	54581715	54581952	chr1	54581510	54581889	gene_id "RLTR20B3,chr1:54581715-54581952"; gene_class "LTR"; gene_family "ERVK";
chr1	54583788	54583993	chr1	54583533	54583896	gene_id "RMER17C,chr1:54583788-54583993"; gene_class "LTR"; gene_family "ERVK";
chr1	54600062	54600450	chr1	54600109	54600964	gene_id "RMER6A,chr1:54600062-54600450"; gene_class "LTR"; gene_family "ERVK";
chr1	54600924	54601789	chr1	54601325	54602049	gene_id "RLTR13B4,chr1:54600924-54601789"; gene_class "LTR"; gene_family "ERVK";
chr1	54607795	54608144	chr1	54607885	54608048	gene_id "ORR1D1,chr1:54607795-54608144"; gene_class "LTR"; gene_family "ERVL-MaLR";
chr1	54609648	54610162	chr1	54609825	54610164	gene_id "LTRIS2,chr1:54609648-54610162"; gene_class "LTR"; gene_family "ERV1";
chr1	54612156	54612414	chr1	54611953	54612755	gene_id "MTEa,chr1:54612156-54612414"; gene_class "LTR"; gene_family "ERVL-MaLR";
chr1	54922321	54922525	chr1	54922041	54922553	gene_id "MIRb,chr1:54922321-54922525"; gene_class "SINE"; gene_family "MIR";
chr1	55027644	55027778	chr1	55026914	55027873	gene_id "B1_Mm,chr1:55027644-55027778"; gene_class "SINE"; gene_family "Alu";
chr1	55027781	55027928	chr1	55026914	55027873	gene_id "B1_Mus1,chr1:55027781-55027928"; gene_class "SINE"; gene_family "Alu";
chr1	55075744	55075949	chr1	55075613	55075891	gene_id "Lx3C,chr1:55075744-55075949"; gene_class "LINE"; gene_family "L1";
chr1	55445106	55445427	chr1	55445195	55445553	gene_id "ORR1A3,chr1:55445106-55445427"; gene_class "LTR"; gene_family "ERVL-MaLR";
chr1	55770496	55771000	chr1	55769921	55770722	gene_id "ORR1A3-int,chr1:55770496-55771000"; gene_class "LTR"; gene_family "ERVL-MaLR";
chr1	57742451	57742619	chr1	57742325	57742542	gene_id "MLT2D,chr1:57742451-57742619"; gene_class "LTR"; gene_family "ERVL";
chr1	58230664	58230959	chr1	58230614	58230845	gene_id "RMER17D2,chr1:58230664-58230959"; gene_class "LTR"; gene_family "ERVK";
chr1	58353868	58353985	chr1	58353347	58354058	gene_id "RSINE1,chr1:58353868-58353985"; gene_class "SINE"; gene_family "B4";
chr1	58401552	58401702	chr1	58401485	58401672	gene_id "B3A,chr1:58401552-58401702"; gene_class "SINE"; gene_family "B2";
chr1	58409718	58409824	chr1	58409712	58410038	gene_id "RSINE1,chr1:58409718-58409824"; gene_class "SINE"; gene_family "B4";
chr1	58409842	58409985	chr1	58409712	58410038	gene_id "B1_Mus2,chr1:58409842-58409985"; gene_class "SINE"; gene_family "Alu";
chr1	58602590	58602842	chr1	58602697	58603029	gene_id "Charlie7,chr1:58602590-58602842"; gene_class "DNA"; gene_family "hAT-Charlie";
chr1	58609702	58609888	chr1	58609686	58609889	gene_id "B2_Mm1t,chr1:58609702-58609888"; gene_class "SINE"; gene_family "B2";
chr1	58614176	58614941	chr1	58614483	58614903	gene_id "L1MEc,chr1:58614176-58614941"; gene_class "LINE"; gene_family "L1";
chr1	58651840	58652355	chr1	58652039	58653324	gene_id "LTRIS2,chr1:58651840-58652355"; gene_class "LTR"; gene_family "ERV1";
chr1	58653215	58653357	chr1	58652039	58653324	gene_id "RSINE1,chr1:58653215-58653357"; gene_class "SINE"; gene_family "B4";
chr1	58700537	58700674	chr1	58700568	58700901	gene_id "B1_Mur3,chr1:58700537-58700674"; gene_class "SINE"; gene_family "Alu";
chr1	58712492	58712639	chr1	58711385	58713034	gene_id "B1_Mur4,chr1:58712492-58712639"; gene_class "SINE"; gene_family "Alu";
chr1	58712648	58712808	chr1	58711385	58713034	gene_id "RLTR14_RN,chr1:58712648-58712808"; gene_class "LTR"; gene_family "ERV1";
chr1	58742120	58742492	chr1	58742256	58742891	gene_id "ORR1C2,chr1:58742120-58742492"; gene_class "LTR"; gene_family "ERVL-MaLR";
chr1	58742831	58743006	chr1	58742256	58742891	gene_id "MIR,chr1:58742831-58743006"; gene_class "SINE"; gene_family "MIR";
chr1	58777634	58777947	chr1	58777587	58778297	gene_id "RMER15,chr1:58777634-58777947"; gene_class "LTR"; gene_family "ERVL";
chr1	58778182	58778389	chr1	58777587	58778297	gene_id "L1MB1,chr1:58778182-58778389"; gene_class "LINE"; gene_family "L1";
chr1	58859555	58859992	chr1	58859652	58860364	gene_id "RMER17D2,chr1:58859555-58859992"; gene_class "LTR"; gene_family "ERVK";
chr1	58860016	58860371	chr1	58859652	58860364	gene_id "RLTR1A2_MM,chr1:58860016-58860371"; gene_class "LTR"; gene_family "ERV1";
chr1	59200818	59201182	chr1	59200984	59201248	gene_id "L1MA5A,chr1:59200818-59201182"; gene_class "LINE"; gene_family "L1";
chr1	59212527	59212699	chr1	59212515	59212679	gene_id "B3A,chr1:59212527-59212699"; gene_class "SINE"; gene_family "B2";
chr1	59317555	59317703	chr1	59317293	59317884	gene_id "MIRc,chr1:59317555-59317703"; gene_class "SINE"; gene_family "MIR";
chr1	59368275	59368390	chr1	59368072	59368446	gene_id "MIRb,chr1:59368275-59368390"; gene_class "SINE"; gene_family "MIR";
chr1	59394279	59394443	chr1	59394165	59394508	gene_id "MIRc,chr1:59394279-59394443"; gene_class "SINE"; gene_family "MIR";
chr1	59422989	59423098	chr1	59422980	59423853	gene_id "MIR1_Amn,chr1:59422989-59423098"; gene_class "SINE"; gene_family "MIR";
chr1	59445412	59445562	chr1	59445285	59445580	gene_id "B4A,chr1:59445412-59445562"; gene_class "SINE"; gene_family "B4";
chr1	59580696	59580824	chr1	59579991	59580754	gene_id "MIRc,chr1:59580696-59580824"; gene_class "SINE"; gene_family "MIR";
chr1	59604168	59604272	chr1	59604050	59604250	gene_id "MTEa,chr1:59604168-59604272"; gene_class "LTR"; gene_family "ERVL-MaLR";
chr1	59658902	59659093	chr1	59658770	59659001	gene_id "B2_Mm1a,chr1:59658902-59659093"; gene_class "SINE"; gene_family "B2";
chr1	59684480	59684611	chr1	59684454	59685573	gene_id "B3A,chr1:59684480-59684611"; gene_class "SINE"; gene_family "B2";
chr1	59685548	59685726	chr1	59684454	59685573	gene_id "B2_Mm2,chr1:59685548-59685726"; gene_class "SINE"; gene_family "B2";
chr1	59697641	59698041	chr1	59697602	59698168	gene_id "RLTR9D,chr1:59697641-59698041"; gene_class "LTR"; gene_family "ERVK";
chr1	59720180	59720285	chr1	59720145	59720410	gene_id "B2_Mm2,chr1:59720180-59720285"; gene_class "SINE"; gene_family "B2";
chr1	59884049	59884193	chr1	59883733	59884155	gene_id "RSINE1,chr1:59884049-59884193"; gene_class "SINE"; gene_family "B4";
chr1	59895865	59896203	chr1	59896179	59896458	gene_id "ORR1A4,chr1:59895865-59896203"; gene_class "LTR"; gene_family "ERVL-MaLR";
chr1	59896204	59896323	chr1	59896179	59896458	gene_id "OldhAT1,chr1:59896204-59896323"; gene_class "DNA"; gene_family "hAT-Ac";
chr1	59897244	59897351	chr1	59897257	59897866	gene_id "MIRc,chr1:59897244-59897351"; gene_class "SINE"; gene_family "MIR";
chr1	59897688	59897810	chr1	59897257	59897866	gene_id "ID_B1,chr1:59897688-59897810"; gene_class "SINE"; gene_family "B4";
chr1	59902514	59902846	chr1	59902566	59902900	gene_id "HAL1,chr1:59902514-59902846"; gene_class "LINE"; gene_family "L1";
chr1	60342894	60343010	chr1	60342894	60343747	gene_id "B1_Mur1,chr1:60342894-60343010"; gene_class "SINE"; gene_family "Alu";
chr1	60579638	60579829	chr1	60579625	60580321	gene_id "URR1B,chr1:60579638-60579829"; gene_class "DNA"; gene_family "hAT-Charlie";
chr1	60579959	60580177	chr1	60579625	60580321	gene_id "MamGypLTR1b,chr1:60579959-60580177"; gene_class "LTR"; gene_family "Gypsy";
chr1	60621085	60621239	chr1	60621030	60622156	gene_id "MTEb,chr1:60621085-60621239"; gene_class "LTR"; gene_family "ERVL-MaLR";
chr1	60621440	60621631	chr1	60621030	60622156	gene_id "B3,chr1:60621440-60621631"; gene_class "SINE"; gene_family "B2";
chr1	60621784	60621911	chr1	60621030	60622156	gene_id "PB1D7,chr1:60621784-60621911"; gene_class "SINE"; gene_family "Alu";
chr1	60636923	60637125	chr1	60636785	60637424	gene_id "MLT2B2,chr1:60636923-60637125"; gene_class "LTR"; gene_family "ERVL";
chr1	60637164	60637344	chr1	60636785	60637424	gene_id "MLT2B2,chr1:60637164-60637344"; gene_class "LTR"; gene_family "ERVL";
chr1	60641316	60641639	chr1	60641281	60641865	gene_id "Lx9,chr1:60641316-60641639"; gene_class "LINE"; gene_family "L1";
chr1	60658360	60658649	chr1	60658356	60658761	gene_id "ORR1E,chr1:60658360-60658649"; gene_class "LTR"; gene_family "ERVL-MaLR";
chr1	60669478	60669650	chr1	60669003	60669551	gene_id "MIRb,chr1:60669478-60669650"; gene_class "SINE"; gene_family "MIR";
chr1	60860102	60860213	chr1	60859982	60860162	gene_id "ID4,chr1:60860102-60860213"; gene_class "SINE"; gene_family "ID";
chr1	61355290	61355620	chr1	61355276	61355558	gene_id "Plat_L3,chr1:61355290-61355620"; gene_class "LINE"; gene_family "CR1";
chr1	61470682	61470955	chr1	61470673	61471080	gene_id "MLT1J,chr1:61470682-61470955"; gene_class "LTR"; gene_family "ERVL-MaLR";
chr1	61587310	61587453	chr1	61587235	61587557	gene_id "L4_A_Mam,chr1:61587310-61587453"; gene_class "LINE"; gene_family "RTE-X";
chr1	61652017	61652409	chr1	61651263	61652271	gene_id "LTR33,chr1:61652017-61652409"; gene_class "LTR"; gene_family "ERVL";
chr1	61736611	61736877	chr1	61736651	61736866	gene_id "RLTR40,chr1:61736611-61736877"; gene_class "LTR"; gene_family "ERVK";
chr1	62122583	62122721	chr1	62122488	62122759	gene_id "RMER15,chr1:62122583-62122721"; gene_class "LTR"; gene_family "ERVL";
chr1	62122919	62123191	chr1	62122927	62123085	gene_id "RMER15,chr1:62122919-62123191"; gene_class "LTR"; gene_family "ERVL";
chr1	62637193	62637386	chr1	62636983	62637541	gene_id "MLT1J,chr1:62637193-62637386"; gene_class "LTR"; gene_family "ERVL-MaLR";
chr1	62993501	62993693	chr1	62993445	62993712	gene_id "MER74A,chr1:62993501-62993693"; gene_class "LTR"; gene_family "ERVL";
chr1	63005473	63005718	chr1	63004653	63005621	gene_id "B4A,chr1:63005473-63005718"; gene_class "SINE"; gene_family "B4";
chr1	63019972	63020081	chr1	63020023	63020224	gene_id "PB1D11,chr1:63019972-63020081"; gene_class "SINE"; gene_family "Alu";
chr1	63123811	63124638	chr1	63123907	63124551	gene_id "MER21C,chr1:63123811-63124638"; gene_class "LTR"; gene_family "ERVL";
chr1	63129457	63129581	chr1	63129395	63129587	gene_id "PB1,chr1:63129457-63129581"; gene_class "SINE"; gene_family "Alu";
chr1	63129818	63130139	chr1	63129792	63130684	gene_id "ERVB7_1-LTR_MM,chr1:63129818-63130139"; gene_class "LTR"; gene_family "ERVK";
chr1	63130537	63130724	chr1	63129792	63130684	gene_id "B3,chr1:63130537-63130724"; gene_class "SINE"; gene_family "B2";
chr1	63180784	63180920	chr1	63180800	63181389	gene_id "B1_Mm,chr1:63180784-63180920"; gene_class "SINE"; gene_family "Alu";
chr1	63204251	63204395	chr1	63204266	63204580	gene_id "MER54A,chr1:63204251-63204395"; gene_class "LTR"; gene_family "ERVL";
chr1	64036612	64036778	chr1	64036597	64036747	gene_id "MLT1K,chr1:64036612-64036778"; gene_class "LTR"; gene_family "ERVL-MaLR";
chr1	64104614	64104955	chr1	64104656	64105801	gene_id "Lx8,chr1:64104614-64104955"; gene_class "LINE"; gene_family "L1";
chr1	64295271	64295614	chr1	64295095	64295696	gene_id "L1M4b,chr1:64295271-64295614"; gene_class "LINE"; gene_family "L1";
chr1	64301544	64301691	chr1	64301152	64301634	gene_id "MIR3,chr1:64301544-64301691"; gene_class "SINE"; gene_family "MIR";
chr1	64531665	64531794	chr1	64531595	64531801	gene_id "RSINE1,chr1:64531665-64531794"; gene_class "SINE"; gene_family "B4";
chr1	64676669	64676871	chr1	64676569	64677000	gene_id "MamRep4096,chr1:64676669-64676871"; gene_class "DNA"; gene_family "hAT-Tip100";
chr1	64788140	64788275	chr1	64787480	64788318	gene_id "B1_Mur2,chr1:64788140-64788275"; gene_class "SINE"; gene_family "Alu";
chr1	64798161	64798305	chr1	64797273	64798247	gene_id "B1_Mur1,chr1:64798161-64798305"; gene_class "SINE"; gene_family "Alu";
chr1	64859810	64859957	chr1	64859847	64860163	gene_id "B1_Mus1,chr1:64859810-64859957"; gene_class "SINE"; gene_family "Alu";
chr1	64992301	64992832	chr1	64992510	64993177	gene_id "ORR1A2-int,chr1:64992301-64992832"; gene_class "LTR"; gene_family "ERVL-MaLR";
chr1	64992833	64993135	chr1	64992510	64993177	gene_id "ORR1A2,chr1:64992833-64993135"; gene_class "LTR"; gene_family "ERVL-MaLR";
chr1	65010520	65010672	chr1	65010009	65010640	gene_id "B1_Mus1,chr1:65010520-65010672"; gene_class "SINE"; gene_family "Alu";
chr1	65090253	65090680	chr1	65090458	65090672	gene_id "MER31B,chr1:65090253-65090680"; gene_class "LTR"; gene_family "ERV1";
chr1	65118340	65118468	chr1	65118212	65119145	gene_id "RSINE1,chr1:65118340-65118468"; gene_class "SINE"; gene_family "B4";
chr1	65130309	65130735	chr1	65129746	65130594	gene_id "MTD,chr1:65130309-65130735"; gene_class "LTR"; gene_family "ERVL-MaLR";
chr1	65155374	65155553	chr1	65155448	65155888	gene_id "ID_B1,chr1:65155374-65155553"; gene_class "SINE"; gene_family "B4";
chr1	65155715	65155832	chr1	65155448	65155888	gene_id "PB1,chr1:65155715-65155832"; gene_class "SINE"; gene_family "Alu";
chr1	65186169	65186286	chr1	65186040	65187202	gene_id "MIRc,chr1:65186169-65186286"; gene_class "SINE"; gene_family "MIR";
chr1	65587044	65587624	chr1	65587323	65587914	gene_id "RLTR22_Mur,chr1:65587044-65587624"; gene_class "LTR"; gene_family "ERVK";
chr1	65587709	65587981	chr1	65587323	65587914	gene_id "B4A,chr1:65587709-65587981"; gene_class "SINE"; gene_family "B4";
chr1	66004500	66004705	chr1	66004007	66004703	gene_id "Charlie5,chr1:66004500-66004705"; gene_class "DNA"; gene_family "hAT-Charlie";
chr1	66700300	66700411	chr1	66700245	66701494	gene_id "Lx8,chr1:66700300-66700411"; gene_class "LINE"; gene_family "L1";
chr1	66792726	66793041	chr1	66792806	66793347	gene_id "MLT1A,chr1:66792726-66793041"; gene_class "LTR"; gene_family "ERVL-MaLR";
chr1	66793046	66793157	chr1	66792806	66793347	gene_id "L1M3,chr1:66793046-66793157"; gene_class "LINE"; gene_family "L1";
chr1	66816091	66816277	chr1	66816040	66816241	gene_id "MIR,chr1:66816091-66816277"; gene_class "SINE"; gene_family "MIR";
chr1	66845976	66846097	chr1	66845957	66846148	gene_id "B1F1,chr1:66845976-66846097"; gene_class "SINE"; gene_family "Alu";
chr1	66884396	66884714	chr1	66884388	66884645	gene_id "ORR1E,chr1:66884396-66884714"; gene_class "LTR"; gene_family "ERVL-MaLR";
chr1	66900861	66901286	chr1	66901023	66901275	gene_id "L1MD2,chr1:66900861-66901286"; gene_class "LINE"; gene_family "L1";
chr1	67055880	67056092	chr1	67055614	67056461	gene_id "RMER20C_Mm,chr1:67055880-67056092"; gene_class "LTR"; gene_family "ERVK";
chr1	67079068	67079169	chr1	67078791	67079881	gene_id "MamGypLTR1a,chr1:67079068-67079169"; gene_class "LTR"; gene_family "Gypsy";
chr1	67721576	67721896	chr1	67721446	67721783	gene_id "MLT1D,chr1:67721576-67721896"; gene_class "LTR"; gene_family "ERVL-MaLR";
chr1	68543035	68543193	chr1	68543009	68543267	gene_id "Lx8,chr1:68543035-68543193"; gene_class "LINE"; gene_family "L1";
chr1	69241568	69241728	chr1	69241435	69242312	gene_id "RSINE1,chr1:69241568-69241728"; gene_class "SINE"; gene_family "B4";
chr1	69414044	69414449	chr1	69414128	69414348	gene_id "Lx9,chr1:69414044-69414449"; gene_class "LINE"; gene_family "L1";
chr1	70902354	70902638	chr1	70902267	70902611	gene_id "MER67B,chr1:70902354-70902638"; gene_class "LTR"; gene_family "ERV1";
chr1	71432451	71432653	chr1	71432427	71432717	gene_id "RMER15,chr1:71432451-71432653"; gene_class "LTR"; gene_family "ERVL";
chr1	71550996	71551245	chr1	71550865	71551160	gene_id "L2a,chr1:71550996-71551245"; gene_class "LINE"; gene_family "L2";
chr1	71623559	71623745	chr1	71623606	71624235	gene_id "B4A,chr1:71623559-71623745"; gene_class "SINE"; gene_family "B4";
chr1	71838086	71838266	chr1	71837137	71838282	gene_id "MTEa,chr1:71838086-71838266"; gene_class "LTR"; gene_family "ERVL-MaLR";
chr1	72196385	72196519	chr1	72196164	72197423	gene_id "ORR1C2,chr1:72196385-72196519"; gene_class "LTR"; gene_family "ERVL-MaLR";
chr1	72196760	72197018	chr1	72196164	72197423	gene_id "MLTR73,chr1:72196760-72197018"; gene_class "LTR"; gene_family "ERV1";
chr1	72226240	72226426	chr1	72225746	72227003	gene_id "U2,chr1:72226240-72226426"; gene_class "snRNA"; gene_family "snRNA";
chr1	72226522	72226646	chr1	72225746	72227003	gene_id "B1_Mus1,chr1:72226522-72226646"; gene_class "SINE"; gene_family "Alu";
chr1	72236946	72237132	chr1	72236287	72237399	gene_id "U2,chr1:72236946-72237132"; gene_class "snRNA"; gene_family "snRNA";
chr1	72244213	72244397	chr1	72243648	72244634	gene_id "U2,chr1:72244213-72244397"; gene_class "snRNA"; gene_family "snRNA";
chr1	72255008	72255194	chr1	72254555	72255694	gene_id "U2,chr1:72255008-72255194"; gene_class "snRNA"; gene_family "snRNA";
chr1	72306980	72307154	chr1	72306946	72307806	gene_id "B3A,chr1:72306980-72307154"; gene_class "SINE"; gene_family "B2";
chr1	72307223	72307350	chr1	72306946	72307806	gene_id "RSINE1,chr1:72307223-72307350"; gene_class "SINE"; gene_family "B4";
chr1	72432642	72433040	chr1	72432620	72433089	gene_id "RMER20C_Mm,chr1:72432642-72433040"; gene_class "LTR"; gene_family "ERVK";
chr1	72710669	72710857	chr1	72710703	72711744	gene_id "B2_Mm1t,chr1:72710669-72710857"; gene_class "SINE"; gene_family "B2";
chr1	72745191	72745385	chr1	72744789	72745398	gene_id "Charlie15a,chr1:72745191-72745385"; gene_class "DNA"; gene_family "hAT-Charlie";
chr1	72895954	72896083	chr1	72895815	72896186	gene_id "MIRc,chr1:72895954-72896083"; gene_class "SINE"; gene_family "MIR";
chr1	72896087	72896226	chr1	72895815	72896186	gene_id "MIRc,chr1:72896087-72896226"; gene_class "SINE"; gene_family "MIR";
chr1	73438375	73438732	chr1	73438489	73438671	gene_id "X9b_DNA,chr1:73438375-73438732"; gene_class "DNA"; gene_family "TcMar-Tigger";
chr1	73844610	73844868	chr1	73844630	73845024	gene_id "B4A,chr1:73844610-73844868"; gene_class "SINE"; gene_family "B4";
chr1	74196947	74197092	chr1	74196622	74197345	gene_id "B1F1,chr1:74196947-74197092"; gene_class "SINE"; gene_family "Alu";
chr1	74197118	74197323	chr1	74196622	74197345	gene_id "B3A,chr1:74197118-74197323"; gene_class "SINE"; gene_family "B2";
chr1	74235885	74236008	chr1	74235866	74237218	gene_id "B1_Mm,chr1:74235885-74236008"; gene_class "SINE"; gene_family "Alu";
chr1	74256311	74256711	chr1	74255751	74256692	gene_id "MTD,chr1:74256311-74256711"; gene_class "LTR"; gene_family "ERVL-MaLR";
chr1	74271593	74271987	chr1	74271684	74271971	gene_id "RMER1B,chr1:74271593-74271987"; gene_class "Other"; gene_family "Other";
chr1	74306910	74307092	chr1	74307017	74307502	gene_id "B2_Mm1a,chr1:74306910-74307092"; gene_class "SINE"; gene_family "B2";
chr1	74307093	74307229	chr1	74307017	74307502	gene_id "B1_Mur1,chr1:74307093-74307229"; gene_class "SINE"; gene_family "Alu";
chr1	74307459	74307587	chr1	74307017	74307502	gene_id "B2_Mm2,chr1:74307459-74307587"; gene_class "SINE"; gene_family "B2";
chr1	74313298	74313411	chr1	74313207	74313554	gene_id "ID_B1,chr1:74313298-74313411"; gene_class "SINE"; gene_family "B4";
chr1	74330035	74330140	chr1	74329948	74330251	gene_id "L2c,chr1:74330035-74330140"; gene_class "LINE"; gene_family "L2";
chr1	74361750	74361937	chr1	74361697	74362210	gene_id "B3,chr1:74361750-74361937"; gene_class "SINE"; gene_family "B2";
chr1	74397127	74397232	chr1	74397033	74398261	gene_id "RSINE1,chr1:74397127-74397232"; gene_class "SINE"; gene_family "B4";
chr1	74434490	74434597	chr1	74434541	74434984	gene_id "ID_B1,chr1:74434490-74434597"; gene_class "SINE"; gene_family "B4";
chr1	74452961	74453131	chr1	74452372	74453148	gene_id "ID_B1,chr1:74452961-74453131"; gene_class "SINE"; gene_family "B4";
chr1	74726633	74726790	chr1	74726665	74727236	gene_id "B1F,chr1:74726633-74726790"; gene_class "SINE"; gene_family "Alu";
chr1	74726848	74727286	chr1	74726665	74727236	gene_id "L1MC3,chr1:74726848-74727286"; gene_class "LINE"; gene_family "L1";
chr1	74727396	74727671	chr1	74727431	74727583	gene_id "Lx5,chr1:74727396-74727671"; gene_class "LINE"; gene_family "L1";
chr1	74817215	74817336	chr1	74816614	74817312	gene_id "Arthur1B,chr1:74817215-74817336"; gene_class "DNA"; gene_family "hAT-Tip100";
chr1	74936620	74936879	chr1	74936235	74936790	gene_id "Eutr18,chr1:74936620-74936879"; gene_class "LTR?"; gene_family "LTR?";
chr1	75124321	75124436	chr1	75124381	75125393	gene_id "PB1D10,chr1:75124321-75124436"; gene_class "SINE"; gene_family "Alu";
chr1	75168083	75168219	chr1	75168200	75169304	gene_id "B1_Mur2,chr1:75168083-75168219"; gene_class "SINE"; gene_family "Alu";
chr1	75338392	75338576	chr1	75337972	75338446	gene_id "MER5A,chr1:75338392-75338576"; gene_class "DNA"; gene_family "hAT-Charlie";
chr1	75361805	75361932	chr1	75361812	75362149	gene_id "L2c,chr1:75361805-75361932"; gene_class "LINE"; gene_family "L2";
chr1	75396336	75396493	chr1	75396369	75396670	gene_id "MIR,chr1:75396336-75396493"; gene_class "SINE"; gene_family "MIR";
chr1	75457950	75458113	chr1	75458088	75459002	gene_id "CR1-L3A_Croc,chr1:75457950-75458113"; gene_class "LINE"; gene_family "CR1";
chr1	75518030	75518236	chr1	75518058	75518362	gene_id "RMER17C,chr1:75518030-75518236"; gene_class "LTR"; gene_family "ERVK";
chr1	75518339	75518483	chr1	75518058	75518362	gene_id "B1_Mur4,chr1:75518339-75518483"; gene_class "SINE"; gene_family "Alu";
chr1	75662472	75662855	chr1	75662435	75662934	gene_id "OldhAT1,chr1:75662472-75662855"; gene_class "DNA"; gene_family "hAT-Ac";
chr1	77206627	77206754	chr1	77206615	77206805	gene_id "MIR3,chr1:77206627-77206754"; gene_class "SINE"; gene_family "MIR";
chr1	77432504	77432803	chr1	77432586	77432764	gene_id "ORR1E,chr1:77432504-77432803"; gene_class "LTR"; gene_family "ERVL-MaLR";
chr1	78338428	78338590	chr1	78338072	78338623	gene_id "Plat_L3,chr1:78338428-78338590"; gene_class "LINE"; gene_family "CR1";
chr1	78412581	78412953	chr1	78412737	78412940	gene_id "Lx8,chr1:78412581-78412953"; gene_class "LINE"; gene_family "L1";
chr1	78477065	78477656	chr1	78477056	78477612	gene_id "RLTR18,chr1:78477065-78477656"; gene_class "LTR"; gene_family "ERVK";
chr1	78483453	78483603	chr1	78483362	78483929	gene_id "L2c,chr1:78483453-78483603"; gene_class "LINE"; gene_family "L2";
chr1	78489306	78489452	chr1	78488380	78489418	gene_id "B1_Mur4,chr1:78489306-78489452"; gene_class "SINE"; gene_family "Alu";
chr1	78519091	78519249	chr1	78518976	78519208	gene_id "ID_B1,chr1:78519091-78519249"; gene_class "SINE"; gene_family "B4";
chr1	78602089	78602500	chr1	78602120	78602340	gene_id "RLTR41,chr1:78602089-78602500"; gene_class "LTR"; gene_family "ERV1";
chr1	78686615	78686741	chr1	78686435	78686721	gene_id "B1F,chr1:78686615-78686741"; gene_class "SINE"; gene_family "Alu";
chr1	78879081	78879244	chr1	78879120	78879708	gene_id "B3,chr1:78879081-78879244"; gene_class "SINE"; gene_family "B2";
chr1	78879438	78879681	chr1	78879120	78879708	gene_id "LTR40a,chr1:78879438-78879681"; gene_class "LTR"; gene_family "ERVL";
chr1	79641324	79641569	chr1	79641254	79641785	gene_id "MLT1C,chr1:79641324-79641569"; gene_class "LTR"; gene_family "ERVL-MaLR";
chr1	79983104	79983449	chr1	79982807	79983552	gene_id "RLTRETN_Mm,chr1:79983104-79983449"; gene_class "LTR"; gene_family "ERVK";
chr1	79984761	79985017	chr1	79984791	79985299	gene_id "B4A,chr1:79984761-79985017"; gene_class "SINE"; gene_family "B4";
chr1	80184555	80184900	chr1	80184503	80184735	gene_id "ORR1A3,chr1:80184555-80184900"; gene_class "LTR"; gene_family "ERVL-MaLR";
chr1	82780011	82780123	chr1	82779384	82780177	gene_id "PB1D10,chr1:82780011-82780123"; gene_class "SINE"; gene_family "Alu";
chr1	82784350	82784617	chr1	82784545	82785067	gene_id "B4A,chr1:82784350-82784617"; gene_class "SINE"; gene_family "B4";
chr1	82784635	82784874	chr1	82784545	82785067	gene_id "L2,chr1:82784635-82784874"; gene_class "LINE"; gene_family "L2";
chr1	82785484	82785618	chr1	82785324	82785874	gene_id "RSINE1,chr1:82785484-82785618"; gene_class "SINE"; gene_family "B4";
chr1	82785674	82785889	chr1	82785324	82785874	gene_id "ID_B1,chr1:82785674-82785889"; gene_class "SINE"; gene_family "B4";
chr1	82798325	82798434	chr1	82798323	82798539	gene_id "MIRb,chr1:82798325-82798434"; gene_class "SINE"; gene_family "MIR";
chr1	82803733	82803851	chr1	82803670	82803922	gene_id "B3,chr1:82803733-82803851"; gene_class "SINE"; gene_family "B2";
chr1	82816646	82816792	chr1	82815598	82816706	gene_id "B1_Mus2,chr1:82816646-82816792"; gene_class "SINE"; gene_family "Alu";
chr1	82879264	82879534	chr1	82879228	82879591	gene_id "B4A,chr1:82879264-82879534"; gene_class "SINE"; gene_family "B4";
chr1	82978794	82979025	chr1	82978825	82979001	gene_id "MLT1C2,chr1:82978794-82979025"; gene_class "LTR"; gene_family "ERVL-MaLR";
chr1	82992302	82993074	chr1	82991648	82992415	gene_id "RMER13A2,chr1:82992302-82993074"; gene_class "LTR"; gene_family "ERVK";
chr1	83036956	83037093	chr1	83036995	83037192	gene_id "MIRb,chr1:83036956-83037093"; gene_class "SINE"; gene_family "MIR";
chr1	83068523	83068930	chr1	83068598	83068862	gene_id "ORR1D1,chr1:83068523-83068930"; gene_class "LTR"; gene_family "ERVL-MaLR";
chr1	83111248	83112022	chr1	83111032	83111497	gene_id "L1MB7,chr1:83111248-83112022"; gene_class "LINE"; gene_family "L1";
chr1	83135851	83136069	chr1	83135865	83136161	gene_id "L1ME4b,chr1:83135851-83136069"; gene_class "LINE"; gene_family "L1";
chr1	83142244	83142361	chr1	83142161	83142334	gene_id "MIRb,chr1:83142244-83142361"; gene_class "SINE"; gene_family "MIR";
chr1	83163854	83164306	chr1	83164054	83164410	gene_id "L2a,chr1:83163854-83164306"; gene_class "LINE"; gene_family "L2";
chr1	83187277	83187445	chr1	83187338	83187536	gene_id "B3A,chr1:83187277-83187445"; gene_class "SINE"; gene_family "B2";
chr1	84347948	84348098	chr1	84347828	84348378	gene_id "B3A,chr1:84347948-84348098"; gene_class "SINE"; gene_family "B2";
chr1	84348107	84348384	chr1	84347828	84348378	gene_id "B4A,chr1:84348107-84348384"; gene_class "SINE"; gene_family "B4";
chr1	84368108	84368400	chr1	84367782	84368395	gene_id "B4A,chr1:84368108-84368400"; gene_class "SINE"; gene_family "B4";
chr1	85238910	85239047	chr1	85238935	85239264	gene_id "B1_Mus2,chr1:85238910-85239047"; gene_class "SINE"; gene_family "Alu";
chr1	85239165	85239305	chr1	85238935	85239264	gene_id "B2_Mm1a,chr1:85239165-85239305"; gene_class "SINE"; gene_family "B2";
chr1	85239477	85239608	chr1	85239456	85239888	gene_id "MTEa,chr1:85239477-85239608"; gene_class "LTR"; gene_family "ERVL-MaLR";
chr1	85239595	85240043	chr1	85239456	85239888	gene_id "RMER5,chr1:85239595-85240043"; gene_class "LTR"; gene_family "ERV1";
chr1	85240155	85240278	chr1	85240175	85240330	gene_id "MTEa,chr1:85240155-85240278"; gene_class "LTR"; gene_family "ERVL-MaLR";
chr1	85703209	85703584	chr1	85703271	85704134	gene_id "RLTR53B_Mm,chr1:85703209-85703584"; gene_class "LTR"; gene_family "ERVK";
chr1	85736841	85737190	chr1	85736456	85737160	gene_id "ORR1D2,chr1:85736841-85737190"; gene_class "LTR"; gene_family "ERVL-MaLR";
chr1	85802923	85803037	chr1	85802573	85803083	gene_id "PB1D10,chr1:85802923-85803037"; gene_class "SINE"; gene_family "Alu";
chr1	85811896	85812116	chr1	85811933	85812083	gene_id "B3,chr1:85811896-85812116"; gene_class "SINE"; gene_family "B2";
chr1	86055678	86055810	chr1	86055502	86055761	gene_id "RSINE1,chr1:86055678-86055810"; gene_class "SINE"; gene_family "B4";
chr1	86154069	86154193	chr1	86154150	86155109	gene_id "B1_Mus2,chr1:86154069-86154193"; gene_class "SINE"; gene_family "Alu";
chr1	86175924	86176118	chr1	86176014	86176452	gene_id "B3,chr1:86175924-86176118"; gene_class "SINE"; gene_family "B2";
chr1	86176182	86176565	chr1	86176014	86176452	gene_id "MTE2a,chr1:86176182-86176565"; gene_class "LTR"; gene_family "ERVL-MaLR";
chr1	86183634	86183749	chr1	86183566	86184260	gene_id "URR1A,chr1:86183634-86183749"; gene_class "DNA"; gene_family "hAT-Charlie";
chr1	86183733	86184078	chr1	86183566	86184260	gene_id "RLTR28,chr1:86183733-86184078"; gene_class "LTR"; gene_family "ERVL";
chr1	86189163	86189294	chr1	86189187	86189535	gene_id "B1_Mur1,chr1:86189163-86189294"; gene_class "SINE"; gene_family "Alu";
chr1	86271884	86272007	chr1	86271784	86272234	gene_id "MIRb,chr1:86271884-86272007"; gene_class "SINE"; gene_family "MIR";
chr1	86281930	86282125	chr1	86282009	86282484	gene_id "B3,chr1:86281930-86282125"; gene_class "SINE"; gene_family "B2";
chr1	86282162	86282273	chr1	86282009	86282484	gene_id "ID_B1,chr1:86282162-86282273"; gene_class "SINE"; gene_family "B4";
chr1	86288126	86288234	chr1	86288132	86288282	gene_id "L1M5,chr1:86288126-86288234"; gene_class "LINE"; gene_family "L1";
chr1	86324821	86324945	chr1	86324737	86324968	gene_id "RMER5,chr1:86324821-86324945"; gene_class "LTR"; gene_family "ERV1";
chr1	86347073	86347260	chr1	86347025	86347348	gene_id "B2_Mm2,chr1:86347073-86347260"; gene_class "SINE"; gene_family "B2";
chr1	86441283	86441401	chr1	86441371	86443038	gene_id "B1F,chr1:86441283-86441401"; gene_class "SINE"; gene_family "Alu";
chr1	86472712	86472831	chr1	86472731	86472925	gene_id "PB1D7,chr1:86472712-86472831"; gene_class "SINE"; gene_family "Alu";
chr1	86479685	86479821	chr1	86479095	86479825	gene_id "PB1D7,chr1:86479685-86479821"; gene_class "SINE"; gene_family "Alu";
chr1	86533864	86534047	chr1	86533730	86533906	gene_id "B3,chr1:86533864-86534047"; gene_class "SINE"; gene_family "B2";
chr1	86600182	86600395	chr1	86600171	86600473	gene_id "B3,chr1:86600182-86600395"; gene_class "SINE"; gene_family "B2";
chr1	86632641	86632754	chr1	86632632	86633290	gene_id "PB1D11,chr1:86632641-86632754"; gene_class "SINE"; gene_family "Alu";
chr1	86632916	86633154	chr1	86632632	86633290	gene_id "L1M5,chr1:86632916-86633154"; gene_class "LINE"; gene_family "L1";
chr1	87102597	87102755	chr1	87102171	87102720	gene_id "B3A,chr1:87102597-87102755"; gene_class "SINE"; gene_family "B2";
chr1	87213533	87213634	chr1	87213447	87214672	gene_id "ID_B1,chr1:87213533-87213634"; gene_class "SINE"; gene_family "B4";
chr1	87214384	87214524	chr1	87213447	87214672	gene_id "MIRb,chr1:87214384-87214524"; gene_class "SINE"; gene_family "MIR";
chr1	87308729	87309295	chr1	87308972	87309285	gene_id "Lx8,chr1:87308729-87309295"; gene_class "LINE"; gene_family "L1";
chr1	87551026	87551167	chr1	87550900	87551497	gene_id "MIRc,chr1:87551026-87551167"; gene_class "SINE"; gene_family "MIR";
chr1	87574171	87574445	chr1	87573383	87574337	gene_id "B4A,chr1:87574171-87574445"; gene_class "SINE"; gene_family "B4";
chr1	87574591	87574798	chr1	87574450	87575129	gene_id "MIRb,chr1:87574591-87574798"; gene_class "SINE"; gene_family "MIR";
chr1	87574857	87575158	chr1	87574450	87575129	gene_id "MLT1E1A,chr1:87574857-87575158"; gene_class "LTR"; gene_family "ERVL-MaLR";
chr1	87579125	87579510	chr1	87578754	87579579	gene_id "MLT1B,chr1:87579125-87579510"; gene_class "LTR"; gene_family "ERVL-MaLR";
chr1	87589837	87590087	chr1	87589924	87590291	gene_id "B4,chr1:87589837-87590087"; gene_class "SINE"; gene_family "B4";
chr1	87637581	87637872	chr1	87637499	87637942	gene_id "MLT1M,chr1:87637581-87637872"; gene_class "LTR"; gene_family "ERVL-MaLR";
chr1	87659576	87659702	chr1	87659384	87659696	gene_id "LTR33,chr1:87659576-87659702"; gene_class "LTR"; gene_family "ERVL";
chr1	87858616	87858732	chr1	87858608	87858836	gene_id "MLT1C2,chr1:87858616-87858732"; gene_class "LTR"; gene_family "ERVL-MaLR";
chr1	87858741	87858870	chr1	87858608	87858836	gene_id "RSINE1,chr1:87858741-87858870"; gene_class "SINE"; gene_family "B4";
chr1	87907321	87907706	chr1	87907402	87907627	gene_id "L1MD1,chr1:87907321-87907706"; gene_class "LINE"; gene_family "L1";
chr1	88086066	88086595	chr1	88086198	88086496	gene_id "L1M2,chr1:88086066-88086595"; gene_class "LINE"; gene_family "L1";
chr1	88105859	88105979	chr1	88105776	88105998	gene_id "ID_B1,chr1:88105859-88105979"; gene_class "SINE"; gene_family "B4";
chr1	88130147	88130312	chr1	88130207	88130606	gene_id "B2_Mm2,chr1:88130147-88130312"; gene_class "SINE"; gene_family "B2";
chr1	88220017	88220140	chr1	88220058	88221123	gene_id "B1_Mus1,chr1:88220017-88220140"; gene_class "SINE"; gene_family "Alu";
chr1	88220111	88220758	chr1	88220058	88221123	gene_id "MTE-int,chr1:88220111-88220758"; gene_class "LTR"; gene_family "ERVL-MaLR";
chr1	88220844	88221756	chr1	88220058	88221123	gene_id "Lx8b,chr1:88220844-88221756"; gene_class "LINE"; gene_family "L1";
chr1	88220844	88221756	chr1	88221340	88221532	gene_id "Lx8b,chr1:88220844-88221756"; gene_class "LINE"; gene_family "L1";
chr1	88221758	88222399	chr1	88222158	88222728	gene_id "L1_Mur3,chr1:88221758-88222399"; gene_class "LINE"; gene_family "L1";
chr1	88222448	88222600	chr1	88222158	88222728	gene_id "MTE-int,chr1:88222448-88222600"; gene_class "LTR"; gene_family "ERVL-MaLR";
chr1	88268662	88268937	chr1	88268733	88269869	gene_id "MTD,chr1:88268662-88268937"; gene_class "LTR"; gene_family "ERVL-MaLR";
chr1	88288407	88288578	chr1	88288237	88289014	gene_id "MTD,chr1:88288407-88288578"; gene_class "LTR"; gene_family "ERVL-MaLR";
chr1	88289617	88289860	chr1	88289591	88289761	gene_id "MLT2B3,chr1:88289617-88289860"; gene_class "LTR"; gene_family "ERVL";
chr1	88292126	88292275	chr1	88292197	88292347	gene_id "L1Lx_III,chr1:88292126-88292275"; gene_class "LINE"; gene_family "L1";
chr1	88292276	88292679	chr1	88292197	88292347	gene_id "L1Lx_III,chr1:88292276-88292679"; gene_class "LINE"; gene_family "L1";
chr1	88296199	88296324	chr1	88296137	88296432	gene_id "B4,chr1:88296199-88296324"; gene_class "SINE"; gene_family "B4";
chr1	88296325	88296627	chr1	88296137	88296432	gene_id "ORR1A2,chr1:88296325-88296627"; gene_class "LTR"; gene_family "ERVL-MaLR";
chr1	88399598	88399820	chr1	88399329	88399903	gene_id "URR1B,chr1:88399598-88399820"; gene_class "DNA"; gene_family "hAT-Charlie";
chr1	88422132	88422243	chr1	88422050	88422382	gene_id "B4,chr1:88422132-88422243"; gene_class "SINE"; gene_family "B4";
chr1	88456834	88456947	chr1	88456777	88456927	gene_id "MLT1E1A,chr1:88456834-88456947"; gene_class "LTR"; gene_family "ERVL-MaLR";
chr1	88605755	88606117	chr1	88605624	88606051	gene_id "ERVB7_2B-LTR_MM,chr1:88605755-88606117"; gene_class "LTR"; gene_family "ERVK";
chr1	88638806	88639201	chr1	88638628	88639104	gene_id "RMER17C,chr1:88638806-88639201"; gene_class "LTR"; gene_family "ERVK";
chr1	88670850	88671155	chr1	88670924	88671114	gene_id "MTC,chr1:88670850-88671155"; gene_class "LTR"; gene_family "ERVL-MaLR";
chr1	88763441	88764100	chr1	88763770	88764284	gene_id "RLTR26B_MM,chr1:88763441-88764100"; gene_class "LTR"; gene_family "ERVK";
chr1	88952119	88952578	chr1	88952240	88952483	gene_id "MT2B1,chr1:88952119-88952578"; gene_class "LTR"; gene_family "ERVL";
chr1	88955055	88955163	chr1	88954711	88955240	gene_id "ORR1F,chr1:88955055-88955163"; gene_class "LTR"; gene_family "ERVL-MaLR";
chr1	89025188	89025332	chr1	89024729	89025560	gene_id "B1F1,chr1:89025188-89025332"; gene_class "SINE"; gene_family "Alu";
chr1	89191540	89191712	chr1	89191146	89192085	gene_id "B3,chr1:89191540-89191712"; gene_class "SINE"; gene_family "B2";
chr1	89191713	89191913	chr1	89191146	89192085	gene_id "B3,chr1:89191713-89191913"; gene_class "SINE"; gene_family "B2";
chr1	89196475	89196579	chr1	89196048	89196492	gene_id "Zaphod,chr1:89196475-89196579"; gene_class "DNA"; gene_family "hAT-Tip100";
chr1	89455447	89455565	chr1	89455458	89455672	gene_id "RMER1B,chr1:89455447-89455565"; gene_class "Other"; gene_family "Other";
chr1	89477552	89477758	chr1	89476889	89477557	gene_id "ID_B1,chr1:89477552-89477758"; gene_class "SINE"; gene_family "B4";
chr1	89635230	89635431	chr1	89635153	89635485	gene_id "ID_B1,chr1:89635230-89635431"; gene_class "SINE"; gene_family "B4";
chr1	89719057	89719305	chr1	89719091	89719448	gene_id "MLT1H2,chr1:89719057-89719305"; gene_class "LTR"; gene_family "ERVL-MaLR";
chr1	89822217	89822357	chr1	89822047	89822321	gene_id "B1_Mus1,chr1:89822217-89822357"; gene_class "SINE"; gene_family "Alu";
chr1	89860081	89860364	chr1	89860107	89860730	gene_id "L1MB7,chr1:89860081-89860364"; gene_class "LINE"; gene_family "L1";
chr1	90111457	90111571	chr1	90111309	90111655	gene_id "MLT1C,chr1:90111457-90111571"; gene_class "LTR"; gene_family "ERVL-MaLR";
chr1	90111565	90111713	chr1	90111309	90111655	gene_id "MLT1C,chr1:90111565-90111713"; gene_class "LTR"; gene_family "ERVL-MaLR";
chr1	90112761	90112979	chr1	90112754	90113106	gene_id "L2,chr1:90112761-90112979"; gene_class "LINE"; gene_family "L2";
chr1	90588223	90588373	chr1	90588277	90588677	gene_id "RLTR17B_Mm,chr1:90588223-90588373"; gene_class "LTR"; gene_family "ERVK";
chr1	90601329	90601550	chr1	90601227	90601459	gene_id "RMER5,chr1:90601329-90601550"; gene_class "LTR"; gene_family "ERV1";
chr1	90903827	90904226	chr1	90903923	90904543	gene_id "ERV3-16A3_LTR,chr1:90903827-90904226"; gene_class "LTR"; gene_family "ERVL";
chr1	90911215	90911387	chr1	90911310	90911512	gene_id "ORR1F,chr1:90911215-90911387"; gene_class "LTR"; gene_family "ERVL-MaLR";
chr1	90927258	90927654	chr1	90927379	90927657	gene_id "L4_B_Mam,chr1:90927258-90927654"; gene_class "LINE"; gene_family "RTE-X";
chr1	91041312	91041605	chr1	91041438	91042032	gene_id "B4A,chr1:91041312-91041605"; gene_class "SINE"; gene_family "B4";
chr1	91058523	91058669	chr1	91058286	91058693	gene_id "B1_Mur4,chr1:91058523-91058669"; gene_class "SINE"; gene_family "Alu";
chr1	91109393	91109662	chr1	91109485	91109637	gene_id "B4,chr1:91109393-91109662"; gene_class "SINE"; gene_family "B4";
chr1	91130283	91130535	chr1	91130335	91130608	gene_id "B4A,chr1:91130283-91130535"; gene_class "SINE"; gene_family "B4";
chr1	91249734	91249843	chr1	91249717	91250718	gene_id "B1_Mm,chr1:91249734-91249843"; gene_class "SINE"; gene_family "Alu";
chr1	91380712	91380869	chr1	91380421	91380970	gene_id "URR1A,chr1:91380712-91380869"; gene_class "DNA"; gene_family "hAT-Charlie";
chr1	91381274	91381418	chr1	91381200	91381448	gene_id "PB1,chr1:91381274-91381418"; gene_class "SINE"; gene_family "Alu";
chr1	91399098	91399346	chr1	91398321	91399264	gene_id "MER90,chr1:91399098-91399346"; gene_class "LTR"; gene_family "ERV1";
chr1	91442874	91443270	chr1	91442528	91443004	gene_id "MLT-int,chr1:91442874-91443270"; gene_class "LTR"; gene_family "ERVL-MaLR";
chr1	92084232	92084493	chr1	92084004	92084645	gene_id "B4,chr1:92084232-92084493"; gene_class "SINE"; gene_family "B4";
chr1	92337510	92337938	chr1	92337313	92337778	gene_id "Charlie1a,chr1:92337510-92337938"; gene_class "DNA"; gene_family "hAT-Charlie";
chr1	92379006	92379366	chr1	92379119	92379461	gene_id "ORR1E,chr1:92379006-92379366"; gene_class "LTR"; gene_family "ERVL-MaLR";
chr1	92641466	92641699	chr1	92641545	92642157	gene_id "MER90a,chr1:92641466-92641699"; gene_class "LTR"; gene_family "ERV1";
chr1	92743344	92743645	chr1	92743276	92743587	gene_id "MLTR11A,chr1:92743344-92743645"; gene_class "LTR"; gene_family "ERVK";
chr1	92950447	92950613	chr1	92950496	92951268	gene_id "MLT1A0,chr1:92950447-92950613"; gene_class "LTR"; gene_family "ERVL-MaLR";
chr1	92956595	92956796	chr1	92956654	92957168	gene_id "MTB,chr1:92956595-92956796"; gene_class "LTR"; gene_family "ERVL-MaLR";
chr1	92956797	92957122	chr1	92956654	92957168	gene_id "IAPEY4_LTR,chr1:92956797-92957122"; gene_class "LTR"; gene_family "ERVK";
chr1	92990097	92990285	chr1	92989930	92990191	gene_id "Lx8,chr1:92990097-92990285"; gene_class "LINE"; gene_family "L1";
chr1	93342356	93342560	chr1	93342492	93344042	gene_id "B4A,chr1:93342356-93342560"; gene_class "SINE"; gene_family "B4";
chr1	93464728	93464987	chr1	93464646	93465331	gene_id "ORR1A1-int,chr1:93464728-93464987"; gene_class "LTR"; gene_family "ERVL-MaLR";
chr1	93464988	93465281	chr1	93464646	93465331	gene_id "ORR1A1,chr1:93464988-93465281"; gene_class "LTR"; gene_family "ERVL-MaLR";
chr1	93515631	93515744	chr1	93515573	93515780	gene_id "MIRc,chr1:93515631-93515744"; gene_class "SINE"; gene_family "MIR";
chr1	93521240	93521422	chr1	93521304	93522062	gene_id "B4A,chr1:93521240-93521422"; gene_class "SINE"; gene_family "B4";
chr1	93529771	93530000	chr1	93529684	93530469	gene_id "L1M5,chr1:93529771-93530000"; gene_class "LINE"; gene_family "L1";
chr1	93530441	93530543	chr1	93529684	93530469	gene_id "PB1D7,chr1:93530441-93530543"; gene_class "SINE"; gene_family "Alu";
chr1	93692805	93692983	chr1	93692871	93693295	gene_id "B3A,chr1:93692805-93692983"; gene_class "SINE"; gene_family "B2";
chr1	93693193	93693471	chr1	93692871	93693295	gene_id "B4A,chr1:93693193-93693471"; gene_class "SINE"; gene_family "B4";
chr1	93703809	93704014	chr1	93703456	93703949	gene_id "ID_B1,chr1:93703809-93704014"; gene_class "SINE"; gene_family "B4";
chr1	93741954	93742140	chr1	93741769	93742203	gene_id "L1MC,chr1:93741954-93742140"; gene_class "LINE"; gene_family "L1";
chr1	93859692	93860067	chr1	93859631	93860154	gene_id "ORR1D1,chr1:93859692-93860067"; gene_class "LTR"; gene_family "ERVL-MaLR";
chr1	93893216	93893401	chr1	93892958	93893328	gene_id "RLTR1B-int,chr1:93893216-93893401"; gene_class "LTR"; gene_family "ERV1";
chr1	94081627	94082044	chr1	94081598	94082082	gene_id "RMER20A,chr1:94081627-94082044"; gene_class "LTR"; gene_family "ERVK";
chr1	94904974	94905121	chr1	94904957	94905478	gene_id "B1_Mus1,chr1:94904974-94905121"; gene_class "SINE"; gene_family "Alu";
chr1	94905220	94905573	chr1	94904957	94905478	gene_id "MTE2b,chr1:94905220-94905573"; gene_class "LTR"; gene_family "ERVL-MaLR";
chr1	95064610	95064929	chr1	95064330	95065083	gene_id "ERVB7_1-LTR_MM,chr1:95064610-95064929"; gene_class "LTR"; gene_family "ERVK";
chr1	95065896	95066346	chr1	95066099	95066364	gene_id "MLTR14,chr1:95065896-95066346"; gene_class "LTR"; gene_family "ERV1";
chr1	95451954	95452068	chr1	95451854	95452309	gene_id "B1_Mus1,chr1:95451954-95452068"; gene_class "SINE"; gene_family "Alu";
chr1	95583322	95583458	chr1	95583326	95583576	gene_id "RMER6D,chr1:95583322-95583458"; gene_class "LTR"; gene_family "ERVK";
chr1	97561611	97561744	chr1	97561242	97561726	gene_id "B1_Mur4,chr1:97561611-97561744"; gene_class "SINE"; gene_family "Alu";
chr1	97577350	97577568	chr1	97577066	97577915	gene_id "MLT1H,chr1:97577350-97577568"; gene_class "LTR"; gene_family "ERVL-MaLR";
chr1	97580350	97580689	chr1	97580322	97581014	gene_id "L1MC1,chr1:97580350-97580689"; gene_class "LINE"; gene_family "L1";
chr1	97662486	97662598	chr1	97660705	97662585	gene_id "PB1D7,chr1:97662486-97662598"; gene_class "SINE"; gene_family "Alu";
chr1	97704001	97705231	chr1	97704546	97705702	gene_id "Lx9,chr1:97704001-97705231"; gene_class "LINE"; gene_family "L1";
chr1	97873801	97874379	chr1	97873618	97874226	gene_id "Lx8,chr1:97873801-97874379"; gene_class "LINE"; gene_family "L1";
chr1	98128386	98128725	chr1	98128417	98129443	gene_id "ORR1D1,chr1:98128386-98128725"; gene_class "LTR"; gene_family "ERVL-MaLR";
chr1	98128726	98129724	chr1	98128417	98129443	gene_id "MTD-int,chr1:98128726-98129724"; gene_class "LTR"; gene_family "ERVL-MaLR";
chr1	98178617	98178845	chr1	98178659	98178936	gene_id "B4A,chr1:98178617-98178845"; gene_class "SINE"; gene_family "B4";
chr1	98527677	98528529	chr1	98527877	98528658	gene_id "RLTR13A,chr1:98527677-98528529"; gene_class "LTR"; gene_family "ERVK";
chr1	100231815	100232140	chr1	100231977	100232489	gene_id "IAPEY4_LTR,chr1:100231815-100232140"; gene_class "LTR"; gene_family "ERVK";
chr1	100232364	100232560	chr1	100231977	100232489	gene_id "B3A,chr1:100232364-100232560"; gene_class "SINE"; gene_family "B2";
chr1	102628053	102628340	chr1	102628131	102628397	gene_id "LSU-rRNA_Hsa,chr1:102628053-102628340"; gene_class "rRNA"; gene_family "rRNA";
chr1	105041791	105041891	chr1	105041747	105041961	gene_id "MLT1J1,chr1:105041791-105041891"; gene_class "LTR"; gene_family "ERVL-MaLR";
chr1	105087672	105087778	chr1	105087644	105087864	gene_id "LTR16,chr1:105087672-105087778"; gene_class "LTR"; gene_family "ERVL";
chr1	105089509	105089647	chr1	105088984	105089555	gene_id "L1M3,chr1:105089509-105089647"; gene_class "LINE"; gene_family "L1";
chr1	105107149	105107294	chr1	105107215	105107551	gene_id "RSINE1,chr1:105107149-105107294"; gene_class "SINE"; gene_family "B4";
chr1	105176830	105176972	chr1	105176908	105177418	gene_id "LTR16E2,chr1:105176830-105176972"; gene_class "LTR"; gene_family "ERVL";
chr1	105337172	105337405	chr1	105337221	105337820	gene_id "B4A,chr1:105337172-105337405"; gene_class "SINE"; gene_family "B4";
chr1	105337557	105337901	chr1	105337221	105337820	gene_id "Lx8,chr1:105337557-105337901"; gene_class "LINE"; gene_family "L1";
chr1	105735343	105735483	chr1	105735354	105735587	gene_id "B1F,chr1:105735343-105735483"; gene_class "SINE"; gene_family "Alu";
chr1	105748612	105748769	chr1	105748497	105748692	gene_id "RSINE1,chr1:105748612-105748769"; gene_class "SINE"; gene_family "B4";
chr1	105759583	105759687	chr1	105759507	105760264	gene_id "RMER1A,chr1:105759583-105759687"; gene_class "Other"; gene_family "Other";
chr1	105759733	105759994	chr1	105759507	105760264	gene_id "LTR40a,chr1:105759733-105759994"; gene_class "LTR"; gene_family "ERVL";
chr1	105770067	105770433	chr1	105770236	105770474	gene_id "ORR1B2,chr1:105770067-105770433"; gene_class "LTR"; gene_family "ERVL-MaLR";
chr1	105783790	105783936	chr1	105783735	105783978	gene_id "B1_Mus2,chr1:105783790-105783936"; gene_class "SINE"; gene_family "Alu";
chr1	105806489	105806746	chr1	105806457	105806666	gene_id "MTEb,chr1:105806489-105806746"; gene_class "LTR"; gene_family "ERVL-MaLR";
chr1	105807040	105807578	chr1	105807075	105807705	gene_id "RMER13A1,chr1:105807040-105807578"; gene_class "LTR"; gene_family "ERVK";
chr1	105867061	105867338	chr1	105866722	105867401	gene_id "B4A,chr1:105867061-105867338"; gene_class "SINE"; gene_family "B4";
chr1	105977068	105978257	chr1	105977512	105978109	gene_id "L1M4a2,chr1:105977068-105978257"; gene_class "LINE"; gene_family "L1";
chr1	106071270	106071377	chr1	106071065	106071472	gene_id "L1MB4,chr1:106071270-106071377"; gene_class "LINE"; gene_family "L1";
chr1	106193730	106193836	chr1	106193614	106193822	gene_id "PB1D7,chr1:106193730-106193836"; gene_class "SINE"; gene_family "Alu";
chr1	106428284	106428508	chr1	106428203	106428921	gene_id "LTR16C,chr1:106428284-106428508"; gene_class "LTR"; gene_family "ERVL";
chr1	106449886	106450188	chr1	106449787	106450181	gene_id "MLTR11A,chr1:106449886-106450188"; gene_class "LTR"; gene_family "ERVK";
chr1	106596487	106596593	chr1	106596439	106596725	gene_id "L2a,chr1:106596487-106596593"; gene_class "LINE"; gene_family "L2";
chr1	106596597	106596743	chr1	106596439	106596725	gene_id "RSINE1,chr1:106596597-106596743"; gene_class "SINE"; gene_family "B4";
chr1	106700624	106700834	chr1	106700635	106700945	gene_id "URR1B,chr1:106700624-106700834"; gene_class "DNA"; gene_family "hAT-Charlie";
chr1	106752125	106752251	chr1	106752119	106752354	gene_id "L1MB8,chr1:106752125-106752251"; gene_class "LINE"; gene_family "L1";
chr1	106760266	106760391	chr1	106758763	106760297	gene_id "B1_Mm,chr1:106760266-106760391"; gene_class "SINE"; gene_family "Alu";
chr1	106796791	106797012	chr1	106796159	106796910	gene_id "L1MD3,chr1:106796791-106797012"; gene_class "LINE"; gene_family "L1";
chr1	110079030	110079141	chr1	110078991	110079225	gene_id "B3A,chr1:110079030-110079141"; gene_class "SINE"; gene_family "B2";
chr1	113194577	113194752	chr1	113194211	113194723	gene_id "ID_B1,chr1:113194577-113194752"; gene_class "SINE"; gene_family "B4";
chr1	113412824	113413165	chr1	113412755	113413150	gene_id "RLTR9A3,chr1:113412824-113413165"; gene_class "LTR"; gene_family "ERVK";
chr1	113490195	113490607	chr1	113490317	113491018	gene_id "RLTR25A,chr1:113490195-113490607"; gene_class "LTR"; gene_family "ERVK";
chr1	113490608	113490968	chr1	113490317	113491018	gene_id "RLTR9A4,chr1:113490608-113490968"; gene_class "LTR"; gene_family "ERVK";
chr1	114287536	114287664	chr1	114287392	114287734	gene_id "RSINE1,chr1:114287536-114287664"; gene_class "SINE"; gene_family "B4";
chr1	114358288	114358518	chr1	114358164	114359005	gene_id "B4A,chr1:114358288-114358518"; gene_class "SINE"; gene_family "B4";
chr1	114358639	114358783	chr1	114358164	114359005	gene_id "B1_Mus1,chr1:114358639-114358783"; gene_class "SINE"; gene_family "Alu";
chr1	118311716	118311903	chr1	118310804	118311822	gene_id "B2_Mm2,chr1:118311716-118311903"; gene_class "SINE"; gene_family "B2";
chr1	118321349	118321488	chr1	118321312	118322481	gene_id "RMER21B,chr1:118321349-118321488"; gene_class "LTR"; gene_family "ERV1";
chr1	118321517	118321712	chr1	118321312	118322481	gene_id "ID_B1,chr1:118321517-118321712"; gene_class "SINE"; gene_family "B4";
chr1	118418019	118418216	chr1	118418099	118418316	gene_id "B2_Mm2,chr1:118418019-118418216"; gene_class "SINE"; gene_family "B2";
chr1	118446793	118446902	chr1	118446589	118446895	gene_id "Charlie12,chr1:118446793-118446902"; gene_class "DNA"; gene_family "hAT-Charlie";
chr1	118446806	118446933	chr1	118446589	118446895	gene_id "RMER30,chr1:118446806-118446933"; gene_class "DNA"; gene_family "hAT-Charlie";
chr1	118450950	118451132	chr1	118451113	118451663	gene_id "RSINE1,chr1:118450950-118451132"; gene_class "SINE"; gene_family "B4";
chr1	118458295	118458583	chr1	118458321	118460005	gene_id "L1MC3,chr1:118458295-118458583"; gene_class "LINE"; gene_family "L1";
chr1	118476967	118477157	chr1	118476968	118477211	gene_id "B3,chr1:118476967-118477157"; gene_class "SINE"; gene_family "B2";
chr1	118494750	118494925	chr1	118494569	118495142	gene_id "RSINE1,chr1:118494750-118494925"; gene_class "SINE"; gene_family "B4";
chr1	118494928	118495081	chr1	118494569	118495142	gene_id "B4,chr1:118494928-118495081"; gene_class "SINE"; gene_family "B4";
chr1	118496830	118496931	chr1	118496578	118496905	gene_id "PB1D7,chr1:118496830-118496931"; gene_class "SINE"; gene_family "Alu";
chr1	118630506	118630624	chr1	118630130	118630547	gene_id "B1F2,chr1:118630506-118630624"; gene_class "SINE"; gene_family "Alu";
chr1	118982999	118983366	chr1	118982218	118983244	gene_id "MTD,chr1:118982999-118983366"; gene_class "LTR"; gene_family "ERVL-MaLR";
chr1	119033424	119033528	chr1	119033404	119034359	gene_id "RMER12,chr1:119033424-119033528"; gene_class "LTR"; gene_family "ERVK";
chr1	119082924	119083030	chr1	119082536	119083235	gene_id "PB1D9,chr1:119082924-119083030"; gene_class "SINE"; gene_family "Alu";
chr1	119083465	119083653	chr1	119083412	119083999	gene_id "ID_B1,chr1:119083465-119083653"; gene_class "SINE"; gene_family "B4";
chr1	119087569	119087691	chr1	119087611	119087877	gene_id "RSINE1,chr1:119087569-119087691"; gene_class "SINE"; gene_family "B4";
chr1	119290740	119290943	chr1	119290647	119290872	gene_id "ID_B1,chr1:119290740-119290943"; gene_class "SINE"; gene_family "B4";
chr1	119302873	119303196	chr1	119302517	119303030	gene_id "ORR1A2,chr1:119302873-119303196"; gene_class "LTR"; gene_family "ERVL-MaLR";
chr1	119305257	119305405	chr1	119305373	119305802	gene_id "MIRc,chr1:119305257-119305405"; gene_class "SINE"; gene_family "MIR";
chr1	119349253	119349409	chr1	119348970	119349331	gene_id "B4A,chr1:119349253-119349409"; gene_class "SINE"; gene_family "B4";
chr1	119481398	119481525	chr1	119481216	119481843	gene_id "RSINE1,chr1:119481398-119481525"; gene_class "SINE"; gene_family "B4";
chr1	119481615	119481812	chr1	119481216	119481843	gene_id "B3,chr1:119481615-119481812"; gene_class "SINE"; gene_family "B2";
chr1	119485900	119486028	chr1	119485793	119486129	gene_id "ORR1D2,chr1:119485900-119486028"; gene_class "LTR"; gene_family "ERVL-MaLR";
chr1	119492137	119492815	chr1	119492129	119492681	gene_id "RLTR26B_MM,chr1:119492137-119492815"; gene_class "LTR"; gene_family "ERVK";
chr1	119498371	119498586	chr1	119498550	119499075	gene_id "B4,chr1:119498371-119498586"; gene_class "SINE"; gene_family "B4";
chr1	119498801	119499021	chr1	119498550	119499075	gene_id "ID_B1,chr1:119498801-119499021"; gene_class "SINE"; gene_family "B4";
chr1	119540967	119541075	chr1	119540858	119541689	gene_id "B4A,chr1:119540967-119541075"; gene_class "SINE"; gene_family "B4";
chr1	119541485	119541668	chr1	119540858	119541689	gene_id "URR1A,chr1:119541485-119541668"; gene_class "DNA"; gene_family "hAT-Charlie";
chr1	119637504	119637760	chr1	119637279	119637917	gene_id "MTD,chr1:119637504-119637760"; gene_class "LTR"; gene_family "ERVL-MaLR";
chr1	119641643	119641743	chr1	119641512	119641736	gene_id "PB1D10,chr1:119641643-119641743"; gene_class "SINE"; gene_family "Alu";
chr1	119649293	119649440	chr1	119648254	119649379	gene_id "RSINE1,chr1:119649293-119649440"; gene_class "SINE"; gene_family "B4";
chr1	119899751	119900028	chr1	119899708	119900010	gene_id "L2b,chr1:119899751-119900028"; gene_class "LINE"; gene_family "L2";
chr1	119913554	119913699	chr1	119912936	119913672	gene_id "B1_Mm,chr1:119913554-119913699"; gene_class "SINE"; gene_family "Alu";
chr1	119959854	119960114	chr1	119959796	119960186	gene_id "B4A,chr1:119959854-119960114"; gene_class "SINE"; gene_family "B4";
chr1	119997705	119997866	chr1	119997791	119998014	gene_id "Lx8,chr1:119997705-119997866"; gene_class "LINE"; gene_family "L1";
chr1	119997853	119998330	chr1	119997791	119998014	gene_id "Lx8,chr1:119997853-119998330"; gene_class "LINE"; gene_family "L1";
chr1	120063940	120064156	chr1	120064070	120064498	gene_id "ID_B1,chr1:120063940-120064156"; gene_class "SINE"; gene_family "B4";
chr1	120070569	120070758	chr1	120070109	120070606	gene_id "B4,chr1:120070569-120070758"; gene_class "SINE"; gene_family "B4";
chr1	120083739	120083960	chr1	120083809	120084465	gene_id "B4,chr1:120083739-120083960"; gene_class "SINE"; gene_family "B4";
chr1	120125186	120125402	chr1	120124988	120125189	gene_id "Lx8,chr1:120125186-120125402"; gene_class "LINE"; gene_family "L1";
chr1	120126277	120126401	chr1	120126367	120126842	gene_id "B3A,chr1:120126277-120126401"; gene_class "SINE"; gene_family "B2";
chr1	120126549	120126730	chr1	120126367	120126842	gene_id "B4,chr1:120126549-120126730"; gene_class "SINE"; gene_family "B4";
chr1	120126731	120126952	chr1	120126367	120126842	gene_id "B4,chr1:120126731-120126952"; gene_class "SINE"; gene_family "B4";
chr1	120135977	120136148	chr1	120136049	120136644	gene_id "MTEa,chr1:120135977-120136148"; gene_class "LTR"; gene_family "ERVL-MaLR";
chr1	120136464	120136598	chr1	120136049	120136644	gene_id "RSINE1,chr1:120136464-120136598"; gene_class "SINE"; gene_family "B4";
chr1	120140210	120140361	chr1	120140154	120140629	gene_id "Tigger17d,chr1:120140210-120140361"; gene_class "DNA"; gene_family "TcMar-Tigger";
chr1	120140334	120140571	chr1	120140154	120140629	gene_id "B4,chr1:120140334-120140571"; gene_class "SINE"; gene_family "B4";
chr1	120161493	120161660	chr1	120161344	120161999	gene_id "RSINE1,chr1:120161493-120161660"; gene_class "SINE"; gene_family "B4";
chr1	120654855	120654983	chr1	120654770	120655351	gene_id "RMER30,chr1:120654855-120654983"; gene_class "DNA"; gene_family "hAT-Charlie";
chr1	120655006	120655185	chr1	120654770	120655351	gene_id "MER63B,chr1:120655006-120655185"; gene_class "DNA"; gene_family "hAT-Blackjack";
chr1	121328288	121328424	chr1	121327278	121328478	gene_id "B1_Mur1,chr1:121328288-121328424"; gene_class "SINE"; gene_family "Alu";
chr1	121430725	121430831	chr1	121430770	121431925	gene_id "ID_B1,chr1:121430725-121430831"; gene_class "SINE"; gene_family "B4";
chr1	121463710	121463839	chr1	121463661	121464382	gene_id "RSINE1,chr1:121463710-121463839"; gene_class "SINE"; gene_family "B4";
chr1	121463918	121464283	chr1	121463661	121464382	gene_id "MTE2a,chr1:121463918-121464283"; gene_class "LTR"; gene_family "ERVL-MaLR";
chr1	121479416	121479538	chr1	121479458	121479720	gene_id "RSINE1,chr1:121479416-121479538"; gene_class "SINE"; gene_family "B4";
chr1	122357127	122357335	chr1	122357068	122357394	gene_id "LSU-rRNA_Hsa,chr1:122357127-122357335"; gene_class "rRNA"; gene_family "rRNA";
chr1	123220867	123221086	chr1	123220566	123221404	gene_id "ORR1D2,chr1:123220867-123221086"; gene_class "LTR"; gene_family "ERVL-MaLR";
chr1	123221087	123221241	chr1	123220566	123221404	gene_id "ORR1E,chr1:123221087-123221241"; gene_class "LTR"; gene_family "ERVL-MaLR";
chr1	125234889	125235044	chr1	125234825	125235087	gene_id "RSINE1,chr1:125234889-125235044"; gene_class "SINE"; gene_family "B4";
chr1	125481592	125482191	chr1	125481758	125482333	gene_id "RLTR18,chr1:125481592-125482191"; gene_class "LTR"; gene_family "ERVK";
chr1	125482566	125482846	chr1	125482501	125483143	gene_id "B4A,chr1:125482566-125482846"; gene_class "SINE"; gene_family "B4";
chr1	125495366	125495792	chr1	125495334	125495689	gene_id "RLTR12D,chr1:125495366-125495792"; gene_class "LTR"; gene_family "ERVK";
chr1	125525955	125526103	chr1	125526017	125526872	gene_id "MER63A,chr1:125525955-125526103"; gene_class "DNA"; gene_family "hAT-Blackjack";
chr1	125539456	125539789	chr1	125539307	125539719	gene_id "MTE2a,chr1:125539456-125539789"; gene_class "LTR"; gene_family "ERVL-MaLR";
chr1	125550234	125550548	chr1	125549923	125551079	gene_id "RMER15,chr1:125550234-125550548"; gene_class "LTR"; gene_family "ERVL";
chr1	125551852	125552162	chr1	125551240	125552172	gene_id "MER89,chr1:125551852-125552162"; gene_class "LTR"; gene_family "ERV1";
chr1	125661942	125662134	chr1	125661855	125662451	gene_id "MTEa,chr1:125661942-125662134"; gene_class "LTR"; gene_family "ERVL-MaLR";
chr1	125662711	125663093	chr1	125662709	125662941	gene_id "MTD,chr1:125662711-125663093"; gene_class "LTR"; gene_family "ERVL-MaLR";
chr1	125721253	125721604	chr1	125721157	125722046	gene_id "MTEa,chr1:125721253-125721604"; gene_class "LTR"; gene_family "ERVL-MaLR";
chr1	125721935	125722056	chr1	125721157	125722046	gene_id "ORR1F,chr1:125721935-125722056"; gene_class "LTR"; gene_family "ERVL-MaLR";
chr1	126466824	126467003	chr1	126466891	126467086	gene_id "B4,chr1:126466824-126467003"; gene_class "SINE"; gene_family "B4";
chr1	126677671	126677811	chr1	126677366	126677746	gene_id "B4A,chr1:126677671-126677811"; gene_class "SINE"; gene_family "B4";
chr1	126719688	126719983	chr1	126719778	126720341	gene_id "B4,chr1:126719688-126719983"; gene_class "SINE"; gene_family "B4";
chr1	126731435	126731645	chr1	126731442	126732144	gene_id "ID_B1,chr1:126731435-126731645"; gene_class "SINE"; gene_family "B4";
chr1	126750203	126750610	chr1	126750199	126750427	gene_id "MTD,chr1:126750203-126750610"; gene_class "LTR"; gene_family "ERVL-MaLR";
chr1	127214548	127214673	chr1	127214576	127215595	gene_id "PB1,chr1:127214548-127214673"; gene_class "SINE"; gene_family "Alu";
chr1	127214687	127214803	chr1	127214576	127215595	gene_id "PB1D10,chr1:127214687-127214803"; gene_class "SINE"; gene_family "Alu";
chr1	127215069	127215369	chr1	127214576	127215595	gene_id "B4,chr1:127215069-127215369"; gene_class "SINE"; gene_family "B4";
chr1	127216927	127217293	chr1	127217087	127217297	gene_id "MTD,chr1:127216927-127217293"; gene_class "LTR"; gene_family "ERVL-MaLR";
chr1	127233644	127233816	chr1	127233082	127233696	gene_id "ORR1C2,chr1:127233644-127233816"; gene_class "LTR"; gene_family "ERVL-MaLR";
chr1	127244073	127244327	chr1	127244135	127244720	gene_id "B4,chr1:127244073-127244327"; gene_class "SINE"; gene_family "B4";
chr1	127256925	127257354	chr1	127257013	127257486	gene_id "MER77B,chr1:127256925-127257354"; gene_class "LTR"; gene_family "ERVL";
chr1	127269284	127269435	chr1	127269356	127269639	gene_id "RSINE1,chr1:127269284-127269435"; gene_class "SINE"; gene_family "B4";
chr1	127270109	127270585	chr1	127270263	127270990	gene_id "RMER5,chr1:127270109-127270585"; gene_class "LTR"; gene_family "ERV1";
chr1	127276197	127276411	chr1	127275652	127276314	gene_id "ID_B1,chr1:127276197-127276411"; gene_class "SINE"; gene_family "B4";
chr1	127287459	127287611	chr1	127287521	127287860	gene_id "B1_Mus2,chr1:127287459-127287611"; gene_class "SINE"; gene_family "Alu";
chr1	127287690	127287873	chr1	127287521	127287860	gene_id "B3A,chr1:127287690-127287873"; gene_class "SINE"; gene_family "B2";
chr1	127321689	127321891	chr1	127321718	127321871	gene_id "ID_B1,chr1:127321689-127321891"; gene_class "SINE"; gene_family "B4";
chr1	127354551	127354743	chr1	127354533	127354881	gene_id "MER58A,chr1:127354551-127354743"; gene_class "DNA"; gene_family "hAT-Charlie";
chr1	127354794	127354939	chr1	127354533	127354881	gene_id "B1_Mus1,chr1:127354794-127354939"; gene_class "SINE"; gene_family "Alu";
chr1	127360537	127360690	chr1	127360437	127360685	gene_id "ID_B1,chr1:127360537-127360690"; gene_class "SINE"; gene_family "B4";
chr1	127396655	127396786	chr1	127396531	127397731	gene_id "MLT1A0,chr1:127396655-127396786"; gene_class "LTR"; gene_family "ERVL-MaLR";
chr1	127626029	127626164	chr1	127626077	127626325	gene_id "B4A,chr1:127626029-127626164"; gene_class "SINE"; gene_family "B4";
chr1	127626194	127626390	chr1	127626077	127626325	gene_id "MLT1F,chr1:127626194-127626390"; gene_class "LTR"; gene_family "ERVL-MaLR";
chr1	127827247	127827431	chr1	127827314	127827619	gene_id "B3,chr1:127827247-127827431"; gene_class "SINE"; gene_family "B2";
chr1	127868353	127868571	chr1	127868411	127869290	gene_id "B3,chr1:127868353-127868571"; gene_class "SINE"; gene_family "B2";
chr1	127933477	127933863	chr1	127933486	127933751	gene_id "MTD,chr1:127933477-127933863"; gene_class "LTR"; gene_family "ERVL-MaLR";
chr1	128102203	128102328	chr1	128102312	128103855	gene_id "B1F,chr1:128102203-128102328"; gene_class "SINE"; gene_family "Alu";
chr1	128243714	128243839	chr1	128243733	128244960	gene_id "B1_Mm,chr1:128243714-128243839"; gene_class "SINE"; gene_family "Alu";
chr1	128278716	128278843	chr1	128278663	128278835	gene_id "ID_B1,chr1:128278716-128278843"; gene_class "SINE"; gene_family "B4";
chr1	128359160	128359289	chr1	128359018	128360282	gene_id "ID_B1,chr1:128359160-128359289"; gene_class "SINE"; gene_family "B4";
chr1	128360061	128360233	chr1	128359018	128360282	gene_id "B3A,chr1:128360061-128360233"; gene_class "SINE"; gene_family "B2";
chr1	128360270	128360379	chr1	128359018	128360282	gene_id "PB1,chr1:128360270-128360379"; gene_class "SINE"; gene_family "Alu";
chr1	128417597	128417698	chr1	128416554	128417916	gene_id "PB1D7,chr1:128417597-128417698"; gene_class "SINE"; gene_family "Alu";
chr1	128417621	128417724	chr1	128416554	128417916	gene_id "B4,chr1:128417621-128417724"; gene_class "SINE"; gene_family "B4";
chr1	128602542	128602655	chr1	128602068	128602714	gene_id "PB1D10,chr1:128602542-128602655"; gene_class "SINE"; gene_family "Alu";
chr1	130525910	130526338	chr1	130526100	130526327	gene_id "RLTR18,chr1:130525910-130526338"; gene_class "LTR"; gene_family "ERVK";
chr1	130681625	130681942	chr1	130681657	130682300	gene_id "ORR1D2,chr1:130681625-130681942"; gene_class "LTR"; gene_family "ERVL-MaLR";
chr1	130738659	130738777	chr1	130738776	130738962	gene_id "RMER15,chr1:130738659-130738777"; gene_class "LTR"; gene_family "ERVL";
chr1	131072767	131072971	chr1	131072485	131073272	gene_id "MIR,chr1:131072767-131072971"; gene_class "SINE"; gene_family "MIR";
chr1	131079851	131080056	chr1	131079847	131080190	gene_id "B3,chr1:131079851-131080056"; gene_class "SINE"; gene_family "B2";
chr1	131116250	131116427	chr1	131116019	131116349	gene_id "B2_Mm1a,chr1:131116250-131116427"; gene_class "SINE"; gene_family "B2";
chr1	131123567	131123673	chr1	131123381	131123819	gene_id "B1_Mus2,chr1:131123567-131123673"; gene_class "SINE"; gene_family "Alu";
chr1	131138696	131138850	chr1	131137746	131138924	gene_id "B3,chr1:131138696-131138850"; gene_class "SINE"; gene_family "B2";
chr1	131214409	131214599	chr1	131214401	131214677	gene_id "MTD,chr1:131214409-131214599"; gene_class "LTR"; gene_family "ERVL-MaLR";
chr1	131236708	131236923	chr1	131236688	131236881	gene_id "RLTR17B_Mm,chr1:131236708-131236923"; gene_class "LTR"; gene_family "ERVK";
chr1	131274613	131274903	chr1	131274708	131275596	gene_id "L1MB2,chr1:131274613-131274903"; gene_class "LINE"; gene_family "L1";
chr1	131281822	131282032	chr1	131281743	131281986	gene_id "RMER6A,chr1:131281822-131282032"; gene_class "LTR"; gene_family "ERVK";
chr1	131573786	131574066	chr1	131573713	131574100	gene_id "LSU-rRNA_Hsa,chr1:131573786-131574066"; gene_class "rRNA"; gene_family "rRNA";
chr1	131613343	131613491	chr1	131613379	131614028	gene_id "B1_Mur4,chr1:131613343-131613491"; gene_class "SINE"; gene_family "Alu";
chr1	131613592	131613798	chr1	131613379	131614028	gene_id "Lx5c,chr1:131613592-131613798"; gene_class "LINE"; gene_family "L1";
chr1	131613875	131613989	chr1	131613379	131614028	gene_id "B1_Mur4,chr1:131613875-131613989"; gene_class "SINE"; gene_family "Alu";
chr1	131657987	131658092	chr1	131657914	131658420	gene_id "B1_Mur1,chr1:131657987-131658092"; gene_class "SINE"; gene_family "Alu";
chr1	132022098	132022279	chr1	132022153	132022683	gene_id "B2_Mm2,chr1:132022098-132022279"; gene_class "SINE"; gene_family "B2";
chr1	132055187	132055375	chr1	132055097	132055476	gene_id "L3b,chr1:132055187-132055375"; gene_class "LINE"; gene_family "CR1";
chr1	132133528	132133824	chr1	132133398	132134006	gene_id "L2,chr1:132133528-132133824"; gene_class "LINE"; gene_family "L2";
chr1	132780348	132780524	chr1	132780398	132780625	gene_id "MLT1K,chr1:132780348-132780524"; gene_class "LTR"; gene_family "ERVL-MaLR";
chr1	133025530	133025649	chr1	133024994	133026006	gene_id "B1_Mus2,chr1:133025530-133025649"; gene_class "SINE"; gene_family "Alu";
chr1	133025680	133025823	chr1	133024994	133026006	gene_id "B1_Mm,chr1:133025680-133025823"; gene_class "SINE"; gene_family "Alu";
chr1	133037638	133037963	chr1	133037720	133037982	gene_id "ORR1A3,chr1:133037638-133037963"; gene_class "LTR"; gene_family "ERVL-MaLR";
chr1	133039662	133039854	chr1	133039450	133039953	gene_id "B3A,chr1:133039662-133039854"; gene_class "SINE"; gene_family "B2";
chr1	133050646	133050776	chr1	133050648	133050842	gene_id "B1_Mur1,chr1:133050646-133050776"; gene_class "SINE"; gene_family "Alu";
chr1	133093904	133094041	chr1	133093571	133094039	gene_id "L1MC5a,chr1:133093904-133094041"; gene_class "LINE"; gene_family "L1";
chr1	133118164	133118498	chr1	133118243	133118521	gene_id "ORR1B1,chr1:133118164-133118498"; gene_class "LTR"; gene_family "ERVL-MaLR";
chr1	133118705	133118822	chr1	133118696	133119146	gene_id "B3A,chr1:133118705-133118822"; gene_class "SINE"; gene_family "B2";
chr1	133118826	133118963	chr1	133118696	133119146	gene_id "B1F2,chr1:133118826-133118963"; gene_class "SINE"; gene_family "Alu";
chr1	133124282	133124395	chr1	133124212	133124563	gene_id "ID_B1,chr1:133124282-133124395"; gene_class "SINE"; gene_family "B4";
chr1	133163019	133163221	chr1	133162973	133163205	gene_id "L2c,chr1:133163019-133163221"; gene_class "LINE"; gene_family "L2";
chr1	133310387	133311289	chr1	133309647	133310395	gene_id "L2a,chr1:133310387-133311289"; gene_class "LINE"; gene_family "L2";
chr1	133310387	133311289	chr1	133310589	133310742	gene_id "L2a,chr1:133310387-133311289"; gene_class "LINE"; gene_family "L2";
chr1	133347852	133348024	chr1	133347456	133348337	gene_id "L2,chr1:133347852-133348024"; gene_class "LINE"; gene_family "L2";
chr1	133370305	133370421	chr1	133370083	133370442	gene_id "L2c,chr1:133370305-133370421"; gene_class "LINE"; gene_family "L2";
chr1	133437996	133438156	chr1	133437891	133438349	gene_id "MLT1J,chr1:133437996-133438156"; gene_class "LTR"; gene_family "ERVL-MaLR";
chr1	133455951	133456443	chr1	133456130	133456492	gene_id "Lx8b,chr1:133455951-133456443"; gene_class "LINE"; gene_family "L1";
chr1	133460765	133460965	chr1	133460812	133461147	gene_id "RMER6BA,chr1:133460765-133460965"; gene_class "LTR"; gene_family "ERVK";
chr1	133460964	133461124	chr1	133460812	133461147	gene_id "ORR1D1,chr1:133460964-133461124"; gene_class "LTR"; gene_family "ERVL-MaLR";
chr1	133463236	133463385	chr1	133463202	133463499	gene_id "MLT1H-int,chr1:133463236-133463385"; gene_class "LTR"; gene_family "ERVL-MaLR";
chr1	133487413	133487735	chr1	133487288	133487903	gene_id "MLT1A,chr1:133487413-133487735"; gene_class "LTR"; gene_family "ERVL-MaLR";
chr1	133510361	133510537	chr1	133510213	133510469	gene_id "B3,chr1:133510361-133510537"; gene_class "SINE"; gene_family "B2";
chr1	133522979	133523166	chr1	133522857	133523177	gene_id "MER21C,chr1:133522979-133523166"; gene_class "LTR"; gene_family "ERVL";
chr1	133528230	133528343	chr1	133528107	133528299	gene_id "PB1D7,chr1:133528230-133528343"; gene_class "SINE"; gene_family "Alu";
chr1	133618490	133618601	chr1	133618318	133618684	gene_id "RSINE1,chr1:133618490-133618601"; gene_class "SINE"; gene_family "B4";
chr1	133661736	133661852	chr1	133660844	133661747	gene_id "B1_Mur2,chr1:133661736-133661852"; gene_class "SINE"; gene_family "Alu";
chr1	133686162	133686527	chr1	133685692	133686384	gene_id "L2a,chr1:133686162-133686527"; gene_class "LINE"; gene_family "L2";
chr1	133798171	133798296	chr1	133798166	133798589	gene_id "RSINE1,chr1:133798171-133798296"; gene_class "SINE"; gene_family "B4";
chr1	133798337	133798464	chr1	133798166	133798589	gene_id "L2a,chr1:133798337-133798464"; gene_class "LINE"; gene_family "L2";
chr1	133885730	133886006	chr1	133885888	133886065	gene_id "ORR1A2,chr1:133885730-133886006"; gene_class "LTR"; gene_family "ERVL-MaLR";
chr1	133896237	133896348	chr1	133896110	133896611	gene_id "PB1D10,chr1:133896237-133896348"; gene_class "SINE"; gene_family "Alu";
chr1	134111127	134111442	chr1	134111057	134111280	gene_id "ORR1A4,chr1:134111127-134111442"; gene_class "LTR"; gene_family "ERVL-MaLR";
chr1	134152193	134152302	chr1	134151687	134152248	gene_id "PB1D10,chr1:134152193-134152302"; gene_class "SINE"; gene_family "Alu";
chr1	134163699	134163823	chr1	134163604	134163833	gene_id "L2c,chr1:134163699-134163823"; gene_class "LINE"; gene_family "L2";
chr1	134217060	134217198	chr1	134216190	134217526	gene_id "MER5A1,chr1:134217060-134217198"; gene_class "DNA"; gene_family "hAT-Charlie";
chr1	134217368	134217496	chr1	134216190	134217526	gene_id "ID_B1,chr1:134217368-134217496"; gene_class "SINE"; gene_family "B4";
chr1	134226645	134227075	chr1	134226736	134227029	gene_id "L2a,chr1:134226645-134227075"; gene_class "LINE"; gene_family "L2";
chr1	134237425	134237589	chr1	134237576	134237794	gene_id "RSINE1,chr1:134237425-134237589"; gene_class "SINE"; gene_family "B4";
chr1	134294386	134294734	chr1	134294013	134294530	gene_id "ORR1A2,chr1:134294386-134294734"; gene_class "LTR"; gene_family "ERVL-MaLR";
chr1	134351050	134351294	chr1	134350992	134351222	gene_id "B4A,chr1:134351050-134351294"; gene_class "SINE"; gene_family "B4";
chr1	134357458	134357599	chr1	134357555	134357749	gene_id "RSINE1,chr1:134357458-134357599"; gene_class "SINE"; gene_family "B4";
chr1	134357601	134357768	chr1	134357555	134357749	gene_id "MTD,chr1:134357601-134357768"; gene_class "LTR"; gene_family "ERVL-MaLR";
chr1	134358028	134358198	chr1	134358155	134358392	gene_id "ID_B1,chr1:134358028-134358198"; gene_class "SINE"; gene_family "B4";
chr1	134358386	134358515	chr1	134358155	134358392	gene_id "B1_Mur2,chr1:134358386-134358515"; gene_class "SINE"; gene_family "Alu";
chr1	134414865	134414977	chr1	134414848	134415953	gene_id "PB1D10,chr1:134414865-134414977"; gene_class "SINE"; gene_family "Alu";
chr1	134526962	134527318	chr1	134526739	134527245	gene_id "MLTR11A,chr1:134526962-134527318"; gene_class "LTR"; gene_family "ERVK";
chr1	134583396	134583635	chr1	134583371	134584000	gene_id "MTE2a,chr1:134583396-134583635"; gene_class "LTR"; gene_family "ERVL-MaLR";
chr1	134583692	134583861	chr1	134583371	134584000	gene_id "B3A,chr1:134583692-134583861"; gene_class "SINE"; gene_family "B2";
chr1	134609585	134610382	chr1	134609342	134610056	gene_id "RLTR17D_Mm,chr1:134609585-134610382"; gene_class "LTR"; gene_family "ERVK";
chr1	134763969	134764078	chr1	134763943	134764412	gene_id "B1_Mur3,chr1:134763969-134764078"; gene_class "SINE"; gene_family "Alu";
chr1	134962165	134962273	chr1	134962131	134963116	gene_id "B1F1,chr1:134962165-134962273"; gene_class "SINE"; gene_family "Alu";
chr1	135171820	135172002	chr1	135171922	135172458	gene_id "B4,chr1:135171820-135172002"; gene_class "SINE"; gene_family "B4";
chr1	135205574	135205702	chr1	135205292	135205586	gene_id "PB1D10,chr1:135205574-135205702"; gene_class "SINE"; gene_family "Alu";
chr1	135214063	135214426	chr1	135214036	135214542	gene_id "Lx8,chr1:135214063-135214426"; gene_class "LINE"; gene_family "L1";
chr1	135214430	135214560	chr1	135214036	135214542	gene_id "B1F2,chr1:135214430-135214560"; gene_class "SINE"; gene_family "Alu";
chr1	135225163	135225345	chr1	135225068	135225619	gene_id "MER34A,chr1:135225163-135225345"; gene_class "LTR"; gene_family "ERV1";
chr1	135233716	135233992	chr1	135233733	135234551	gene_id "B4A,chr1:135233716-135233992"; gene_class "SINE"; gene_family "B4";
chr1	135234081	135234245	chr1	135233733	135234551	gene_id "L1MB3,chr1:135234081-135234245"; gene_class "LINE"; gene_family "L1";
chr1	135234373	135234512	chr1	135233733	135234551	gene_id "B1_Mur1,chr1:135234373-135234512"; gene_class "SINE"; gene_family "Alu";
chr1	135237000	135237139	chr1	135236892	135237660	gene_id "ID_B1,chr1:135237000-135237139"; gene_class "SINE"; gene_family "B4";
chr1	135251250	135251367	chr1	135251240	135251630	gene_id "B1F,chr1:135251250-135251367"; gene_class "SINE"; gene_family "Alu";
chr1	135265657	135265891	chr1	135265649	135266340	gene_id "MIR,chr1:135265657-135265891"; gene_class "SINE"; gene_family "MIR";
chr1	135266248	135266378	chr1	135265649	135266340	gene_id "B1F1,chr1:135266248-135266378"; gene_class "SINE"; gene_family "Alu";
chr1	135266268	135266417	chr1	135265649	135266340	gene_id "ID_B1,chr1:135266268-135266417"; gene_class "SINE"; gene_family "B4";
chr1	135275033	135275192	chr1	135275042	135275513	gene_id "B2_Mm1t,chr1:135275033-135275192"; gene_class "SINE"; gene_family "B2";
chr1	135275295	135275475	chr1	135275042	135275513	gene_id "ID_B1,chr1:135275295-135275475"; gene_class "SINE"; gene_family "B4";
chr1	135313977	135314102	chr1	135313303	135314295	gene_id "B1_Mus1,chr1:135313977-135314102"; gene_class "SINE"; gene_family "Alu";
chr1	135368066	135368176	chr1	135368098	135368578	gene_id "B1_Mur1,chr1:135368066-135368176"; gene_class "SINE"; gene_family "Alu";
chr1	135430737	135430860	chr1	135429983	135430949	gene_id "RMER1A,chr1:135430737-135430860"; gene_class "Other"; gene_family "Other";
chr1	135794302	135794449	chr1	135794289	135795024	gene_id "MIRb,chr1:135794302-135794449"; gene_class "SINE"; gene_family "MIR";
chr1	135794530	135794701	chr1	135794289	135795024	gene_id "MIR,chr1:135794530-135794701"; gene_class "SINE"; gene_family "MIR";
chr1	135813219	135813443	chr1	135812615	135813408	gene_id "MIR,chr1:135813219-135813443"; gene_class "SINE"; gene_family "MIR";
chr1	136001310	136001585	chr1	136001384	136002134	gene_id "B4A,chr1:136001310-136001585"; gene_class "SINE"; gene_family "B4";
chr1	136120220	136120325	chr1	136119548	136120297	gene_id "RLTR20C1_MM,chr1:136120220-136120325"; gene_class "LTR"; gene_family "ERVK";
chr1	136120448	136120568	chr1	136120454	136120609	gene_id "RLTR20A4,chr1:136120448-136120568"; gene_class "LTR"; gene_family "ERVK";
chr1	136126127	136126231	chr1	136126085	136126728	gene_id "MLT1I,chr1:136126127-136126231"; gene_class "LTR"; gene_family "ERVL-MaLR";
chr1	136126259	136126384	chr1	136126085	136126728	gene_id "MLT1I,chr1:136126259-136126384"; gene_class "LTR"; gene_family "ERVL-MaLR";
chr1	136126399	136126501	chr1	136126085	136126728	gene_id "MIRb,chr1:136126399-136126501"; gene_class "SINE"; gene_family "MIR";
chr1	136130999	136131113	chr1	136130973	136131940	gene_id "MIR3,chr1:136130999-136131113"; gene_class "SINE"; gene_family "MIR";
chr1	136189869	136190000	chr1	136189899	136190398	gene_id "RSINE1,chr1:136189869-136190000"; gene_class "SINE"; gene_family "B4";
chr1	136190088	136190567	chr1	136189899	136190398	gene_id "L1MdV_III,chr1:136190088-136190567"; gene_class "LINE"; gene_family "L1";
chr1	136372200	136372674	chr1	136372379	136372652	gene_id "RMER15,chr1:136372200-136372674"; gene_class "LTR"; gene_family "ERVL";
chr1	136459194	136459310	chr1	136458996	136459290	gene_id "B1_Mur3,chr1:136459194-136459310"; gene_class "SINE"; gene_family "Alu";
chr1	136547198	136547317	chr1	136547053	136547415	gene_id "MTD,chr1:136547198-136547317"; gene_class "LTR"; gene_family "ERVL-MaLR";
chr1	137020681	137020794	chr1	137020599	137020868	gene_id "L1ME1,chr1:137020681-137020794"; gene_class "LINE"; gene_family "L1";
chr1	137033894	137034031	chr1	137033750	137034074	gene_id "MTEb,chr1:137033894-137034031"; gene_class "LTR"; gene_family "ERVL-MaLR";
chr1	137141392	137141705	chr1	137141392	137141741	gene_id "Lx8b,chr1:137141392-137141705"; gene_class "LINE"; gene_family "L1";
chr1	137147685	137147970	chr1	137147827	137148064	gene_id "ORR1D1-int,chr1:137147685-137147970"; gene_class "LTR"; gene_family "ERVL-MaLR";
chr1	138002465	138002901	chr1	138002443	138002790	gene_id "MTC,chr1:138002465-138002901"; gene_class "LTR"; gene_family "ERVL-MaLR";
chr1	138510719	138510876	chr1	138510564	138510930	gene_id "MER112,chr1:138510719-138510876"; gene_class "DNA"; gene_family "hAT-Charlie";
chr1	138771281	138771636	chr1	138771402	138771612	gene_id "MLTR11A,chr1:138771281-138771636"; gene_class "LTR"; gene_family "ERVK";
chr1	138905138	138905307	chr1	138905160	138905692	gene_id "B3A,chr1:138905138-138905307"; gene_class "SINE"; gene_family "B2";
chr1	138905379	138905572	chr1	138905160	138905692	gene_id "MIR,chr1:138905379-138905572"; gene_class "SINE"; gene_family "MIR";
chr1	138928653	138928768	chr1	138928533	138929385	gene_id "LTR33,chr1:138928653-138928768"; gene_class "LTR"; gene_family "ERVL";
chr1	139454085	139454449	chr1	139454296	139455562	gene_id "RMER5,chr1:139454085-139454449"; gene_class "LTR"; gene_family "ERV1";
chr1	143491810	143491976	chr1	143491809	143491959	gene_id "RMER12B,chr1:143491810-143491976"; gene_class "LTR"; gene_family "ERVK";
chr1	143728140	143728359	chr1	143728117	143728381	gene_id "RMER15-int,chr1:143728140-143728359"; gene_class "LTR"; gene_family "ERVL";
chr1	143811612	143811888	chr1	143811571	143811861	gene_id "MamRep605b,chr1:143811612-143811888"; gene_class "LTR?"; gene_family "LTR?";
chr1	144116433	144116608	chr1	144115960	144116616	gene_id "MTEa,chr1:144116433-144116608"; gene_class "LTR"; gene_family "ERVL-MaLR";
chr1	144380287	144380403	chr1	144380303	144380462	gene_id "Lx2,chr1:144380287-144380403"; gene_class "LINE"; gene_family "L1";
chr1	146316221	146317206	chr1	146316243	146317188	gene_id "RLTR13C1,chr1:146316221-146317206"; gene_class "LTR"; gene_family "ERVK";
chr1	146322113	146322864	chr1	146321995	146322393	gene_id "Lx6,chr1:146322113-146322864"; gene_class "LINE"; gene_family "L1";
chr1	146322923	146323317	chr1	146322935	146323260	gene_id "RLTR9D,chr1:146322923-146323317"; gene_class "LTR"; gene_family "ERVK";
chr1	146356916	146357325	chr1	146357095	146357305	gene_id "MTE2a,chr1:146356916-146357325"; gene_class "LTR"; gene_family "ERVL-MaLR";
chr1	146426788	146427207	chr1	146426888	146427197	gene_id "RLTR9E,chr1:146426788-146427207"; gene_class "LTR"; gene_family "ERVK";
chr1	147930705	147931171	chr1	147930641	147931447	gene_id "RLTR22_Mur,chr1:147930705-147931171"; gene_class "LTR"; gene_family "ERVK";
chr1	147935951	147936275	chr1	147935821	147936254	gene_id "ORR1A3-int,chr1:147935951-147936275"; gene_class "LTR"; gene_family "ERVL-MaLR";
chr1	148901428	148901655	chr1	148901470	148901955	gene_id "RMER15,chr1:148901428-148901655"; gene_class "LTR"; gene_family "ERVL";
chr1	150476342	150476709	chr1	150476271	150476720	gene_id "RMER20C_Mm,chr1:150476342-150476709"; gene_class "LTR"; gene_family "ERVK";
chr1	151025169	151025412	chr1	151025147	151025356	gene_id "UCON26,chr1:151025169-151025412"; gene_class "Unknown"; gene_family "Unknown";
chr1	151113324	151113642	chr1	151113300	151113491	gene_id "ORR1A2,chr1:151113324-151113642"; gene_class "LTR"; gene_family "ERVL-MaLR";
chr1	151147789	151148240	chr1	151147881	151148463	gene_id "RMER15,chr1:151147789-151148240"; gene_class "LTR"; gene_family "ERVL";
chr1	151148241	151148649	chr1	151147881	151148463	gene_id "MTB_Mm,chr1:151148241-151148649"; gene_class "LTR"; gene_family "ERVL-MaLR";
chr1	151153644	151153817	chr1	151153123	151153948	gene_id "RLTR13B4,chr1:151153644-151153817"; gene_class "LTR"; gene_family "ERVK";
chr1	151177522	151177654	chr1	151177019	151178199	gene_id "RMER10A,chr1:151177522-151177654"; gene_class "LTR"; gene_family "ERVL";
chr1	151177655	151177806	chr1	151177019	151178199	gene_id "L2,chr1:151177655-151177806"; gene_class "LINE"; gene_family "L2";
chr1	151250730	151250919	chr1	151250752	151250967	gene_id "MLT1H,chr1:151250730-151250919"; gene_class "LTR"; gene_family "ERVL-MaLR";
chr1	151279717	151280095	chr1	151279673	151280321	gene_id "ORR1C2,chr1:151279717-151280095"; gene_class "LTR"; gene_family "ERVL-MaLR";
chr1	151289170	151289335	chr1	151289193	151289343	gene_id "B4A,chr1:151289170-151289335"; gene_class "SINE"; gene_family "B4";
chr1	151289923	151290324	chr1	151289539	151290185	gene_id "RMER10B,chr1:151289923-151290324"; gene_class "LTR"; gene_family "ERVL";
chr1	151296675	151297113	chr1	151296438	151297361	gene_id "RLTR12D,chr1:151296675-151297113"; gene_class "LTR"; gene_family "ERVK";
chr1	151305198	151305508	chr1	151305075	151305604	gene_id "ORR1A1,chr1:151305198-151305508"; gene_class "LTR"; gene_family "ERVL-MaLR";
chr1	151305542	151305685	chr1	151305075	151305604	gene_id "ID_B1,chr1:151305542-151305685"; gene_class "SINE"; gene_family "B4";
chr1	151328897	151329002	chr1	151328791	151328976	gene_id "PB1D9,chr1:151328897-151329002"; gene_class "SINE"; gene_family "Alu";
chr1	151332443	151332637	chr1	151332514	151332664	gene_id "ID_B1,chr1:151332443-151332637"; gene_class "SINE"; gene_family "B4";
chr1	151353003	151353155	chr1	151353048	151353232	gene_id "B2_Mm2,chr1:151353003-151353155"; gene_class "SINE"; gene_family "B2";
chr1	151366295	151366418	chr1	151366236	151366813	gene_id "B2_Mm2,chr1:151366295-151366418"; gene_class "SINE"; gene_family "B2";
chr1	151427015	151427206	chr1	151427157	151427434	gene_id "B3A,chr1:151427015-151427206"; gene_class "SINE"; gene_family "B2";
chr1	151467379	151467489	chr1	151467337	151467487	gene_id "B1_Mur1,chr1:151467379-151467489"; gene_class "SINE"; gene_family "Alu";
chr1	151495808	151496038	chr1	151495886	151496159	gene_id "RMER1C,chr1:151495808-151496038"; gene_class "Other"; gene_family "Other";
chr1	151778570	151778892	chr1	151778518	151778849	gene_id "ORR1D1,chr1:151778570-151778892"; gene_class "LTR"; gene_family "ERVL-MaLR";
chr1	151968258	151968365	chr1	151968261	151968554	gene_id "MIRb,chr1:151968258-151968365"; gene_class "SINE"; gene_family "MIR";
chr1	152025275	152025649	chr1	152025009	152025635	gene_id "MTD,chr1:152025275-152025649"; gene_class "LTR"; gene_family "ERVL-MaLR";
chr1	152040983	152041202	chr1	152041062	152041338	gene_id "MIRb,chr1:152040983-152041202"; gene_class "SINE"; gene_family "MIR";
chr1	152550656	152550864	chr1	152550551	152551201	gene_id "X2_LINE,chr1:152550656-152550864"; gene_class "LINE"; gene_family "CR1";
chr1	152614830	152614972	chr1	152614712	152615409	gene_id "MIR,chr1:152614830-152614972"; gene_class "SINE"; gene_family "MIR";
chr1	152615067	152615362	chr1	152614712	152615409	gene_id "LTR90A,chr1:152615067-152615362"; gene_class "LTR"; gene_family "LTR";
chr1	152720960	152721064	chr1	152720955	152721245	gene_id "L2,chr1:152720960-152721064"; gene_class "LINE"; gene_family "L2";
chr1	152790262	152790470	chr1	152790295	152791543	gene_id "B3,chr1:152790262-152790470"; gene_class "SINE"; gene_family "B2";
chr1	152799849	152800281	chr1	152799991	152800255	gene_id "RMER10A,chr1:152799849-152800281"; gene_class "LTR"; gene_family "ERVL";
chr1	152807500	152807615	chr1	152807570	152808724	gene_id "PB1D10,chr1:152807500-152807615"; gene_class "SINE"; gene_family "Alu";
chr1	152925600	152925742	chr1	152925670	152925924	gene_id "B1_Mus2,chr1:152925600-152925742"; gene_class "SINE"; gene_family "Alu";
chr1	152976167	152976747	chr1	152975909	152976672	gene_id "LTRIS2,chr1:152976167-152976747"; gene_class "LTR"; gene_family "ERV1";
chr1	153033545	153033886	chr1	153033709	153033961	gene_id "ORR1E,chr1:153033545-153033886"; gene_class "LTR"; gene_family "ERVL-MaLR";
chr1	153071463	153071624	chr1	153071535	153071878	gene_id "L1MC2,chr1:153071463-153071624"; gene_class "LINE"; gene_family "L1";
chr1	153252201	153252368	chr1	153251377	153252348	gene_id "B3A,chr1:153252201-153252368"; gene_class "SINE"; gene_family "B2";
chr1	153254589	153254874	chr1	153254538	153254883	gene_id "MER2,chr1:153254589-153254874"; gene_class "DNA"; gene_family "TcMar-Tigger";
chr1	153269769	153270007	chr1	153269794	153269944	gene_id "L2b,chr1:153269769-153270007"; gene_class "LINE"; gene_family "L2";
chr1	153480471	153480615	chr1	153480463	153480937	gene_id "B3,chr1:153480471-153480615"; gene_class "SINE"; gene_family "B2";
chr1	153502411	153502554	chr1	153501624	153502888	gene_id "B1_Mus2,chr1:153502411-153502554"; gene_class "SINE"; gene_family "Alu";
chr1	153502561	153502786	chr1	153501624	153502888	gene_id "ORR1D2,chr1:153502561-153502786"; gene_class "LTR"; gene_family "ERVL-MaLR";
chr1	153502725	153502968	chr1	153501624	153502888	gene_id "ORR1B2,chr1:153502725-153502968"; gene_class "LTR"; gene_family "ERVL-MaLR";
chr1	153542684	153542811	chr1	153542786	153543336	gene_id "B3,chr1:153542684-153542811"; gene_class "SINE"; gene_family "B2";
chr1	153556632	153556772	chr1	153556668	153557125	gene_id "B1_Mus2,chr1:153556632-153556772"; gene_class "SINE"; gene_family "Alu";
chr1	153691355	153691473	chr1	153691108	153691468	gene_id "RSINE1,chr1:153691355-153691473"; gene_class "SINE"; gene_family "B4";
chr1	153749308	153749588	chr1	153749209	153749880	gene_id "MER90,chr1:153749308-153749588"; gene_class "LTR"; gene_family "ERV1";
chr1	153751442	153751746	chr1	153751628	153752366	gene_id "ORR1A2,chr1:153751442-153751746"; gene_class "LTR"; gene_family "ERVL-MaLR";
chr1	153769081	153770032	chr1	153769201	153770722	gene_id "RMER17B,chr1:153769081-153770032"; gene_class "LTR"; gene_family "ERVK";
chr1	153770629	153771090	chr1	153769201	153770722	gene_id "L2,chr1:153770629-153771090"; gene_class "LINE"; gene_family "L2";
chr1	153770629	153771090	chr1	153770904	153771286	gene_id "L2,chr1:153770629-153771090"; gene_class "LINE"; gene_family "L2";
chr1	153771239	153771387	chr1	153770904	153771286	gene_id "L2,chr1:153771239-153771387"; gene_class "LINE"; gene_family "L2";
chr1	153958074	153958238	chr1	153957817	153958206	gene_id "Lx9,chr1:153958074-153958238"; gene_class "LINE"; gene_family "L1";
chr1	153958456	153958583	chr1	153958388	153958539	gene_id "PB1,chr1:153958456-153958583"; gene_class "SINE"; gene_family "Alu";
chr1	154022735	154022899	chr1	154022728	154023110	gene_id "B1_Mur4,chr1:154022735-154022899"; gene_class "SINE"; gene_family "Alu";
chr1	154022977	154023090	chr1	154022728	154023110	gene_id "B2_Mm2,chr1:154022977-154023090"; gene_class "SINE"; gene_family "B2";
chr1	154023394	154023543	chr1	154023341	154023517	gene_id "RSINE1,chr1:154023394-154023543"; gene_class "SINE"; gene_family "B4";
chr1	154029053	154029176	chr1	154028976	154029292	gene_id "LTR88a,chr1:154029053-154029176"; gene_class "LTR"; gene_family "Gypsy?";
chr1	154183100	154183251	chr1	154182838	154183190	gene_id "MIR,chr1:154183100-154183251"; gene_class "SINE"; gene_family "MIR";
chr1	155028000	155028273	chr1	155027602	155028994	gene_id "MLT1A,chr1:155028000-155028273"; gene_class "LTR"; gene_family "ERVL-MaLR";
chr1	155028559	155028717	chr1	155027602	155028994	gene_id "MER5B,chr1:155028559-155028717"; gene_class "DNA"; gene_family "hAT-Charlie";
chr1	155056673	155056810	chr1	155056287	155056751	gene_id "B1_Mur1,chr1:155056673-155056810"; gene_class "SINE"; gene_family "Alu";
chr1	155084867	155085187	chr1	155084832	155085132	gene_id "MLT1A,chr1:155084867-155085187"; gene_class "LTR"; gene_family "ERVL-MaLR";
chr1	155281407	155281533	chr1	155281293	155281783	gene_id "MIRb,chr1:155281407-155281533"; gene_class "SINE"; gene_family "MIR";
chr1	155438811	155438962	chr1	155438428	155438911	gene_id "ID_B1,chr1:155438811-155438962"; gene_class "SINE"; gene_family "B4";
chr1	155522503	155522624	chr1	155522478	155522888	gene_id "RSINE1,chr1:155522503-155522624"; gene_class "SINE"; gene_family "B4";
chr1	155537547	155537657	chr1	155537405	155537648	gene_id "PB1D10,chr1:155537547-155537657"; gene_class "SINE"; gene_family "Alu";
chr1	155902007	155902111	chr1	155901861	155902074	gene_id "PB1D11,chr1:155902007-155902111"; gene_class "SINE"; gene_family "Alu";
chr1	155937378	155937527	chr1	155937342	155937868	gene_id "B4A,chr1:155937378-155937527"; gene_class "SINE"; gene_family "B4";
chr1	155937743	155937961	chr1	155937342	155937868	gene_id "B3,chr1:155937743-155937961"; gene_class "SINE"; gene_family "B2";
chr1	155944334	155944440	chr1	155944363	155944716	gene_id "RSINE1,chr1:155944334-155944440"; gene_class "SINE"; gene_family "B4";
chr1	155994643	155994746	chr1	155994395	155994876	gene_id "MIRc,chr1:155994643-155994746"; gene_class "SINE"; gene_family "MIR";
chr1	155996091	155996237	chr1	155995651	155996237	gene_id "B1_Mur4,chr1:155996091-155996237"; gene_class "SINE"; gene_family "Alu";
chr1	156003270	156003970	chr1	156003426	156003870	gene_id "RMER1B,chr1:156003270-156003970"; gene_class "Other"; gene_family "Other";
chr1	156044400	156044823	chr1	156044177	156044707	gene_id "L1MC4a,chr1:156044400-156044823"; gene_class "LINE"; gene_family "L1";
chr1	156062363	156062502	chr1	156062259	156062564	gene_id "RSINE1,chr1:156062363-156062502"; gene_class "SINE"; gene_family "B4";
chr1	156217460	156217729	chr1	156217437	156217734	gene_id "B4,chr1:156217460-156217729"; gene_class "SINE"; gene_family "B4";
chr1	156389734	156389901	chr1	156389722	156389926	gene_id "ORR1B1,chr1:156389734-156389901"; gene_class "LTR"; gene_family "ERVL-MaLR";
chr1	156455117	156455493	chr1	156455118	156455315	gene_id "ORR1B1,chr1:156455117-156455493"; gene_class "LTR"; gene_family "ERVL-MaLR";
chr1	156462423	156462548	chr1	156462305	156462961	gene_id "B1_Mur3,chr1:156462423-156462548"; gene_class "SINE"; gene_family "Alu";
chr1	156522143	156522478	chr1	156521849	156522516	gene_id "ERVB7_1-LTR_MM,chr1:156522143-156522478"; gene_class "LTR"; gene_family "ERVK";
chr1	156727337	156727561	chr1	156727392	156728070	gene_id "MLT1A0,chr1:156727337-156727561"; gene_class "LTR"; gene_family "ERVL-MaLR";
chr1	156727996	156728208	chr1	156727392	156728070	gene_id "L1M4,chr1:156727996-156728208"; gene_class "LINE"; gene_family "L1";
chr1	156736289	156736425	chr1	156735816	156736316	gene_id "B1_Mus2,chr1:156736289-156736425"; gene_class "SINE"; gene_family "Alu";
chr1	156789871	156790091	chr1	156789880	156790142	gene_id "Penelope1_Vert,chr1:156789871-156790091"; gene_class "LINE"; gene_family "Penelope";
chr1	156819378	156819674	chr1	156819376	156819528	gene_id "RLTR14,chr1:156819378-156819674"; gene_class "LTR"; gene_family "ERV1";
chr1	156838286	156838401	chr1	156838178	156839021	gene_id "B1_Mur1,chr1:156838286-156838401"; gene_class "SINE"; gene_family "Alu";
chr1	156903713	156903991	chr1	156903714	156904233	gene_id "MTE2a,chr1:156903713-156903991"; gene_class "LTR"; gene_family "ERVL-MaLR";
chr1	156903996	156904358	chr1	156903714	156904233	gene_id "MTE2a-int,chr1:156903996-156904358"; gene_class "LTR"; gene_family "ERVL-MaLR";
chr1	156909485	156909625	chr1	156909392	156909641	gene_id "B1F1,chr1:156909485-156909625"; gene_class "SINE"; gene_family "Alu";
chr1	156978585	156978729	chr1	156978423	156979047	gene_id "L2a,chr1:156978585-156978729"; gene_class "LINE"; gene_family "L2";
chr1	157062360	157062554	chr1	157062267	157062530	gene_id "MLT1H,chr1:157062360-157062554"; gene_class "LTR"; gene_family "ERVL-MaLR";
chr1	157073883	157074177	chr1	157073531	157074039	gene_id "MTD,chr1:157073883-157074177"; gene_class "LTR"; gene_family "ERVL-MaLR";
chr1	157076542	157076689	chr1	157076176	157076608	gene_id "B1_Mus2,chr1:157076542-157076689"; gene_class "SINE"; gene_family "Alu";
chr1	157322984	157323920	chr1	157323063	157323575	gene_id "Lx10,chr1:157322984-157323920"; gene_class "LINE"; gene_family "L1";
chr1	157458221	157458331	chr1	157458261	157458967	gene_id "B1F2,chr1:157458221-157458331"; gene_class "SINE"; gene_family "Alu";
chr1	158057062	158057239	chr1	158057132	158057292	gene_id "B3,chr1:158057062-158057239"; gene_class "SINE"; gene_family "B2";
chr1	158057811	158057945	chr1	158057787	158058303	gene_id "L2c,chr1:158057811-158057945"; gene_class "LINE"; gene_family "L2";
chr1	159250503	159250624	chr1	159250325	159250843	gene_id "RSINE1,chr1:159250503-159250624"; gene_class "SINE"; gene_family "B4";
chr1	160079092	160079239	chr1	160079148	160079798	gene_id "MER3,chr1:160079092-160079239"; gene_class "DNA"; gene_family "hAT-Charlie";
chr1	160124248	160124398	chr1	160123948	160124338	gene_id "MER20,chr1:160124248-160124398"; gene_class "DNA"; gene_family "hAT-Charlie";
chr1	160206285	160206477	chr1	160206346	160206621	gene_id "URR1A,chr1:160206285-160206477"; gene_class "DNA"; gene_family "hAT-Charlie";
chr1	160271783	160271994	chr1	160271652	160271925	gene_id "MIR,chr1:160271783-160271994"; gene_class "SINE"; gene_family "MIR";
chr1	160684166	160684733	chr1	160684155	160684634	gene_id "Lx8,chr1:160684166-160684733"; gene_class "LINE"; gene_family "L1";
chr1	160784118	160784414	chr1	160784221	160784489	gene_id "MTD,chr1:160784118-160784414"; gene_class "LTR"; gene_family "ERVL-MaLR";
chr1	160878756	160879022	chr1	160878589	160879175	gene_id "ORR1F,chr1:160878756-160879022"; gene_class "LTR"; gene_family "ERVL-MaLR";
chr1	160881464	160881875	chr1	160881336	160881781	gene_id "RMER17C,chr1:160881464-160881875"; gene_class "LTR"; gene_family "ERVK";
chr1	160884359	160884509	chr1	160884339	160884885	gene_id "MIR,chr1:160884359-160884509"; gene_class "SINE"; gene_family "MIR";
chr1	160884609	160884786	chr1	160884339	160884885	gene_id "B2_Mm2,chr1:160884609-160884786"; gene_class "SINE"; gene_family "B2";
chr1	160897304	160897517	chr1	160897292	160897674	gene_id "B3A,chr1:160897304-160897517"; gene_class "SINE"; gene_family "B2";
chr1	160978466	160978588	chr1	160978406	160978632	gene_id "MER5A1,chr1:160978466-160978588"; gene_class "DNA"; gene_family "hAT-Charlie";
chr1	161040501	161040611	chr1	161039538	161040668	gene_id "B1_Mur3,chr1:161040501-161040611"; gene_class "SINE"; gene_family "Alu";
chr1	161076258	161076407	chr1	161075920	161076693	gene_id "B1F2,chr1:161076258-161076407"; gene_class "SINE"; gene_family "Alu";
chr1	161259305	161259414	chr1	161259212	161259478	gene_id "B3,chr1:161259305-161259414"; gene_class "SINE"; gene_family "B2";
chr1	161262448	161262832	chr1	161262433	161263040	gene_id "ORR1B2,chr1:161262448-161262832"; gene_class "LTR"; gene_family "ERVL-MaLR";
chr1	161269314	161269440	chr1	161268892	161269618	gene_id "ORR1F,chr1:161269314-161269440"; gene_class "LTR"; gene_family "ERVL-MaLR";
chr1	161269502	161269640	chr1	161268892	161269618	gene_id "ORR1F,chr1:161269502-161269640"; gene_class "LTR"; gene_family "ERVL-MaLR";
chr1	161279256	161279741	chr1	161279211	161279836	gene_id "RMER16,chr1:161279256-161279741"; gene_class "LTR"; gene_family "ERVK";
chr1	161301628	161301915	chr1	161301373	161302064	gene_id "MLTR18D_MM,chr1:161301628-161301915"; gene_class "LTR"; gene_family "ERVK";
chr1	161301959	161302079	chr1	161301373	161302064	gene_id "MIR3,chr1:161301959-161302079"; gene_class "SINE"; gene_family "MIR";
chr1	162036333	162036547	chr1	162036433	162036753	gene_id "X7C_LINE,chr1:162036333-162036547"; gene_class "LINE"; gene_family "CR1";
chr1	162243260	162243612	chr1	162243147	162243910	gene_id "L2,chr1:162243260-162243612"; gene_class "LINE"; gene_family "L2";
chr1	162389159	162389478	chr1	162388635	162389351	gene_id "RLTR17B_Mm,chr1:162389159-162389478"; gene_class "LTR"; gene_family "ERVK";
chr1	162462561	162462869	chr1	162462655	162463041	gene_id "ORR1D1,chr1:162462561-162462869"; gene_class "LTR"; gene_family "ERVL-MaLR";
chr1	162462880	162463021	chr1	162462655	162463041	gene_id "ORR1F,chr1:162462880-162463021"; gene_class "LTR"; gene_family "ERVL-MaLR";
chr1	162514708	162514967	chr1	162514665	162514880	gene_id "MLT1A0,chr1:162514708-162514967"; gene_class "LTR"; gene_family "ERVL-MaLR";
chr1	162514983	162515340	chr1	162515092	162515615	gene_id "MLT1A0-int,chr1:162514983-162515340"; gene_class "LTR"; gene_family "ERVL-MaLR";
chr1	162515348	162515525	chr1	162515092	162515615	gene_id "RMER30,chr1:162515348-162515525"; gene_class "DNA"; gene_family "hAT-Charlie";
chr1	162815642	162815753	chr1	162815024	162816044	gene_id "B1F1,chr1:162815642-162815753"; gene_class "SINE"; gene_family "Alu";
chr1	162831881	162832140	chr1	162831850	162832084	gene_id "B4,chr1:162831881-162832140"; gene_class "SINE"; gene_family "B4";
chr1	162854345	162854553	chr1	162853728	162854447	gene_id "Lx8b,chr1:162854345-162854553"; gene_class "LINE"; gene_family "L1";
chr1	162880109	162880243	chr1	162880142	162880293	gene_id "RSINE1,chr1:162880109-162880243"; gene_class "SINE"; gene_family "B4";
chr1	162886083	162886215	chr1	162886137	162886757	gene_id "MIR3,chr1:162886083-162886215"; gene_class "SINE"; gene_family "MIR";
chr1	163562333	163562475	chr1	163562390	163562593	gene_id "MIR,chr1:163562333-163562475"; gene_class "SINE"; gene_family "MIR";
chr1	164138656	164138810	chr1	164138573	164139163	gene_id "MIRb,chr1:164138656-164138810"; gene_class "SINE"; gene_family "MIR";
chr1	164211008	164211183	chr1	164210760	164211216	gene_id "L1MDa,chr1:164211008-164211183"; gene_class "LINE"; gene_family "L1";
chr1	164222634	164222817	chr1	164222696	164223115	gene_id "B2_Mm1t,chr1:164222634-164222817"; gene_class "SINE"; gene_family "B2";
chr1	164233303	164233540	chr1	164233415	164233670	gene_id "B4A,chr1:164233303-164233540"; gene_class "SINE"; gene_family "B4";
chr1	164260561	164260662	chr1	164260150	164260996	gene_id "MIR,chr1:164260561-164260662"; gene_class "SINE"; gene_family "MIR";
chr1	164318742	164318908	chr1	164318510	164318970	gene_id "L1M4,chr1:164318742-164318908"; gene_class "LINE"; gene_family "L1";
chr1	164335818	164336302	chr1	164335992	164336356	gene_id "RLTR12B,chr1:164335818-164336302"; gene_class "LTR"; gene_family "ERVK";
chr1	164353672	164353777	chr1	164353431	164353848	gene_id "MER110A,chr1:164353672-164353777"; gene_class "LTR"; gene_family "ERV1";
chr1	164365889	164366228	chr1	164365984	164367060	gene_id "ORR1B2,chr1:164365889-164366228"; gene_class "LTR"; gene_family "ERVL-MaLR";
chr1	164366231	164366417	chr1	164365984	164367060	gene_id "MLT1H2,chr1:164366231-164366417"; gene_class "LTR"; gene_family "ERVL-MaLR";
chr1	164416867	164416987	chr1	164416933	164417295	gene_id "MIR3,chr1:164416867-164416987"; gene_class "SINE"; gene_family "MIR";
chr1	164460758	164460909	chr1	164460753	164461398	gene_id "MIRb,chr1:164460758-164460909"; gene_class "SINE"; gene_family "MIR";
chr1	164470739	164470927	chr1	164470882	164471363	gene_id "MTD,chr1:164470739-164470927"; gene_class "LTR"; gene_family "ERVL-MaLR";
chr1	164517409	164517691	chr1	164517381	164517630	gene_id "ORR1A2,chr1:164517409-164517691"; gene_class "LTR"; gene_family "ERVL-MaLR";
chr1	164526427	164526918	chr1	164526546	164527117	gene_id "RMER5,chr1:164526427-164526918"; gene_class "LTR"; gene_family "ERV1";
chr1	164531927	164532055	chr1	164531805	164532049	gene_id "RSINE1,chr1:164531927-164532055"; gene_class "SINE"; gene_family "B4";
chr1	164543924	164544034	chr1	164544010	164544160	gene_id "RLTR17B_Mm,chr1:164543924-164544034"; gene_class "LTR"; gene_family "ERVK";
chr1	164712428	164713039	chr1	164712291	164712892	gene_id "RLTR49,chr1:164712428-164713039"; gene_class "LTR"; gene_family "ERVK";
chr1	164793167	164793720	chr1	164793136	164793501	gene_id "L1MB8,chr1:164793167-164793720"; gene_class "LINE"; gene_family "L1";
chr1	164905149	164905280	chr1	164905128	164905302	gene_id "LTR88a,chr1:164905149-164905280"; gene_class "LTR"; gene_family "Gypsy?";
chr1	164957124	164957641	chr1	164956799	164957352	gene_id "RLTR28,chr1:164957124-164957641"; gene_class "LTR"; gene_family "ERVL";
chr1	164960829	164960935	chr1	164960676	164960971	gene_id "MIR,chr1:164960829-164960935"; gene_class "SINE"; gene_family "MIR";
chr1	164993017	164993169	chr1	164992983	164993687	gene_id "MIRb,chr1:164993017-164993169"; gene_class "SINE"; gene_family "MIR";
chr1	164993451	164993847	chr1	164992983	164993687	gene_id "MTB_Mm,chr1:164993451-164993847"; gene_class "LTR"; gene_family "ERVL-MaLR";
chr1	165018781	165019269	chr1	165018612	165019173	gene_id "RLTR20A2B_MM,chr1:165018781-165019269"; gene_class "LTR"; gene_family "ERVK";
chr1	165199135	165199278	chr1	165199060	165199390	gene_id "L1MB8,chr1:165199135-165199278"; gene_class "LINE"; gene_family "L1";
chr1	165199307	165199435	chr1	165199060	165199390	gene_id "B1_Mur2,chr1:165199307-165199435"; gene_class "SINE"; gene_family "Alu";
chr1	165229926	165230108	chr1	165229611	165230240	gene_id "B2_Mm2,chr1:165229926-165230108"; gene_class "SINE"; gene_family "B2";
chr1	165342223	165342436	chr1	165342210	165342659	gene_id "B4A,chr1:165342223-165342436"; gene_class "SINE"; gene_family "B4";
chr1	165348716	165348828	chr1	165348718	165349048	gene_id "PB1D10,chr1:165348716-165348828"; gene_class "SINE"; gene_family "Alu";
chr1	165460747	165460851	chr1	165459944	165461576	gene_id "PB1D10,chr1:165460747-165460851"; gene_class "SINE"; gene_family "Alu";
chr1	165583969	165584074	chr1	165583600	165584120	gene_id "L2b,chr1:165583969-165584074"; gene_class "LINE"; gene_family "L2";
chr1	165771624	165771843	chr1	165771393	165771991	gene_id "MIR,chr1:165771624-165771843"; gene_class "SINE"; gene_family "MIR";
chr1	166068244	166068371	chr1	166067979	166068492	gene_id "ORR1A2,chr1:166068244-166068371"; gene_class "LTR"; gene_family "ERVL-MaLR";
chr1	166077091	166077240	chr1	166077138	166077586	gene_id "RMER15,chr1:166077091-166077240"; gene_class "LTR"; gene_family "ERVL";
chr1	166094643	166094761	chr1	166094378	166094893	gene_id "LTR33,chr1:166094643-166094761"; gene_class "LTR"; gene_family "ERVL";
chr1	166319771	166319986	chr1	166319225	166319974	gene_id "Lx10,chr1:166319771-166319986"; gene_class "LINE"; gene_family "L1";
chr1	166360643	166360833	chr1	166360168	166360765	gene_id "LTR88c,chr1:166360643-166360833"; gene_class "LTR"; gene_family "Gypsy?";
chr1	166378716	166378862	chr1	166378681	166379958	gene_id "L2a,chr1:166378716-166378862"; gene_class "LINE"; gene_family "L2";
chr1	166847403	166847742	chr1	166847280	166847573	gene_id "ORR1A2,chr1:166847403-166847742"; gene_class "LTR"; gene_family "ERVL-MaLR";
chr1	167270131	167270280	chr1	167269990	167270705	gene_id "L2,chr1:167270131-167270280"; gene_class "LINE"; gene_family "L2";
chr1	167274095	167274207	chr1	167273658	167274412	gene_id "PB1D9,chr1:167274095-167274207"; gene_class "SINE"; gene_family "Alu";
chr1	167274226	167274453	chr1	167273658	167274412	gene_id "B4A,chr1:167274226-167274453"; gene_class "SINE"; gene_family "B4";
chr1	167308056	167308201	chr1	167308116	167309139	gene_id "B1_Mus1,chr1:167308056-167308201"; gene_class "SINE"; gene_family "Alu";
chr1	167349132	167349660	chr1	167349337	167350712	gene_id "L1MdFanc_I,chr1:167349132-167349660"; gene_class "LINE"; gene_family "L1";
chr1	167362868	167362979	chr1	167362850	167363196	gene_id "MER5A,chr1:167362868-167362979"; gene_class "DNA"; gene_family "hAT-Charlie";
chr1	167369841	167369989	chr1	167369789	167370220	gene_id "RSINE1,chr1:167369841-167369989"; gene_class "SINE"; gene_family "B4";
chr1	167374858	167375093	chr1	167373889	167375119	gene_id "L2a,chr1:167374858-167375093"; gene_class "LINE"; gene_family "L2";
chr1	167637979	167638332	chr1	167638128	167638376	gene_id "ORR1E,chr1:167637979-167638332"; gene_class "LTR"; gene_family "ERVL-MaLR";
chr1	167755166	167755322	chr1	167755112	167755380	gene_id "MARE8,chr1:167755166-167755322"; gene_class "DNA"; gene_family "DNA";
chr1	168068356	168068585	chr1	168068367	168069041	gene_id "L3b,chr1:168068356-168068585"; gene_class "LINE"; gene_family "CR1";
chr1	168335290	168335465	chr1	168335331	168335481	gene_id "MLT1N2,chr1:168335290-168335465"; gene_class "LTR"; gene_family "ERVL-MaLR";
chr1	168659257	168659953	chr1	168659438	168660006	gene_id "RMER1B,chr1:168659257-168659953"; gene_class "Other"; gene_family "Other";
chr1	168737485	168737724	chr1	168737312	168737817	gene_id "UCON18,chr1:168737485-168737724"; gene_class "Unknown"; gene_family "Unknown";
chr1	168898601	168898943	chr1	168898546	168898847	gene_id "ORR1E,chr1:168898601-168898943"; gene_class "LTR"; gene_family "ERVL-MaLR";
chr1	168967554	168967708	chr1	168967249	168967782	gene_id "MLT1H,chr1:168967554-168967708"; gene_class "LTR"; gene_family "ERVL-MaLR";
chr1	169500873	169501002	chr1	169500777	169501005	gene_id "RSINE1,chr1:169500873-169501002"; gene_class "SINE"; gene_family "B4";
chr1	169530376	169531159	chr1	169530902	169532346	gene_id "Lx3_Mus,chr1:169530376-169531159"; gene_class "LINE"; gene_family "L1";
chr1	169918256	169918509	chr1	169917271	169918497	gene_id "Lx5,chr1:169918256-169918509"; gene_class "LINE"; gene_family "L1";
chr1	170402393	170402668	chr1	170402344	170402543	gene_id "MER2,chr1:170402393-170402668"; gene_class "DNA"; gene_family "TcMar-Tigger";
chr1	170432010	170432505	chr1	170432265	170432943	gene_id "RMER20A,chr1:170432010-170432505"; gene_class "LTR"; gene_family "ERVK";
chr1	170495429	170496141	chr1	170495652	170496089	gene_id "L1MC1,chr1:170495429-170496141"; gene_class "LINE"; gene_family "L1";
chr1	170525026	170525135	chr1	170524939	170525089	gene_id "PB1D7,chr1:170525026-170525135"; gene_class "SINE"; gene_family "Alu";
chr1	170575810	170575953	chr1	170575687	170576385	gene_id "MamRep605,chr1:170575810-170575953"; gene_class "LTR?"; gene_family "LTR?";
chr1	170576002	170576174	chr1	170575687	170576385	gene_id "MamRep605,chr1:170576002-170576174"; gene_class "LTR?"; gene_family "LTR?";
chr1	170576192	170576343	chr1	170575687	170576385	gene_id "MER5B,chr1:170576192-170576343"; gene_class "DNA"; gene_family "hAT-Charlie";
chr1	170613474	170613686	chr1	170613178	170613898	gene_id "URR1B,chr1:170613474-170613686"; gene_class "DNA"; gene_family "hAT-Charlie";
chr1	170815919	170816098	chr1	170815144	170816004	gene_id "B2_Mm2,chr1:170815919-170816098"; gene_class "SINE"; gene_family "B2";
chr1	170823029	170823217	chr1	170822872	170823242	gene_id "X6A_LINE,chr1:170823029-170823217"; gene_class "LINE"; gene_family "CR1";
chr1	170869025	170869149	chr1	170868534	170869134	gene_id "B1_Mus1,chr1:170869025-170869149"; gene_class "SINE"; gene_family "Alu";
chr1	170875732	170876057	chr1	170875691	170876062	gene_id "RLTR31B2,chr1:170875732-170876057"; gene_class "LTR"; gene_family "ERVK";
chr1	170886710	170887505	chr1	170886844	170887125	gene_id "RLTR17D_Mm,chr1:170886710-170887505"; gene_class "LTR"; gene_family "ERVK";
chr1	170901412	170901558	chr1	170901200	170901819	gene_id "B1_Mm,chr1:170901412-170901558"; gene_class "SINE"; gene_family "Alu";
chr1	170981824	170982097	chr1	170981509	170982037	gene_id "ORR1A2,chr1:170981824-170982097"; gene_class "LTR"; gene_family "ERVL-MaLR";
chr1	171060366	171060826	chr1	171060371	171060900	gene_id "RLTR9B,chr1:171060366-171060826"; gene_class "LTR"; gene_family "ERVK";
chr1	171088545	171088887	chr1	171088342	171088742	gene_id "RLTRETN_Mm,chr1:171088545-171088887"; gene_class "LTR"; gene_family "ERVK";
chr1	171184400	171184601	chr1	171184261	171184687	gene_id "URR1B,chr1:171184400-171184601"; gene_class "DNA"; gene_family "hAT-Charlie";
chr1	171216887	171216997	chr1	171216670	171216950	gene_id "PB1D7,chr1:171216887-171216997"; gene_class "SINE"; gene_family "Alu";
chr1	171223042	171223142	chr1	171222009	171223195	gene_id "B1_Mm,chr1:171223042-171223142"; gene_class "SINE"; gene_family "Alu";
chr1	171241957	171242323	chr1	171241876	171242337	gene_id "RLTR9E,chr1:171241957-171242323"; gene_class "LTR"; gene_family "ERVK";
chr1	171242324	171242489	chr1	171241876	171242337	gene_id "B3,chr1:171242324-171242489"; gene_class "SINE"; gene_family "B2";
chr1	171293895	171294072	chr1	171293949	171294105	gene_id "ID_B1,chr1:171293895-171294072"; gene_class "SINE"; gene_family "B4";
chr1	171343001	171343114	chr1	171342800	171343112	gene_id "PB1D9,chr1:171343001-171343114"; gene_class "SINE"; gene_family "Alu";
chr1	171344637	171344773	chr1	171344368	171345041	gene_id "ID_B1,chr1:171344637-171344773"; gene_class "SINE"; gene_family "B4";
chr1	171502089	171502277	chr1	171502173	171504208	gene_id "B2_Mm1t,chr1:171502089-171502277"; gene_class "SINE"; gene_family "B2";
chr1	171503047	171503163	chr1	171502173	171504208	gene_id "U5,chr1:171503047-171503163"; gene_class "snRNA"; gene_family "snRNA";
chr1	171553246	171553746	chr1	171553470	171554240	gene_id "RMER17D2,chr1:171553246-171553746"; gene_class "LTR"; gene_family "ERVK";
chr1	171553800	171553947	chr1	171553470	171554240	gene_id "MLTR11B,chr1:171553800-171553947"; gene_class "LTR"; gene_family "ERVK";
chr1	171554753	171555073	chr1	171554805	171555056	gene_id "MER77,chr1:171554753-171555073"; gene_class "LTR"; gene_family "ERVL";
chr1	171566794	171567000	chr1	171566708	171567071	gene_id "MER20,chr1:171566794-171567000"; gene_class "DNA"; gene_family "hAT-Charlie";
chr1	172063537	172063832	chr1	172063355	172063908	gene_id "RMER20C_Mm,chr1:172063537-172063832"; gene_class "LTR"; gene_family "ERVK";
chr1	172126109	172126227	chr1	172126210	172127889	gene_id "RSINE1,chr1:172126109-172126227"; gene_class "SINE"; gene_family "B4";
chr1	172127107	172127223	chr1	172126210	172127889	gene_id "PB1D7,chr1:172127107-172127223"; gene_class "SINE"; gene_family "Alu";
chr1	172141746	172141903	chr1	172141574	172142070	gene_id "L2a,chr1:172141746-172141903"; gene_class "LINE"; gene_family "L2";
chr1	172141943	172142092	chr1	172141574	172142070	gene_id "L2a,chr1:172141943-172142092"; gene_class "LINE"; gene_family "L2";
chr1	172154770	172154875	chr1	172154494	172155003	gene_id "PB1D10,chr1:172154770-172154875"; gene_class "SINE"; gene_family "Alu";
chr1	172154968	172155077	chr1	172154494	172155003	gene_id "B1_Mm,chr1:172154968-172155077"; gene_class "SINE"; gene_family "Alu";
chr1	172186468	172186617	chr1	172186443	172186699	gene_id "MIRb,chr1:172186468-172186617"; gene_class "SINE"; gene_family "MIR";
chr1	172289788	172289910	chr1	172289630	172289927	gene_id "PB1D10,chr1:172289788-172289910"; gene_class "SINE"; gene_family "Alu";
chr1	172289802	172289911	chr1	172289630	172289927	gene_id "ID_B1,chr1:172289802-172289911"; gene_class "SINE"; gene_family "B4";
chr1	172307927	172308082	chr1	172307989	172308255	gene_id "MIR,chr1:172307927-172308082"; gene_class "SINE"; gene_family "MIR";
chr1	172381871	172382670	chr1	172382022	172382860	gene_id "RLTR22_Mus,chr1:172381871-172382670"; gene_class "LTR"; gene_family "ERVK";
chr1	172390788	172391155	chr1	172390947	172391178	gene_id "ORR1B1,chr1:172390788-172391155"; gene_class "LTR"; gene_family "ERVL-MaLR";
chr1	172397462	172397633	chr1	172397470	172397647	gene_id "Lx10,chr1:172397462-172397633"; gene_class "LINE"; gene_family "L1";
chr1	172428703	172429099	chr1	172428706	172428944	gene_id "MTB_Mm,chr1:172428703-172429099"; gene_class "LTR"; gene_family "ERVL-MaLR";
chr1	172432171	172432560	chr1	172431907	172432566	gene_id "RMER10A,chr1:172432171-172432560"; gene_class "LTR"; gene_family "ERVL";
chr1	172440570	172440920	chr1	172440474	172440837	gene_id "MTD,chr1:172440570-172440920"; gene_class "LTR"; gene_family "ERVL-MaLR";
chr1	172446293	172446470	chr1	172446181	172446649	gene_id "MLT2B5,chr1:172446293-172446470"; gene_class "LTR"; gene_family "ERVL";
chr1	172446536	172446718	chr1	172446181	172446649	gene_id "B2_Mm1a,chr1:172446536-172446718"; gene_class "SINE"; gene_family "B2";
chr1	172450353	172450601	chr1	172450357	172450518	gene_id "LTR16B1,chr1:172450353-172450601"; gene_class "LTR"; gene_family "ERVL";
chr1	172461560	172462116	chr1	172461649	172462888	gene_id "MER77B,chr1:172461560-172462116"; gene_class "LTR"; gene_family "ERVL";
chr1	172481250	172481464	chr1	172481396	172482325	gene_id "MIRb,chr1:172481250-172481464"; gene_class "SINE"; gene_family "MIR";
chr1	172509898	172510200	chr1	172510039	172510798	gene_id "L2a,chr1:172509898-172510200"; gene_class "LINE"; gene_family "L2";
chr1	172550387	172550537	chr1	172550415	172550995	gene_id "L3,chr1:172550387-172550537"; gene_class "LINE"; gene_family "CR1";
chr1	172569194	172569402	chr1	172569141	172569303	gene_id "Tigger22N1,chr1:172569194-172569402"; gene_class "DNA"; gene_family "TcMar-Tigger";
chr1	172633587	172633724	chr1	172632393	172633618	gene_id "MIR,chr1:172633587-172633724"; gene_class "SINE"; gene_family "MIR";
chr1	173164916	173165293	chr1	173164922	173165166	gene_id "RLTR9D,chr1:173164916-173165293"; gene_class "LTR"; gene_family "ERVK";
chr1	173249783	173250079	chr1	173249921	173250229	gene_id "MT2B2,chr1:173249783-173250079"; gene_class "LTR"; gene_family "ERVL";
chr1	173733115	173733559	chr1	173733299	173733535	gene_id "RLTR44C,chr1:173733115-173733559"; gene_class "LTR"; gene_family "ERVK";
chr1	173820766	173821228	chr1	173820903	173821053	gene_id "L1Lx_II,chr1:173820766-173821228"; gene_class "LINE"; gene_family "L1";
chr1	173820766	173821228	chr1	173821066	173822075	gene_id "L1Lx_II,chr1:173820766-173821228"; gene_class "LINE"; gene_family "L1";
chr1	173821304	173821451	chr1	173821066	173822075	gene_id "B1_Mus1,chr1:173821304-173821451"; gene_class "SINE"; gene_family "Alu";
chr1	173955587	173956359	chr1	173955545	173956481	gene_id "RLTR17D_Mm,chr1:173955587-173956359"; gene_class "LTR"; gene_family "ERVK";
chr1	174433476	174434275	chr1	174433861	174434337	gene_id "RLTR17D_Mm,chr1:174433476-174434275"; gene_class "LTR"; gene_family "ERVK";
chr1	174469851	174470069	chr1	174469809	174470118	gene_id "RMER15-int,chr1:174469851-174470069"; gene_class "LTR"; gene_family "ERVL";
chr1	175454420	175454655	chr1	175454042	175454770	gene_id "B4A,chr1:175454420-175454655"; gene_class "SINE"; gene_family "B4";
chr1	175512049	175512316	chr1	175512130	175512527	gene_id "MLTR11B,chr1:175512049-175512316"; gene_class "LTR"; gene_family "ERVK";
chr1	175512439	175512558	chr1	175512130	175512527	gene_id "MLTR11B,chr1:175512439-175512558"; gene_class "LTR"; gene_family "ERVK";
chr1	175626090	175626272	chr1	175624996	175626270	gene_id "B2_Mm2,chr1:175626090-175626272"; gene_class "SINE"; gene_family "B2";
chr1	176468643	176468805	chr1	176468694	176468844	gene_id "MLT1E1A,chr1:176468643-176468805"; gene_class "LTR"; gene_family "ERVL-MaLR";
chr1	176862452	176862738	chr1	176862327	176862626	gene_id "L1Lx_I,chr1:176862452-176862738"; gene_class "LINE"; gene_family "L1";
chr1	177090436	177091537	chr1	177090418	177091025	gene_id "L1MdMus_I,chr1:177090436-177091537"; gene_class "LINE"; gene_family "L1";
chr1	177475509	177475800	chr1	177475447	177476129	gene_id "L4_C_Mam,chr1:177475509-177475800"; gene_class "LINE"; gene_family "RTE-X";
chr1	177479405	177479573	chr1	177479326	177479717	gene_id "L4_C_Mam,chr1:177479405-177479573"; gene_class "LINE"; gene_family "RTE-X";
chr1	177555660	177555849	chr1	177555436	177556141	gene_id "MamRTE1,chr1:177555660-177555849"; gene_class "LINE"; gene_family "RTE-BovB";
chr1	177623382	177623525	chr1	177623233	177624006	gene_id "MamRTE1,chr1:177623382-177623525"; gene_class "LINE"; gene_family "RTE-BovB";
chr1	177708301	177708694	chr1	177708580	177709074	gene_id "Lx8,chr1:177708301-177708694"; gene_class "LINE"; gene_family "L1";
chr1	177710944	177711272	chr1	177711028	177711731	gene_id "RLTR25B,chr1:177710944-177711272"; gene_class "LTR"; gene_family "ERVK";
chr1	177711250	177711374	chr1	177711028	177711731	gene_id "RLTR25B,chr1:177711250-177711374"; gene_class "LTR"; gene_family "ERVK";
chr1	177711495	177711697	chr1	177711028	177711731	gene_id "RMER15,chr1:177711495-177711697"; gene_class "LTR"; gene_family "ERVL";
chr1	177742376	177742491	chr1	177742073	177742607	gene_id "MIR1_Amn,chr1:177742376-177742491"; gene_class "SINE"; gene_family "MIR";
chr1	177742512	177742636	chr1	177742073	177742607	gene_id "B1F1,chr1:177742512-177742636"; gene_class "SINE"; gene_family "Alu";
chr1	177744487	177744949	chr1	177744623	177745242	gene_id "MERV1_LTR,chr1:177744487-177744949"; gene_class "LTR"; gene_family "ERV1";
chr1	177982951	177983076	chr1	177982912	177983814	gene_id "LTRIS4B,chr1:177982951-177983076"; gene_class "LTR"; gene_family "ERV1";
chr1	178242182	178242343	chr1	178242180	178242412	gene_id "B2_Mm2,chr1:178242182-178242343"; gene_class "SINE"; gene_family "B2";
chr1	178368556	178368683	chr1	178368541	178369648	gene_id "RSINE1,chr1:178368556-178368683"; gene_class "SINE"; gene_family "B4";
chr1	178376017	178376395	chr1	178376126	178376415	gene_id "ORR1B1,chr1:178376017-178376395"; gene_class "LTR"; gene_family "ERVL-MaLR";
chr1	178377171	178377346	chr1	178376924	178377480	gene_id "B3A,chr1:178377171-178377346"; gene_class "SINE"; gene_family "B2";
chr1	178396436	178396588	chr1	178396212	178396917	gene_id "MIRb,chr1:178396436-178396588"; gene_class "SINE"; gene_family "MIR";
chr1	178463759	178463892	chr1	178463628	178464422	gene_id "ERV3-16A3_I-int,chr1:178463759-178463892"; gene_class "LTR"; gene_family "ERVL";
chr1	178464208	178464356	chr1	178463628	178464422	gene_id "MTEb,chr1:178464208-178464356"; gene_class "LTR"; gene_family "ERVL-MaLR";
chr1	178544686	178545061	chr1	178544630	178544998	gene_id "ORR1C1,chr1:178544686-178545061"; gene_class "LTR"; gene_family "ERVL-MaLR";
chr1	178661572	178661886	chr1	178661400	178661875	gene_id "L2a,chr1:178661572-178661886"; gene_class "LINE"; gene_family "L2";
chr1	178678078	178678185	chr1	178677709	178678146	gene_id "PB1D7,chr1:178678078-178678185"; gene_class "SINE"; gene_family "Alu";
chr1	178708035	178708216	chr1	178707791	178708414	gene_id "X6B_LINE,chr1:178708035-178708216"; gene_class "LINE"; gene_family "CR1";
chr1	179060444	179060544	chr1	179060347	179060586	gene_id "L3b,chr1:179060444-179060544"; gene_class "LINE"; gene_family "CR1";
chr1	179091650	179091809	chr1	179091681	179091916	gene_id "ORR1F,chr1:179091650-179091809"; gene_class "LTR"; gene_family "ERVL-MaLR";
chr1	179169953	179170110	chr1	179169764	179170144	gene_id "L1MC,chr1:179169953-179170110"; gene_class "LINE"; gene_family "L1";
chr1	179255957	179256448	chr1	179256036	179256960	gene_id "RLTR24,chr1:179255957-179256448"; gene_class "LTR"; gene_family "ERV1";
chr1	179486084	179486507	chr1	179485840	179486343	gene_id "L1MA4,chr1:179486084-179486507"; gene_class "LINE"; gene_family "L1";
chr1	179518183	179518334	chr1	179516918	179518374	gene_id "B1_Mur1,chr1:179518183-179518334"; gene_class "SINE"; gene_family "Alu";
chr1	179539825	179540014	chr1	179539801	179540283	gene_id "B3A,chr1:179539825-179540014"; gene_class "SINE"; gene_family "B2";
chr1	179552644	179552745	chr1	179552606	179553079	gene_id "RSINE1,chr1:179552644-179552745"; gene_class "SINE"; gene_family "B4";
chr1	179582265	179582404	chr1	179581848	179582460	gene_id "MIRb,chr1:179582265-179582404"; gene_class "SINE"; gene_family "MIR";
chr1	179593322	179593515	chr1	179593093	179593429	gene_id "B3,chr1:179593322-179593515"; gene_class "SINE"; gene_family "B2";
chr1	179645511	179645657	chr1	179645183	179646047	gene_id "B1_Mus1,chr1:179645511-179645657"; gene_class "SINE"; gene_family "Alu";
chr1	179651541	179652083	chr1	179651421	179651892	gene_id "LTRIS2,chr1:179651541-179652083"; gene_class "LTR"; gene_family "ERV1";
chr1	179664372	179664708	chr1	179663840	179664598	gene_id "ORR1D1,chr1:179664372-179664708"; gene_class "LTR"; gene_family "ERVL-MaLR";
chr1	179687466	179687662	chr1	179687387	179687612	gene_id "ID_B1,chr1:179687466-179687662"; gene_class "SINE"; gene_family "B4";
chr1	179723009	179723463	chr1	179722968	179723474	gene_id "RLTR40,chr1:179723009-179723463"; gene_class "LTR"; gene_family "ERVK";
chr1	179734534	179734770	chr1	179734646	179735015	gene_id "B4A,chr1:179734534-179734770"; gene_class "SINE"; gene_family "B4";
chr1	179837191	179837497	chr1	179837079	179837349	gene_id "ORR1A4,chr1:179837191-179837497"; gene_class "LTR"; gene_family "ERVL-MaLR";
chr1	179845178	179845516	chr1	179844923	179845446	gene_id "MTD,chr1:179845178-179845516"; gene_class "LTR"; gene_family "ERVL-MaLR";
chr1	179991793	179991904	chr1	179991739	179992211	gene_id "ID_B1,chr1:179991793-179991904"; gene_class "SINE"; gene_family "B4";
chr1	180181295	180181415	chr1	180181374	180181719	gene_id "RLTR17B_Mm,chr1:180181295-180181415"; gene_class "LTR"; gene_family "ERVK";
chr1	180248076	180248215	chr1	180247998	180248148	gene_id "MTE2b,chr1:180248076-180248215"; gene_class "LTR"; gene_family "ERVL-MaLR";
chr1	180301062	180301431	chr1	180301084	180301440	gene_id "ORR1C2,chr1:180301062-180301431"; gene_class "LTR"; gene_family "ERVL-MaLR";
chr1	180307603	180307718	chr1	180307496	180307964	gene_id "MIR3,chr1:180307603-180307718"; gene_class "SINE"; gene_family "MIR";
chr1	180313666	180313839	chr1	180313652	180314147	gene_id "LTR16A1,chr1:180313666-180313839"; gene_class "LTR"; gene_family "ERVL";
chr1	180313859	180314031	chr1	180313652	180314147	gene_id "B4A,chr1:180313859-180314031"; gene_class "SINE"; gene_family "B4";
chr1	180319794	180320225	chr1	180319915	180320292	gene_id "RLTR16,chr1:180319794-180320225"; gene_class "LTR"; gene_family "ERVK";
chr1	180339253	180339375	chr1	180339267	180339513	gene_id "PB1D10,chr1:180339253-180339375"; gene_class "SINE"; gene_family "Alu";
chr1	180405172	180405389	chr1	180405335	180405513	gene_id "MIRb,chr1:180405172-180405389"; gene_class "SINE"; gene_family "MIR";
chr1	180502358	180502837	chr1	180502517	180502936	gene_id "RLTR12D,chr1:180502358-180502837"; gene_class "LTR"; gene_family "ERVK";
chr1	180547803	180547928	chr1	180547748	180548137	gene_id "UCON86,chr1:180547803-180547928"; gene_class "LINE"; gene_family "L2";
chr1	180568309	180568443	chr1	180568354	180569460	gene_id "B1_Mur3,chr1:180568309-180568443"; gene_class "SINE"; gene_family "Alu";
chr1	180747886	180748081	chr1	180747963	180748198	gene_id "B3,chr1:180747886-180748081"; gene_class "SINE"; gene_family "B2";
chr1	180762520	180762898	chr1	180762316	180762698	gene_id "MTD,chr1:180762520-180762898"; gene_class "LTR"; gene_family "ERVL-MaLR";
chr1	180800946	180801083	chr1	180800910	180801094	gene_id "B1_Mus2,chr1:180800946-180801083"; gene_class "SINE"; gene_family "Alu";
chr1	180903688	180904000	chr1	180903829	180904860	gene_id "RLTR30,chr1:180903688-180904000"; gene_class "LTR"; gene_family "ERV1";
chr1	180911869	180912083	chr1	180911626	180912326	gene_id "ORR1C2,chr1:180911869-180912083"; gene_class "LTR"; gene_family "ERVL-MaLR";
chr1	180912157	180912283	chr1	180911626	180912326	gene_id "ORR1C2,chr1:180912157-180912283"; gene_class "LTR"; gene_family "ERVL-MaLR";
chr1	180952400	180952630	chr1	180952202	180952755	gene_id "L2c,chr1:180952400-180952630"; gene_class "LINE"; gene_family "L2";
chr1	181143672	181143792	chr1	181143699	181144756	gene_id "B1_Mur2,chr1:181143672-181143792"; gene_class "SINE"; gene_family "Alu";
chr1	181148288	181148587	chr1	181148494	181148915	gene_id "RMER6BA,chr1:181148288-181148587"; gene_class "LTR"; gene_family "ERVK";
chr1	181148532	181148701	chr1	181148494	181148915	gene_id "RMER6A,chr1:181148532-181148701"; gene_class "LTR"; gene_family "ERVK";
chr1	181168837	181168982	chr1	181168826	181168976	gene_id "L2d2,chr1:181168837-181168982"; gene_class "LINE"; gene_family "L2";
chr1	181184937	181185047	chr1	181184917	181185303	gene_id "B1_Mur2,chr1:181184937-181185047"; gene_class "SINE"; gene_family "Alu";
chr1	181185124	181185289	chr1	181184917	181185303	gene_id "ID_B1,chr1:181185124-181185289"; gene_class "SINE"; gene_family "B4";
chr1	181246605	181246766	chr1	181246391	181247056	gene_id "MLTR14,chr1:181246605-181246766"; gene_class "LTR"; gene_family "ERV1";
chr1	181258363	181258498	chr1	181258245	181258460	gene_id "B1F,chr1:181258363-181258498"; gene_class "SINE"; gene_family "Alu";
chr1	181293233	181293535	chr1	181293376	181293755	gene_id "ORR1E,chr1:181293233-181293535"; gene_class "LTR"; gene_family "ERVL-MaLR";
chr1	181441833	181441951	chr1	181441786	181442057	gene_id "MER5A1,chr1:181441833-181441951"; gene_class "DNA"; gene_family "hAT-Charlie";
chr1	181540804	181541092	chr1	181540371	181540961	gene_id "L1MA8,chr1:181540804-181541092"; gene_class "LINE"; gene_family "L1";
chr1	181623219	181623625	chr1	181623396	181623615	gene_id "RLTR47,chr1:181623219-181623625"; gene_class "LTR"; gene_family "ERVK";
chr1	181694774	181695287	chr1	181694745	181695491	gene_id "MLTR18_MM,chr1:181694774-181695287"; gene_class "LTR"; gene_family "ERVK";
chr1	181865963	181866092	chr1	181864934	181866063	gene_id "ORR1B1,chr1:181865963-181866092"; gene_class "LTR"; gene_family "ERVL-MaLR";
chr1	182061241	182061406	chr1	182061286	182061625	gene_id "RSINE1,chr1:182061241-182061406"; gene_class "SINE"; gene_family "B4";
chr1	182256584	182256744	chr1	182255937	182256661	gene_id "B1_Mur3,chr1:182256584-182256744"; gene_class "SINE"; gene_family "Alu";
chr1	182268438	182268636	chr1	182268129	182268869	gene_id "L2c,chr1:182268438-182268636"; gene_class "LINE"; gene_family "L2";
chr1	182290697	182291037	chr1	182290856	182291245	gene_id "ORR1A2,chr1:182290697-182291037"; gene_class "LTR"; gene_family "ERVL-MaLR";
chr1	182478912	182479068	chr1	182478955	182479319	gene_id "ID_B1,chr1:182478912-182479068"; gene_class "SINE"; gene_family "B4";
chr1	182506319	182506492	chr1	182506189	182506956	gene_id "MIR3,chr1:182506319-182506492"; gene_class "SINE"; gene_family "MIR";
chr1	182528641	182528915	chr1	182527956	182528862	gene_id "B4A,chr1:182528641-182528915"; gene_class "SINE"; gene_family "B4";
chr1	182563034	182563429	chr1	182563099	182563256	gene_id "L2b,chr1:182563034-182563429"; gene_class "LINE"; gene_family "L2";
chr1	182564454	182564663	chr1	182564453	182565135	gene_id "B3,chr1:182564454-182564663"; gene_class "SINE"; gene_family "B2";
chr1	182564664	182564804	chr1	182564453	182565135	gene_id "MLT1D,chr1:182564664-182564804"; gene_class "LTR"; gene_family "ERVL-MaLR";
chr1	182736129	182736314	chr1	182736033	182736439	gene_id "RMER15,chr1:182736129-182736314"; gene_class "LTR"; gene_family "ERVL";
chr1	182914100	182914218	chr1	182914164	182914982	gene_id "L1ME2z,chr1:182914100-182914218"; gene_class "LINE"; gene_family "L1";
chr1	182914256	182914619	chr1	182914164	182914982	gene_id "L1ME2z,chr1:182914256-182914619"; gene_class "LINE"; gene_family "L1";
chr1	182957088	182957256	chr1	182957033	182957755	gene_id "B3A,chr1:182957088-182957256"; gene_class "SINE"; gene_family "B2";
chr1	182960060	182960174	chr1	182959866	182960418	gene_id "MIRb,chr1:182960060-182960174"; gene_class "SINE"; gene_family "MIR";
chr1	183056422	183056548	chr1	183056435	183056593	gene_id "Lx8,chr1:183056422-183056548"; gene_class "LINE"; gene_family "L1";
chr1	183075307	183075616	chr1	183075303	183075533	gene_id "Lx8,chr1:183075307-183075616"; gene_class "LINE"; gene_family "L1";
chr1	183123716	183123860	chr1	183123537	183123807	gene_id "RSINE1,chr1:183123716-183123860"; gene_class "SINE"; gene_family "B4";
chr1	183299135	183299589	chr1	183299075	183299647	gene_id "RLTR33,chr1:183299135-183299589"; gene_class "LTR"; gene_family "ERVK";
chr1	183321206	183321506	chr1	183321329	183321574	gene_id "MTC,chr1:183321206-183321506"; gene_class "LTR"; gene_family "ERVL-MaLR";
chr1	184051791	184051964	chr1	184051663	184052300	gene_id "MER77B,chr1:184051791-184051964"; gene_class "LTR"; gene_family "ERVL";
chr1	184274694	184274957	chr1	184274788	184274967	gene_id "MTC,chr1:184274694-184274957"; gene_class "LTR"; gene_family "ERVL-MaLR";
chr1	184277146	184277464	chr1	184276985	184277382	gene_id "ORR1E,chr1:184277146-184277464"; gene_class "LTR"; gene_family "ERVL-MaLR";
chr1	184807717	184807878	chr1	184807619	184807907	gene_id "B3A,chr1:184807717-184807878"; gene_class "SINE"; gene_family "B2";
chr1	184808042	184808357	chr1	184808059	184808213	gene_id "MTD,chr1:184808042-184808357"; gene_class "LTR"; gene_family "ERVL-MaLR";
chr1	184836187	184836616	chr1	184836325	184836483	gene_id "MER21C,chr1:184836187-184836616"; gene_class "LTR"; gene_family "ERVL";
chr1	184837595	184837773	chr1	184837633	184838220	gene_id "RSINE1,chr1:184837595-184837773"; gene_class "SINE"; gene_family "B4";
chr1	184837698	184837899	chr1	184837633	184838220	gene_id "MER21C,chr1:184837698-184837899"; gene_class "LTR"; gene_family "ERVL";
chr1	184838006	184838175	chr1	184837633	184838220	gene_id "MER21C,chr1:184838006-184838175"; gene_class "LTR"; gene_family "ERVL";
chr1	184858204	184858429	chr1	184858244	184858891	gene_id "7SK,chr1:184858204-184858429"; gene_class "RNA"; gene_family "RNA";
chr1	184858429	184858548	chr1	184858244	184858891	gene_id "MTC,chr1:184858429-184858548"; gene_class "LTR"; gene_family "ERVL-MaLR";
chr1	184861331	184862215	chr1	184861486	184862096	gene_id "MER21C,chr1:184861331-184862215"; gene_class "LTR"; gene_family "ERVL";
chr1	184883270	184883409	chr1	184882320	184883357	gene_id "B1_Mur3,chr1:184883270-184883409"; gene_class "SINE"; gene_family "Alu";
chr1	184911688	184911807	chr1	184911667	184912281	gene_id "B1F,chr1:184911688-184911807"; gene_class "SINE"; gene_family "Alu";
chr1	184963625	184963737	chr1	184963279	184963665	gene_id "Lx8,chr1:184963625-184963737"; gene_class "LINE"; gene_family "L1";
chr1	185070003	185070434	chr1	185070128	185071028	gene_id "RMER4A,chr1:185070003-185070434"; gene_class "LTR"; gene_family "ERVK";
chr1	185070449	185070558	chr1	185070128	185071028	gene_id "L1MB4,chr1:185070449-185070558"; gene_class "LINE"; gene_family "L1";
chr1	185070678	185071061	chr1	185070128	185071028	gene_id "L1MB4,chr1:185070678-185071061"; gene_class "LINE"; gene_family "L1";
chr1	185103877	185104066	chr1	185103897	185104102	gene_id "MTD,chr1:185103877-185104066"; gene_class "LTR"; gene_family "ERVL-MaLR";
chr1	185193435	185193588	chr1	185193444	185193869	gene_id "ID_B1,chr1:185193435-185193588"; gene_class "SINE"; gene_family "B4";
chr1	185209469	185209882	chr1	185209555	185210130	gene_id "RMER17C,chr1:185209469-185209882"; gene_class "LTR"; gene_family "ERVK";
chr1	185209963	185210115	chr1	185209555	185210130	gene_id "MER3,chr1:185209963-185210115"; gene_class "DNA"; gene_family "hAT-Charlie";
chr1	185236482	185236823	chr1	185236562	185236790	gene_id "ORR1C1,chr1:185236482-185236823"; gene_class "LTR"; gene_family "ERVL-MaLR";
chr1	185253170	185253641	chr1	185252402	185253908	gene_id "MER21C,chr1:185253170-185253641"; gene_class "LTR"; gene_family "ERVL";
chr1	185253647	185253762	chr1	185252402	185253908	gene_id "MER21C,chr1:185253647-185253762"; gene_class "LTR"; gene_family "ERVL";
chr1	185253824	185253972	chr1	185252402	185253908	gene_id "B1_Mur4,chr1:185253824-185253972"; gene_class "SINE"; gene_family "Alu";
chr1	185256925	185257062	chr1	185256880	185257030	gene_id "B1_Mur1,chr1:185256925-185257062"; gene_class "SINE"; gene_family "Alu";
chr1	185270271	185270457	chr1	185270287	185271048	gene_id "L2a,chr1:185270271-185270457"; gene_class "LINE"; gene_family "L2";
chr1	185270801	185270916	chr1	185270287	185271048	gene_id "B1_Mur4,chr1:185270801-185270916"; gene_class "SINE"; gene_family "Alu";
chr1	185270970	185271149	chr1	185270287	185271048	gene_id "B3,chr1:185270970-185271149"; gene_class "SINE"; gene_family "B2";
chr1	185282940	185283095	chr1	185282435	185283602	gene_id "L2a,chr1:185282940-185283095"; gene_class "LINE"; gene_family "L2";
chr1	185308018	185308189	chr1	185307992	185309308	gene_id "B3,chr1:185308018-185308189"; gene_class "SINE"; gene_family "B2";
chr1	185308220	185308325	chr1	185307992	185309308	gene_id "B1_Mur2,chr1:185308220-185308325"; gene_class "SINE"; gene_family "Alu";
chr1	185314491	185314676	chr1	185314621	185314778	gene_id "B2_Mm2,chr1:185314491-185314676"; gene_class "SINE"; gene_family "B2";
chr1	185328601	185328788	chr1	185328736	185329683	gene_id "B3A,chr1:185328601-185328788"; gene_class "SINE"; gene_family "B2";
chr1	185329578	185329700	chr1	185328736	185329683	gene_id "B1_Mus1,chr1:185329578-185329700"; gene_class "SINE"; gene_family "Alu";
chr1	185333755	185333889	chr1	185333858	185334068	gene_id "B1F,chr1:185333755-185333889"; gene_class "SINE"; gene_family "Alu";
chr1	185425190	185425333	chr1	185424912	185425303	gene_id "B1F,chr1:185425190-185425333"; gene_class "SINE"; gene_family "Alu";
chr1	185431153	185431536	chr1	185431302	185432407	gene_id "RMER10A,chr1:185431153-185431536"; gene_class "LTR"; gene_family "ERVL";
chr1	185449835	185450027	chr1	185449721	185450098	gene_id "MIRb,chr1:185449835-185450027"; gene_class "SINE"; gene_family "MIR";
chr1	185469290	185469493	chr1	185469386	185470316	gene_id "B3,chr1:185469290-185469493"; gene_class "SINE"; gene_family "B2";
chr1	185478762	185479105	chr1	185478707	185478960	gene_id "RLTR10D,chr1:185478762-185479105"; gene_class "LTR"; gene_family "ERVK";
chr1	185502462	185502599	chr1	185502194	185503009	gene_id "MER96B,chr1:185502462-185502599"; gene_class "DNA"; gene_family "hAT-Tip100";
chr1	185516206	185516322	chr1	185515488	185516426	gene_id "MIR,chr1:185516206-185516322"; gene_class "SINE"; gene_family "MIR";
chr1	186728884	186729250	chr1	186728816	186729075	gene_id "ORR1B1,chr1:186728884-186729250"; gene_class "LTR"; gene_family "ERVL-MaLR";
chr1	186733338	186733458	chr1	186732714	186733430	gene_id "L1MA6,chr1:186733338-186733458"; gene_class "LINE"; gene_family "L1";
chr1	187031900	187032133	chr1	187031909	187032240	gene_id "LTR41,chr1:187031900-187032133"; gene_class "LTR"; gene_family "ERVL";
chr1	187088550	187088783	chr1	187088658	187089367	gene_id "B4A,chr1:187088550-187088783"; gene_class "SINE"; gene_family "B4";
chr1	187089195	187089325	chr1	187088658	187089367	gene_id "L2b,chr1:187089195-187089325"; gene_class "LINE"; gene_family "L2";
chr1	187292133	187292410	chr1	187292137	187292635	gene_id "ORR1D2,chr1:187292133-187292410"; gene_class "LTR"; gene_family "ERVL-MaLR";
chr1	187316770	187316907	chr1	187316645	187316933	gene_id "ID_B1,chr1:187316770-187316907"; gene_class "SINE"; gene_family "B4";
chr1	187322824	187323111	chr1	187322908	187323532	gene_id "MTE2a,chr1:187322824-187323111"; gene_class "LTR"; gene_family "ERVL-MaLR";
chr1	187366779	187367146	chr1	187366915	187367125	gene_id "MTD,chr1:187366779-187367146"; gene_class "LTR"; gene_family "ERVL-MaLR";
chr1	187674286	187674511	chr1	187674363	187674522	gene_id "B4A,chr1:187674286-187674511"; gene_class "SINE"; gene_family "B4";
chr1	187799377	187799707	chr1	187799338	187799607	gene_id "MTE2b,chr1:187799377-187799707"; gene_class "LTR"; gene_family "ERVL-MaLR";
chr1	187823534	187823698	chr1	187823340	187823704	gene_id "L2b,chr1:187823534-187823698"; gene_class "LINE"; gene_family "L2";
chr1	187874109	187874370	chr1	187874047	187874274	gene_id "B4,chr1:187874109-187874370"; gene_class "SINE"; gene_family "B4";
chr1	187895438	187895726	chr1	187895527	187895999	gene_id "B4A,chr1:187895438-187895726"; gene_class "SINE"; gene_family "B4";
chr1	187896485	187896756	chr1	187896367	187897368	gene_id "MTD,chr1:187896485-187896756"; gene_class "LTR"; gene_family "ERVL-MaLR";
chr1	188018468	188018619	chr1	188018475	188018913	gene_id "B3,chr1:188018468-188018619"; gene_class "SINE"; gene_family "B2";
chr1	188468421	188468527	chr1	188468340	188468808	gene_id "UCON1,chr1:188468421-188468527"; gene_class "Unknown"; gene_family "Unknown";
chr1	188468528	188468783	chr1	188468340	188468808	gene_id "OldhAT1,chr1:188468528-188468783"; gene_class "DNA"; gene_family "hAT-Ac";
chr1	189868093	189868193	chr1	189868092	189868424	gene_id "B3A,chr1:189868093-189868193"; gene_class "SINE"; gene_family "B2";
chr1	189922629	189923086	chr1	189921744	189922695	gene_id "RMER5,chr1:189922629-189923086"; gene_class "LTR"; gene_family "ERV1";
chr1	189933469	189933634	chr1	189933491	189933780	gene_id "LTR16A2,chr1:189933469-189933634"; gene_class "LTR"; gene_family "ERVL";
chr1	190035779	190036070	chr1	190035857	190036533	gene_id "MTEa,chr1:190035779-190036070"; gene_class "LTR"; gene_family "ERVL-MaLR";
chr1	190058934	190059151	chr1	190058803	190059433	gene_id "B4,chr1:190058934-190059151"; gene_class "SINE"; gene_family "B4";
chr1	190776619	190776831	chr1	190776373	190776861	gene_id "MER2,chr1:190776619-190776831"; gene_class "DNA"; gene_family "TcMar-Tigger";
chr1	190832028	190832153	chr1	190831848	190832415	gene_id "L2a,chr1:190832028-190832153"; gene_class "LINE"; gene_family "L2";
chr1	190870003	190870179	chr1	190870058	190870365	gene_id "B3,chr1:190870003-190870179"; gene_class "SINE"; gene_family "B2";
chr1	190898130	190898475	chr1	190898299	190898571	gene_id "ORR1E,chr1:190898130-190898475"; gene_class "LTR"; gene_family "ERVL-MaLR";
chr1	190919498	190919701	chr1	190919357	190920390	gene_id "MER21C,chr1:190919498-190919701"; gene_class "LTR"; gene_family "ERVL";
chr1	190919763	190919895	chr1	190919357	190920390	gene_id "RMER15,chr1:190919763-190919895"; gene_class "LTR"; gene_family "ERVL";
chr1	190929128	190929255	chr1	190927866	190929195	gene_id "B1F,chr1:190929128-190929255"; gene_class "SINE"; gene_family "Alu";
chr1	191054958	191055149	chr1	191055020	191055725	gene_id "B3,chr1:191054958-191055149"; gene_class "SINE"; gene_family "B2";
chr1	191072069	191072183	chr1	191071577	191072093	gene_id "PB1D10,chr1:191072069-191072183"; gene_class "SINE"; gene_family "Alu";
chr1	191072306	191072445	chr1	191072344	191073228	gene_id "B1_Mus1,chr1:191072306-191072445"; gene_class "SINE"; gene_family "Alu";
chr1	191135100	191135711	chr1	191135182	191135782	gene_id "MLTR18D_MM,chr1:191135100-191135711"; gene_class "LTR"; gene_family "ERVK";
chr1	191194363	191194478	chr1	191193666	191194451	gene_id "ID_B1,chr1:191194363-191194478"; gene_class "SINE"; gene_family "B4";
chr1	191203656	191203940	chr1	191203588	191203820	gene_id "B4A,chr1:191203656-191203940"; gene_class "SINE"; gene_family "B4";
chr1	191235721	191236714	chr1	191235962	191236580	gene_id "MTEb-int,chr1:191235721-191236714"; gene_class "LTR"; gene_family "ERVL-MaLR";
chr1	191277355	191277515	chr1	191277479	191278157	gene_id "MIRb,chr1:191277355-191277515"; gene_class "SINE"; gene_family "MIR";
chr1	191318205	191318316	chr1	191317615	191318297	gene_id "B1F1,chr1:191318205-191318316"; gene_class "SINE"; gene_family "Alu";
chr1	191327792	191328038	chr1	191328022	191328645	gene_id "MLT1C,chr1:191327792-191328038"; gene_class "LTR"; gene_family "ERVL-MaLR";
chr1	191367183	191367311	chr1	191367129	191367334	gene_id "RSINE1,chr1:191367183-191367311"; gene_class "SINE"; gene_family "B4";
chr1	191368294	191368437	chr1	191368325	191368486	gene_id "RSINE1,chr1:191368294-191368437"; gene_class "SINE"; gene_family "B4";
chr1	191378156	191378614	chr1	191378090	191378502	gene_id "L1_Mur3,chr1:191378156-191378614"; gene_class "LINE"; gene_family "L1";
chr1	191445376	191445508	chr1	191445439	191446162	gene_id "B1_Mur3,chr1:191445376-191445508"; gene_class "SINE"; gene_family "Alu";
chr1	191445513	191445848	chr1	191445439	191446162	gene_id "ORR1D2,chr1:191445513-191445848"; gene_class "LTR"; gene_family "ERVL-MaLR";
chr1	191479968	191480208	chr1	191480020	191480264	gene_id "L1M2,chr1:191479968-191480208"; gene_class "LINE"; gene_family "L1";
chr1	191662116	191662245	chr1	191662134	191662527	gene_id "B1_Mur3,chr1:191662116-191662245"; gene_class "SINE"; gene_family "Alu";
chr1	191802152	191802308	chr1	191802088	191802827	gene_id "MER2,chr1:191802152-191802308"; gene_class "DNA"; gene_family "TcMar-Tigger";
chr1	191829119	191829263	chr1	191829187	191829581	gene_id "URR1A,chr1:191829119-191829263"; gene_class "DNA"; gene_family "hAT-Charlie";
chr1	191846420	191846582	chr1	191846529	191847444	gene_id "L1MA4,chr1:191846420-191846582"; gene_class "LINE"; gene_family "L1";
chr1	191847003	191847152	chr1	191846529	191847444	gene_id "RSINE1,chr1:191847003-191847152"; gene_class "SINE"; gene_family "B4";
chr1	191847368	191847570	chr1	191846529	191847444	gene_id "RLTR17B_Mm,chr1:191847368-191847570"; gene_class "LTR"; gene_family "ERVK";
chr1	191865550	191865955	chr1	191865628	191865835	gene_id "MLTR11A,chr1:191865550-191865955"; gene_class "LTR"; gene_family "ERVK";
chr1	191875091	191875265	chr1	191875111	191875667	gene_id "MIRb,chr1:191875091-191875265"; gene_class "SINE"; gene_family "MIR";
chr1	191875292	191875623	chr1	191875111	191875667	gene_id "MTD,chr1:191875292-191875623"; gene_class "LTR"; gene_family "ERVL-MaLR";
chr1	191905928	191906049	chr1	191905944	191907754	gene_id "MIR3,chr1:191905928-191906049"; gene_class "SINE"; gene_family "MIR";
chr1	191986735	191987088	chr1	191986792	191987377	gene_id "RLTR9A4,chr1:191986735-191987088"; gene_class "LTR"; gene_family "ERVK";
chr1	191999001	191999429	chr1	191998972	191999427	gene_id "ORR1D2,chr1:191999001-191999429"; gene_class "LTR"; gene_family "ERVL-MaLR";
chr1	192086753	192086979	chr1	192086812	192087017	gene_id "L2,chr1:192086753-192086979"; gene_class "LINE"; gene_family "L2";
chr1	192104081	192104400	chr1	192104032	192104357	gene_id "B4,chr1:192104081-192104400"; gene_class "SINE"; gene_family "B4";
chr1	192311697	192311865	chr1	192311047	192312329	gene_id "RSINE1,chr1:192311697-192311865"; gene_class "SINE"; gene_family "B4";
chr1	192515732	192515940	chr1	192515466	192515984	gene_id "MLT1C2,chr1:192515732-192515940"; gene_class "LTR"; gene_family "ERVL-MaLR";
chr1	192526570	192526920	chr1	192526719	192526907	gene_id "ORR1E,chr1:192526570-192526920"; gene_class "LTR"; gene_family "ERVL-MaLR";
chr1	192599820	192600582	chr1	192599909	192600573	gene_id "RLTR40,chr1:192599820-192600582"; gene_class "LTR"; gene_family "ERVK";
chr1	192663183	192663305	chr1	192663223	192663431	gene_id "ORR1E,chr1:192663183-192663305"; gene_class "LTR"; gene_family "ERVL-MaLR";
chr1	192663346	192663456	chr1	192663223	192663431	gene_id "MIRc,chr1:192663346-192663456"; gene_class "SINE"; gene_family "MIR";
chr1	192682445	192682554	chr1	192682261	192682732	gene_id "UCON29,chr1:192682445-192682554"; gene_class "DNA"; gene_family "Kolobok";
chr1	192745571	192745687	chr1	192745024	192746056	gene_id "U5,chr1:192745571-192745687"; gene_class "snRNA"; gene_family "snRNA";
chr1	192993596	192993937	chr1	192993550	192993871	gene_id "ORR1A4,chr1:192993596-192993937"; gene_class "LTR"; gene_family "ERVL-MaLR";
chr1	192994218	192994520	chr1	192994221	192994455	gene_id "ORR1D1,chr1:192994218-192994520"; gene_class "LTR"; gene_family "ERVL-MaLR";
chr1	193160728	193160858	chr1	193160313	193160851	gene_id "B1F,chr1:193160728-193160858"; gene_class "SINE"; gene_family "Alu";
chr1	193290078	193290194	chr1	193289925	193290271	gene_id "L3b,chr1:193290078-193290194"; gene_class "LINE"; gene_family "CR1";
chr1	193382449	193382767	chr1	193382284	193383335	gene_id "MTD,chr1:193382449-193382767"; gene_class "LTR"; gene_family "ERVL-MaLR";
chr1	193448787	193449182	chr1	193448803	193449871	gene_id "MTD,chr1:193448787-193449182"; gene_class "LTR"; gene_family "ERVL-MaLR";
chr1	193543410	193543662	chr1	193543326	193543570	gene_id "MLT1H,chr1:193543410-193543662"; gene_class "LTR"; gene_family "ERVL-MaLR";
chr1	194107370	194107482	chr1	194107322	194107844	gene_id "L2a,chr1:194107370-194107482"; gene_class "LINE"; gene_family "L2";
chr1	194722387	194722517	chr1	194722136	194722629	gene_id "MIRc,chr1:194722387-194722517"; gene_class "SINE"; gene_family "MIR";
chr1	194776607	194776751	chr1	194776583	194777053	gene_id "B3A,chr1:194776607-194776751"; gene_class "SINE"; gene_family "B2";
chr1	194878463	194878589	chr1	194878300	194878771	gene_id "MIR3,chr1:194878463-194878589"; gene_class "SINE"; gene_family "MIR";
chr1	195004297	195004426	chr1	195004195	195004438	gene_id "MIRb,chr1:195004297-195004426"; gene_class "SINE"; gene_family "MIR";
chr1	195096522	195096830	chr1	195096566	195097096	gene_id "ORR1A3,chr1:195096522-195096830"; gene_class "LTR"; gene_family "ERVL-MaLR";
chr1	195096831	195098659	chr1	195096566	195097096	gene_id "ORR1A3-int,chr1:195096831-195098659"; gene_class "LTR"; gene_family "ERVL-MaLR";
chr1	195096831	195098659	chr1	195098054	195098383	gene_id "ORR1A3-int,chr1:195096831-195098659"; gene_class "LTR"; gene_family "ERVL-MaLR";
chr1	195100637	195101289	chr1	195100687	195101025	gene_id "RLTR30D2_MM,chr1:195100637-195101289"; gene_class "LTR"; gene_family "ERV1";
chr1	195131749	195132060	chr1	195130594	195131828	gene_id "RMER5,chr1:195131749-195132060"; gene_class "LTR"; gene_family "ERV1";
chr2	3050279	3050383	chr2	3050009	3050775	gene_id "B1_Mus1,chr2:3050279-3050383"; gene_class "SINE"; gene_family "Alu";
chr2	3101353	3101569	chr2	3101413	3101936	gene_id "ID_B1,chr2:3101353-3101569"; gene_class "SINE"; gene_family "B4";
chr2	3134591	3134727	chr2	3134438	3135499	gene_id "B4A,chr2:3134591-3134727"; gene_class "SINE"; gene_family "B4";
chr2	3147622	3147777	chr2	3147586	3148046	gene_id "Lx8,chr2:3147622-3147777"; gene_class "LINE"; gene_family "L1";
chr2	3231588	3231872	chr2	3231694	3231921	gene_id "B4,chr2:3231588-3231872"; gene_class "SINE"; gene_family "B4";
chr2	3623808	3624101	chr2	3623505	3624487	gene_id "B4A,chr2:3623808-3624101"; gene_class "SINE"; gene_family "B4";
chr2	3704961	3705163	chr2	3704389	3705152	gene_id "B3A,chr2:3704961-3705163"; gene_class "SINE"; gene_family "B2";
chr2	3926233	3926372	chr2	3926055	3926435	gene_id "B4A,chr2:3926233-3926372"; gene_class "SINE"; gene_family "B4";
chr2	4251827	4251936	chr2	4251637	4251935	gene_id "L1M6,chr2:4251827-4251936"; gene_class "LINE"; gene_family "L1";
chr2	4298443	4298654	chr2	4298300	4299141	gene_id "MER121,chr2:4298443-4298654"; gene_class "DNA"; gene_family "hAT?";
chr2	4365021	4365356	chr2	4364834	4365330	gene_id "MLT1A0,chr2:4365021-4365356"; gene_class "LTR"; gene_family "ERVL-MaLR";
chr2	4517994	4518235	chr2	4517213	4518205	gene_id "B4A,chr2:4517994-4518235"; gene_class "SINE"; gene_family "B4";
chr2	4593433	4593628	chr2	4593268	4593800	gene_id "ORR1E,chr2:4593433-4593628"; gene_class "LTR"; gene_family "ERVL-MaLR";
chr2	4593669	4593843	chr2	4593268	4593800	gene_id "ORR1E,chr2:4593669-4593843"; gene_class "LTR"; gene_family "ERVL-MaLR";
chr2	4902119	4902405	chr2	4902114	4902962	gene_id "B4A,chr2:4902119-4902405"; gene_class "SINE"; gene_family "B4";
chr2	4922389	4922495	chr2	4922383	4923012	gene_id "B1_Mus2,chr2:4922389-4922495"; gene_class "SINE"; gene_family "Alu";
chr2	4922928	4923342	chr2	4922383	4923012	gene_id "MTC,chr2:4922928-4923342"; gene_class "LTR"; gene_family "ERVL-MaLR";
chr2	4996118	4996701	chr2	4996353	4996949	gene_id "RCHARR1,chr2:4996118-4996701"; gene_class "DNA"; gene_family "hAT-Charlie";
chr2	5012233	5012409	chr2	5012274	5013047	gene_id "B2_Mm1t,chr2:5012233-5012409"; gene_class "SINE"; gene_family "B2";
chr2	5073410	5073815	chr2	5073395	5073556	gene_id "ORR1A2,chr2:5073410-5073815"; gene_class "LTR"; gene_family "ERVL-MaLR";
chr2	5073410	5073815	chr2	5073765	5074399	gene_id "ORR1A2,chr2:5073410-5073815"; gene_class "LTR"; gene_family "ERVL-MaLR";
chr2	5073940	5074043	chr2	5073765	5074399	gene_id "MLTR73,chr2:5073940-5074043"; gene_class "LTR"; gene_family "ERV1";
chr2	5134907	5135022	chr2	5134770	5135617	gene_id "MIR,chr2:5134907-5135022"; gene_class "SINE"; gene_family "MIR";
chr2	5135151	5135489	chr2	5134770	5135617	gene_id "MLT1B,chr2:5135151-5135489"; gene_class "LTR"; gene_family "ERVL-MaLR";
chr2	5193050	5193256	chr2	5193108	5193435	gene_id "B3,chr2:5193050-5193256"; gene_class "SINE"; gene_family "B2";
chr2	5258367	5258522	chr2	5258267	5258609	gene_id "RLTR25B,chr2:5258367-5258522"; gene_class "LTR"; gene_family "ERVK";
chr2	5286271	5286460	chr2	5286332	5286833	gene_id "B3,chr2:5286271-5286460"; gene_class "SINE"; gene_family "B2";
chr2	5478568	5478956	chr2	5478714	5479138	gene_id "Lx8,chr2:5478568-5478956"; gene_class "LINE"; gene_family "L1";
chr2	5566695	5566872	chr2	5566590	5567199	gene_id "L1MB3,chr2:5566695-5566872"; gene_class "LINE"; gene_family "L1";
chr2	5600437	5600611	chr2	5599783	5600905	gene_id "B4,chr2:5600437-5600611"; gene_class "SINE"; gene_family "B4";
chr2	5600626	5600903	chr2	5599783	5600905	gene_id "B4A,chr2:5600626-5600903"; gene_class "SINE"; gene_family "B4";
chr2	5614885	5615041	chr2	5614659	5615326	gene_id "MIRb,chr2:5614885-5615041"; gene_class "SINE"; gene_family "MIR";
chr2	5615094	5615268	chr2	5614659	5615326	gene_id "MIRb,chr2:5615094-5615268"; gene_class "SINE"; gene_family "MIR";
chr2	5643939	5644080	chr2	5643973	5644368	gene_id "ID_B1,chr2:5643939-5644080"; gene_class "SINE"; gene_family "B4";
chr2	5676924	5677052	chr2	5676624	5677342	gene_id "RSINE1,chr2:5676924-5677052"; gene_class "SINE"; gene_family "B4";
chr2	5747667	5748058	chr2	5747618	5747905	gene_id "ORR1B1,chr2:5747667-5748058"; gene_class "LTR"; gene_family "ERVL-MaLR";
chr2	5995473	5995589	chr2	5995390	5995825	gene_id "B1_Mur2,chr2:5995473-5995589"; gene_class "SINE"; gene_family "Alu";
chr2	6071674	6071794	chr2	6071616	6072426	gene_id "MIR3,chr2:6071674-6071794"; gene_class "SINE"; gene_family "MIR";
chr2	6081283	6081469	chr2	6081109	6081463	gene_id "MER63D,chr2:6081283-6081469"; gene_class "DNA"; gene_family "hAT-Blackjack";
chr2	6086518	6086646	chr2	6086042	6086603	gene_id "ID_B1,chr2:6086518-6086646"; gene_class "SINE"; gene_family "B4";
chr2	6162480	6162582	chr2	6162251	6163042	gene_id "MER45A,chr2:6162480-6162582"; gene_class "DNA"; gene_family "hAT-Tip100";
chr2	6331681	6331880	chr2	6331555	6332060	gene_id "UCON76,chr2:6331681-6331880"; gene_class "Unknown"; gene_family "Unknown";
chr2	6350146	6350450	chr2	6349848	6350521	gene_id "ORR1B2,chr2:6350146-6350450"; gene_class "LTR"; gene_family "ERVL-MaLR";
chr2	6363629	6364248	chr2	6363960	6364327	gene_id "Lx9,chr2:6363629-6364248"; gene_class "LINE"; gene_family "L1";
chr2	6379689	6379871	chr2	6379769	6380724	gene_id "MIR,chr2:6379689-6379871"; gene_class "SINE"; gene_family "MIR";
chr2	6389175	6389510	chr2	6389192	6389508	gene_id "MTD,chr2:6389175-6389510"; gene_class "LTR"; gene_family "ERVL-MaLR";
chr2	6405198	6405362	chr2	6405209	6405610	gene_id "RSINE1,chr2:6405198-6405362"; gene_class "SINE"; gene_family "B4";
chr2	6412830	6412979	chr2	6412678	6413059	gene_id "B4A,chr2:6412830-6412979"; gene_class "SINE"; gene_family "B4";
chr2	7145707	7145819	chr2	7145566	7146032	gene_id "MLT1I,chr2:7145707-7145819"; gene_class "LTR"; gene_family "ERVL-MaLR";
chr2	7160197	7160564	chr2	7159905	7160528	gene_id "MTEa,chr2:7160197-7160564"; gene_class "LTR"; gene_family "ERVL-MaLR";
chr2	7237420	7237621	chr2	7237382	7237597	gene_id "ORR1C2,chr2:7237420-7237621"; gene_class "LTR"; gene_family "ERVL-MaLR";
chr2	7246302	7246483	chr2	7246034	7246749	gene_id "MER58A,chr2:7246302-7246483"; gene_class "DNA"; gene_family "hAT-Charlie";
chr2	7792493	7792810	chr2	7792496	7793085	gene_id "MTEa,chr2:7792493-7792810"; gene_class "LTR"; gene_family "ERVL-MaLR";
chr2	8713458	8713559	chr2	8713389	8713646	gene_id "L1MEc,chr2:8713458-8713559"; gene_class "LINE"; gene_family "L1";
chr2	9918513	9918652	chr2	9918488	9919355	gene_id "B1F1,chr2:9918513-9918652"; gene_class "SINE"; gene_family "Alu";
chr2	10073785	10074437	chr2	10073914	10074785	gene_id "RMER1B,chr2:10073785-10074437"; gene_class "Other"; gene_family "Other";
chr2	10074477	10074626	chr2	10073914	10074785	gene_id "RMER1A,chr2:10074477-10074626"; gene_class "Other"; gene_family "Other";
chr2	10074649	10074979	chr2	10073914	10074785	gene_id "RLTR9D2,chr2:10074649-10074979"; gene_class "LTR"; gene_family "ERVK";
chr2	10074649	10074979	chr2	10074931	10075144	gene_id "RLTR9D2,chr2:10074649-10074979"; gene_class "LTR"; gene_family "ERVK";
chr2	10074998	10075352	chr2	10074931	10075144	gene_id "RMER1B,chr2:10074998-10075352"; gene_class "Other"; gene_family "Other";
chr2	10086971	10087935	chr2	10087293	10087914	gene_id "Charlie1,chr2:10086971-10087935"; gene_class "DNA"; gene_family "hAT-Charlie";
chr2	10100869	10101004	chr2	10100533	10100952	gene_id "MLTR73,chr2:10100869-10101004"; gene_class "LTR"; gene_family "ERV1";
chr2	10272804	10273231	chr2	10272675	10273271	gene_id "RLTR9D,chr2:10272804-10273231"; gene_class "LTR"; gene_family "ERVK";
chr2	10675566	10675715	chr2	10674832	10675686	gene_id "RMER1C,chr2:10675566-10675715"; gene_class "Other"; gene_family "Other";
chr2	11112953	11113354	chr2	11113147	11113424	gene_id "MTC,chr2:11112953-11113354"; gene_class "LTR"; gene_family "ERVL-MaLR";
chr2	11232075	11232196	chr2	11232092	11232260	gene_id "PB1D10,chr2:11232075-11232196"; gene_class "SINE"; gene_family "Alu";
chr2	11331825	11331946	chr2	11331437	11332239	gene_id "B1_Mm,chr2:11331825-11331946"; gene_class "SINE"; gene_family "Alu";
chr2	11377249	11377435	chr2	11377305	11377541	gene_id "MTEa,chr2:11377249-11377435"; gene_class "LTR"; gene_family "ERVL-MaLR";
chr2	11397700	11397911	chr2	11397629	11397865	gene_id "RCHARR1,chr2:11397700-11397911"; gene_class "DNA"; gene_family "hAT-Charlie";
chr2	11399092	11399255	chr2	11398934	11399738	gene_id "L1M5,chr2:11399092-11399255"; gene_class "LINE"; gene_family "L1";
chr2	11399706	11399861	chr2	11398934	11399738	gene_id "RSINE1,chr2:11399706-11399861"; gene_class "SINE"; gene_family "B4";
chr2	11402885	11402989	chr2	11402148	11402935	gene_id "B1F,chr2:11402885-11402989"; gene_class "SINE"; gene_family "Alu";
chr2	11445855	11446028	chr2	11445852	11446035	gene_id "B3,chr2:11445855-11446028"; gene_class "SINE"; gene_family "B2";
chr2	11478591	11478691	chr2	11478507	11478872	gene_id "ID_B1,chr2:11478591-11478691"; gene_class "SINE"; gene_family "B4";
chr2	11478712	11478871	chr2	11478507	11478872	gene_id "MIR3,chr2:11478712-11478871"; gene_class "SINE"; gene_family "MIR";
chr2	11542728	11542919	chr2	11542723	11542968	gene_id "B3A,chr2:11542728-11542919"; gene_class "SINE"; gene_family "B2";
chr2	11664549	11664678	chr2	11664503	11664662	gene_id "ORR1E,chr2:11664549-11664678"; gene_class "LTR"; gene_family "ERVL-MaLR";
chr2	11699129	11699247	chr2	11699121	11699411	gene_id "RSINE1,chr2:11699129-11699247"; gene_class "SINE"; gene_family "B4";
chr2	11739901	11740217	chr2	11739580	11740176	gene_id "ORR1A2,chr2:11739901-11740217"; gene_class "LTR"; gene_family "ERVL-MaLR";
chr2	12331592	12331837	chr2	12331660	12331867	gene_id "RMER17C,chr2:12331592-12331837"; gene_class "LTR"; gene_family "ERVK";
chr2	12957336	12957491	chr2	12956795	12957513	gene_id "B3A,chr2:12957336-12957491"; gene_class "SINE"; gene_family "B2";
chr2	13166780	13166887	chr2	13166757	13167048	gene_id "B1_Mus1,chr2:13166780-13166887"; gene_class "SINE"; gene_family "Alu";
chr2	13429891	13430316	chr2	13429958	13430175	gene_id "MTE2b,chr2:13429891-13430316"; gene_class "LTR"; gene_family "ERVL-MaLR";
chr2	13446589	13446890	chr2	13446658	13446942	gene_id "B4A,chr2:13446589-13446890"; gene_class "SINE"; gene_family "B4";
chr2	13470330	13470480	chr2	13470114	13470580	gene_id "MIR,chr2:13470330-13470480"; gene_class "SINE"; gene_family "MIR";
chr2	13630228	13630696	chr2	13630085	13630761	gene_id "MER77,chr2:13630228-13630696"; gene_class "LTR"; gene_family "ERVL";
chr2	14005081	14005370	chr2	14005218	14005410	gene_id "B4A,chr2:14005081-14005370"; gene_class "SINE"; gene_family "B4";
chr2	14065837	14065997	chr2	14065811	14066586	gene_id "Lx7,chr2:14065837-14065997"; gene_class "LINE"; gene_family "L1";
chr2	14066005	14066221	chr2	14065811	14066586	gene_id "Lx9,chr2:14066005-14066221"; gene_class "LINE"; gene_family "L1";
chr2	14066222	14066571	chr2	14065811	14066586	gene_id "RMER1C,chr2:14066222-14066571"; gene_class "Other"; gene_family "Other";
chr2	14165740	14165845	chr2	14165518	14166056	gene_id "L2b,chr2:14165740-14165845"; gene_class "LINE"; gene_family "L2";
chr2	14176572	14176700	chr2	14176512	14177222	gene_id "MIRb,chr2:14176572-14176700"; gene_class "SINE"; gene_family "MIR";
chr2	14244356	14244509	chr2	14244150	14244521	gene_id "ID4,chr2:14244356-14244509"; gene_class "SINE"; gene_family "ID";
chr2	14249959	14250123	chr2	14249936	14250095	gene_id "ORR1E,chr2:14249959-14250123"; gene_class "LTR"; gene_family "ERVL-MaLR";
chr2	14279311	14279705	chr2	14279067	14279663	gene_id "RMER15,chr2:14279311-14279705"; gene_class "LTR"; gene_family "ERVL";
chr2	14620622	14620808	chr2	14620607	14620815	gene_id "B4A,chr2:14620622-14620808"; gene_class "SINE"; gene_family "B4";
chr2	14905026	14905360	chr2	14904918	14905213	gene_id "ORR1F,chr2:14905026-14905360"; gene_class "LTR"; gene_family "ERVL-MaLR";
chr2	14931865	14931965	chr2	14931814	14932296	gene_id "ID_B1,chr2:14931865-14931965"; gene_class "SINE"; gene_family "B4";
chr2	14931877	14931985	chr2	14931814	14932296	gene_id "PB1D10,chr2:14931877-14931985"; gene_class "SINE"; gene_family "Alu";
chr2	14932853	14932981	chr2	14932904	14933542	gene_id "B1_Mur1,chr2:14932853-14932981"; gene_class "SINE"; gene_family "Alu";
chr2	15049541	15049724	chr2	15049060	15049753	gene_id "B2_Mm2,chr2:15049541-15049724"; gene_class "SINE"; gene_family "B2";
chr2	15054454	15054599	chr2	15054514	15055746	gene_id "B1_Mus2,chr2:15054454-15054599"; gene_class "SINE"; gene_family "Alu";
chr2	15103183	15103403	chr2	15103075	15103458	gene_id "MLT1F2,chr2:15103183-15103403"; gene_class "LTR"; gene_family "ERVL-MaLR";
chr2	15112167	15112418	chr2	15112138	15112332	gene_id "B4,chr2:15112167-15112418"; gene_class "SINE"; gene_family "B4";
chr2	15150841	15150967	chr2	15150884	15151150	gene_id "MLTR25C,chr2:15150841-15150967"; gene_class "LTR"; gene_family "ERVK";
chr2	15150935	15151129	chr2	15150884	15151150	gene_id "RLTR25B,chr2:15150935-15151129"; gene_class "LTR"; gene_family "ERVK";
chr2	15181178	15181292	chr2	15181111	15181285	gene_id "MTD,chr2:15181178-15181292"; gene_class "LTR"; gene_family "ERVL-MaLR";
chr2	17898776	17899469	chr2	17898747	17899217	gene_id "RMER17B,chr2:17898776-17899469"; gene_class "LTR"; gene_family "ERVK";
chr2	18210149	18210281	chr2	18210086	18210236	gene_id "B1_Mur2,chr2:18210149-18210281"; gene_class "SINE"; gene_family "Alu";
chr2	18778206	18778429	chr2	18778229	18778739	gene_id "Tigger19a,chr2:18778206-18778429"; gene_class "DNA"; gene_family "TcMar-Tigger";
chr2	18992533	18993070	chr2	18992522	18992941	gene_id "RLTR12G,chr2:18992533-18993070"; gene_class "LTR"; gene_family "ERVK";
chr2	20346954	20347167	chr2	20346923	20347193	gene_id "MIRb,chr2:20346954-20347167"; gene_class "SINE"; gene_family "MIR";
chr2	20526398	20526591	chr2	20525936	20526770	gene_id "Tigger19b,chr2:20526398-20526591"; gene_class "DNA"; gene_family "TcMar-Tigger";
chr2	20546994	20547207	chr2	20547028	20548074	gene_id "B3,chr2:20546994-20547207"; gene_class "SINE"; gene_family "B2";
chr2	20583798	20583974	chr2	20583808	20584005	gene_id "B3A,chr2:20583798-20583974"; gene_class "SINE"; gene_family "B2";
chr2	20658112	20658262	chr2	20657987	20658255	gene_id "ID_B1,chr2:20658112-20658262"; gene_class "SINE"; gene_family "B4";
chr2	20668350	20668919	chr2	20668409	20668806	gene_id "LTRIS2,chr2:20668350-20668919"; gene_class "LTR"; gene_family "ERV1";
chr2	20754219	20754527	chr2	20753330	20754510	gene_id "ORR1F,chr2:20754219-20754527"; gene_class "LTR"; gene_family "ERVL-MaLR";
chr2	20761508	20761614	chr2	20761401	20761679	gene_id "MIR,chr2:20761508-20761614"; gene_class "SINE"; gene_family "MIR";
chr2	20774702	20774931	chr2	20774542	20774821	gene_id "L1ME2,chr2:20774702-20774931"; gene_class "LINE"; gene_family "L1";
chr2	20776242	20776360	chr2	20776099	20776698	gene_id "L2b,chr2:20776242-20776360"; gene_class "LINE"; gene_family "L2";
chr2	20868222	20868758	chr2	20868111	20868484	gene_id "MLTR18_MM,chr2:20868222-20868758"; gene_class "LTR"; gene_family "ERVK";
chr2	20869414	20869648	chr2	20869434	20869900	gene_id "Lx8,chr2:20869414-20869648"; gene_class "LINE"; gene_family "L1";
chr2	20894336	20894647	chr2	20894175	20894531	gene_id "MTD,chr2:20894336-20894647"; gene_class "LTR"; gene_family "ERVL-MaLR";
chr2	20936445	20936940	chr2	20936515	20937387	gene_id "MER68,chr2:20936445-20936940"; gene_class "LTR"; gene_family "ERVL";
chr2	20936956	20937276	chr2	20936515	20937387	gene_id "MLT1F2,chr2:20936956-20937276"; gene_class "LTR"; gene_family "ERVL-MaLR";
chr2	20937294	20937488	chr2	20936515	20937387	gene_id "B3,chr2:20937294-20937488"; gene_class "SINE"; gene_family "B2";
chr2	20949215	20949545	chr2	20949136	20949517	gene_id "L1ME1,chr2:20949215-20949545"; gene_class "LINE"; gene_family "L1";
chr2	20962022	20962330	chr2	20961879	20962518	gene_id "L2,chr2:20962022-20962330"; gene_class "LINE"; gene_family "L2";
chr2	21245516	21246006	chr2	21245535	21245832	gene_id "RMER1A,chr2:21245516-21246006"; gene_class "Other"; gene_family "Other";
chr2	21396138	21396528	chr2	21396248	21396693	gene_id "MTD,chr2:21396138-21396528"; gene_class "LTR"; gene_family "ERVL-MaLR";
chr2	21396541	21396669	chr2	21396248	21396693	gene_id "Arthur1B,chr2:21396541-21396669"; gene_class "DNA"; gene_family "hAT-Tip100";
chr2	21460582	21460942	chr2	21460495	21461319	gene_id "RLTR9E,chr2:21460582-21460942"; gene_class "LTR"; gene_family "ERVK";
chr2	22676931	22677323	chr2	22677102	22677660	gene_id "ERVB7_3-LTR_MM,chr2:22676931-22677323"; gene_class "LTR"; gene_family "ERVK";
chr2	22677389	22677617	chr2	22677102	22677660	gene_id "MTD,chr2:22677389-22677617"; gene_class "LTR"; gene_family "ERVL-MaLR";
chr2	22754362	22754723	chr2	22754255	22754749	gene_id "MLTR18C_MM,chr2:22754362-22754723"; gene_class "LTR"; gene_family "ERVK";
chr2	22895020	22895147	chr2	22894987	22896069	gene_id "B1F2,chr2:22895020-22895147"; gene_class "SINE"; gene_family "Alu";
chr2	22914515	22914686	chr2	22914507	22914748	gene_id "ID_B1,chr2:22914515-22914686"; gene_class "SINE"; gene_family "B4";
chr2	23078891	23079042	chr2	23078633	23078985	gene_id "RSINE1,chr2:23078891-23079042"; gene_class "SINE"; gene_family "B4";
chr2	23172468	23172660	chr2	23172362	23172574	gene_id "ID_B1,chr2:23172468-23172660"; gene_class "SINE"; gene_family "B4";
chr2	24440039	24440343	chr2	24440081	24440541	gene_id "L2b,chr2:24440039-24440343"; gene_class "LINE"; gene_family "L2";
chr2	24478708	24478862	chr2	24478705	24478948	gene_id "MIRc,chr2:24478708-24478862"; gene_class "SINE"; gene_family "MIR";
chr2	24896660	24897089	chr2	24896735	24897156	gene_id "MLTR11B,chr2:24896660-24897089"; gene_class "LTR"; gene_family "ERVK";
chr2	24962077	24962190	chr2	24961945	24962809	gene_id "B1_Mus1,chr2:24962077-24962190"; gene_class "SINE"; gene_family "Alu";
chr2	25034887	25035083	chr2	25034965	25035350	gene_id "RMER15,chr2:25034887-25035083"; gene_class "LTR"; gene_family "ERVL";
chr2	25077467	25078135	chr2	25077568	25078017	gene_id "RLTR33,chr2:25077467-25078135"; gene_class "LTR"; gene_family "ERVK";
chr2	25078971	25079392	chr2	25078986	25079259	gene_id "MTD,chr2:25078971-25079392"; gene_class "LTR"; gene_family "ERVL-MaLR";
chr2	25079872	25080074	chr2	25079939	25080644	gene_id "ID_B1,chr2:25079872-25080074"; gene_class "SINE"; gene_family "B4";
chr2	25156541	25156651	chr2	25155965	25156780	gene_id "PB1D9,chr2:25156541-25156651"; gene_class "SINE"; gene_family "Alu";
chr2	25156678	25156825	chr2	25155965	25156780	gene_id "B1_Mus1,chr2:25156678-25156825"; gene_class "SINE"; gene_family "Alu";
chr2	25223494	25223602	chr2	25223250	25223832	gene_id "B1_Mus2,chr2:25223494-25223602"; gene_class "SINE"; gene_family "Alu";
chr2	25365959	25366151	chr2	25365156	25366061	gene_id "B2_Mm1a,chr2:25365959-25366151"; gene_class "SINE"; gene_family "B2";
chr2	25369910	25370198	chr2	25370120	25370343	gene_id "Lx8,chr2:25369910-25370198"; gene_class "LINE"; gene_family "L1";
chr2	25480291	25480434	chr2	25480280	25480470	gene_id "L1MC3,chr2:25480291-25480434"; gene_class "LINE"; gene_family "L1";
chr2	26022105	26022283	chr2	26021111	26022261	gene_id "ID_B1,chr2:26022105-26022283"; gene_class "SINE"; gene_family "B4";
chr2	26141244	26141353	chr2	26140939	26141333	gene_id "PB1D9,chr2:26141244-26141353"; gene_class "SINE"; gene_family "Alu";
chr2	26172311	26172412	chr2	26172253	26172576	gene_id "MIRc,chr2:26172311-26172412"; gene_class "SINE"; gene_family "MIR";
chr2	26237743	26237916	chr2	26236905	26237805	gene_id "MER53,chr2:26237743-26237916"; gene_class "DNA"; gene_family "hAT";
chr2	26381015	26381159	chr2	26380136	26381125	gene_id "B1_Mm,chr2:26381015-26381159"; gene_class "SINE"; gene_family "Alu";
chr2	26389720	26389914	chr2	26388778	26389818	gene_id "B3,chr2:26389720-26389914"; gene_class "SINE"; gene_family "B2";
chr2	26594291	26594437	chr2	26593920	26594356	gene_id "B1_Mus1,chr2:26594291-26594437"; gene_class "SINE"; gene_family "Alu";
chr2	26957660	26957846	chr2	26956898	26957739	gene_id "B3,chr2:26957660-26957846"; gene_class "SINE"; gene_family "B2";
chr2	26965007	26965128	chr2	26964150	26965303	gene_id "RLTR23,chr2:26965007-26965128"; gene_class "LTR"; gene_family "ERV1";
chr2	26965161	26965396	chr2	26964150	26965303	gene_id "RMER17C,chr2:26965161-26965396"; gene_class "LTR"; gene_family "ERVK";
chr2	27505218	27505350	chr2	27505219	27505925	gene_id "B1_Mur1,chr2:27505218-27505350"; gene_class "SINE"; gene_family "Alu";
chr2	27548662	27548940	chr2	27548691	27549222	gene_id "RMER10A,chr2:27548662-27548940"; gene_class "LTR"; gene_family "ERVL";
chr2	27703641	27703753	chr2	27703240	27704529	gene_id "MIRc,chr2:27703641-27703753"; gene_class "SINE"; gene_family "MIR";
chr2	28479296	28480193	chr2	28479248	28479908	gene_id "RMER17B,chr2:28479296-28480193"; gene_class "LTR"; gene_family "ERVK";
chr2	28483827	28484084	chr2	28483733	28484248	gene_id "ORR1B1,chr2:28483827-28484084"; gene_class "LTR"; gene_family "ERVL-MaLR";
chr2	28533150	28533250	chr2	28532981	28533769	gene_id "MIR,chr2:28533150-28533250"; gene_class "SINE"; gene_family "MIR";
chr2	28629055	28629177	chr2	28629145	28629383	gene_id "B1_Mus1,chr2:28629055-28629177"; gene_class "SINE"; gene_family "Alu";
chr2	28629092	28629207	chr2	28629145	28629383	gene_id "MT2B,chr2:28629092-28629207"; gene_class "LTR"; gene_family "ERVL";
chr2	28629464	28629807	chr2	28629757	28630611	gene_id "MTEa,chr2:28629464-28629807"; gene_class "LTR"; gene_family "ERVL-MaLR";
chr2	28632650	28632954	chr2	28632753	28633018	gene_id "MLT2D,chr2:28632650-28632954"; gene_class "LTR"; gene_family "ERVL";
chr2	28792948	28793223	chr2	28792974	28793288	gene_id "RLTR34C_MM,chr2:28792948-28793223"; gene_class "LTR"; gene_family "ERVK";
chr2	29054127	29054269	chr2	29053759	29055359	gene_id "B1_Mm,chr2:29054127-29054269"; gene_class "SINE"; gene_family "Alu";
chr2	29100714	29101554	chr2	29100994	29101580	gene_id "MLTR25A,chr2:29100714-29101554"; gene_class "LTR"; gene_family "ERVK";
chr2	29102798	29103303	chr2	29102966	29103261	gene_id "LTRIS2,chr2:29102798-29103303"; gene_class "LTR"; gene_family "ERV1";
chr2	29435462	29435594	chr2	29435286	29435766	gene_id "B4A,chr2:29435462-29435594"; gene_class "SINE"; gene_family "B4";
chr2	29435632	29435735	chr2	29435286	29435766	gene_id "B4A,chr2:29435632-29435735"; gene_class "SINE"; gene_family "B4";
chr2	29463355	29463566	chr2	29463135	29463582	gene_id "MER45C,chr2:29463355-29463566"; gene_class "DNA"; gene_family "hAT-Tip100";
chr2	29666707	29666815	chr2	29666676	29666989	gene_id "ORR1C2,chr2:29666707-29666815"; gene_class "LTR"; gene_family "ERVL-MaLR";
chr2	29678112	29678219	chr2	29677915	29678201	gene_id "PB1D9,chr2:29678112-29678219"; gene_class "SINE"; gene_family "Alu";
chr2	29744329	29744499	chr2	29744369	29744569	gene_id "ID_B1,chr2:29744329-29744499"; gene_class "SINE"; gene_family "B4";
chr2	29773007	29773191	chr2	29773142	29773804	gene_id "B3,chr2:29773007-29773191"; gene_class "SINE"; gene_family "B2";
chr2	29787844	29787975	chr2	29787387	29788533	gene_id "ID_B1,chr2:29787844-29787975"; gene_class "SINE"; gene_family "B4";
chr2	29787972	29788101	chr2	29787387	29788533	gene_id "ID_B1,chr2:29787972-29788101"; gene_class "SINE"; gene_family "B4";
chr2	29792768	29792935	chr2	29792672	29793535	gene_id "MER20,chr2:29792768-29792935"; gene_class "DNA"; gene_family "hAT-Charlie";
chr2	29793452	29793639	chr2	29792672	29793535	gene_id "B2_Mm2,chr2:29793452-29793639"; gene_class "SINE"; gene_family "B2";
chr2	29818064	29818238	chr2	29817510	29818276	gene_id "B3,chr2:29818064-29818238"; gene_class "SINE"; gene_family "B2";
chr2	29818239	29818390	chr2	29817510	29818276	gene_id "B1_Mus1,chr2:29818239-29818390"; gene_class "SINE"; gene_family "Alu";
chr2	29819777	29819974	chr2	29819822	29820839	gene_id "B3A,chr2:29819777-29819974"; gene_class "SINE"; gene_family "B2";
chr2	29826922	29827067	chr2	29826956	29827705	gene_id "B1_Mur2,chr2:29826922-29827067"; gene_class "SINE"; gene_family "Alu";
chr2	29935023	29935142	chr2	29934989	29935736	gene_id "B3A,chr2:29935023-29935142"; gene_class "SINE"; gene_family "B2";
chr2	29973748	29973857	chr2	29973641	29973858	gene_id "B1F1,chr2:29973748-29973857"; gene_class "SINE"; gene_family "Alu";
chr2	30048458	30048606	chr2	30048477	30049313	gene_id "B4,chr2:30048458-30048606"; gene_class "SINE"; gene_family "B4";
chr2	30048495	30048608	chr2	30048477	30049313	gene_id "PB1D9,chr2:30048495-30048608"; gene_class "SINE"; gene_family "Alu";
chr2	30106470	30106664	chr2	30106443	30106600	gene_id "B3,chr2:30106470-30106664"; gene_class "SINE"; gene_family "B2";
chr2	30132957	30133108	chr2	30133097	30134262	gene_id "ID_B1,chr2:30132957-30133108"; gene_class "SINE"; gene_family "B4";
chr2	30133262	30133375	chr2	30133097	30134262	gene_id "B1_Mus1,chr2:30133262-30133375"; gene_class "SINE"; gene_family "Alu";
chr2	30199941	30200352	chr2	30199777	30200724	gene_id "Tigger6b,chr2:30199941-30200352"; gene_class "DNA"; gene_family "TcMar-Tigger";
chr2	30269979	30270163	chr2	30270075	30270556	gene_id "MIRb,chr2:30269979-30270163"; gene_class "SINE"; gene_family "MIR";
chr2	30359574	30359686	chr2	30358627	30359669	gene_id "B1_Mur1,chr2:30359574-30359686"; gene_class "SINE"; gene_family "Alu";
chr2	30359576	30359702	chr2	30358627	30359669	gene_id "ID_B1,chr2:30359576-30359702"; gene_class "SINE"; gene_family "B4";
chr2	30393229	30393357	chr2	30391946	30393659	gene_id "MIRb,chr2:30393229-30393357"; gene_class "SINE"; gene_family "MIR";
chr2	30464075	30464232	chr2	30463206	30464396	gene_id "MLT1I,chr2:30464075-30464232"; gene_class "LTR"; gene_family "ERVL-MaLR";
chr2	30464349	30464463	chr2	30463206	30464396	gene_id "RSINE1,chr2:30464349-30464463"; gene_class "SINE"; gene_family "B4";
chr2	30523696	30524079	chr2	30523835	30524042	gene_id "MTD,chr2:30523696-30524079"; gene_class "LTR"; gene_family "ERVL-MaLR";
chr2	30533335	30533644	chr2	30533336	30533555	gene_id "ORR1D1,chr2:30533335-30533644"; gene_class "LTR"; gene_family "ERVL-MaLR";
chr2	30545943	30546074	chr2	30545783	30546030	gene_id "MLT1D,chr2:30545943-30546074"; gene_class "LTR"; gene_family "ERVL-MaLR";
chr2	30553903	30554070	chr2	30553919	30554375	gene_id "MLT1J1,chr2:30553903-30554070"; gene_class "LTR"; gene_family "ERVL-MaLR";
chr2	30590986	30591244	chr2	30590965	30591194	gene_id "MLT1J2,chr2:30590986-30591244"; gene_class "LTR"; gene_family "ERVL-MaLR";
chr2	30699823	30700021	chr2	30699565	30700291	gene_id "MLT1J,chr2:30699823-30700021"; gene_class "LTR"; gene_family "ERVL-MaLR";
chr2	30717379	30717746	chr2	30717374	30717573	gene_id "MER115,chr2:30717379-30717746"; gene_class "DNA"; gene_family "hAT-Tip100";
chr2	30718172	30718287	chr2	30718093	30719359	gene_id "MIRc,chr2:30718172-30718287"; gene_class "SINE"; gene_family "MIR";
chr2	30783426	30783567	chr2	30783328	30783663	gene_id "MLT1J,chr2:30783426-30783567"; gene_class "LTR"; gene_family "ERVL-MaLR";
chr2	30807112	30807238	chr2	30806975	30807140	gene_id "B1_Mm,chr2:30807112-30807238"; gene_class "SINE"; gene_family "Alu";
chr2	30809000	30809140	chr2	30808785	30809077	gene_id "B1_Mus1,chr2:30809000-30809140"; gene_class "SINE"; gene_family "Alu";
chr2	30913713	30913842	chr2	30913369	30913806	gene_id "RSINE1,chr2:30913713-30913842"; gene_class "SINE"; gene_family "B4";
chr2	30928842	30929034	chr2	30928925	30929170	gene_id "ID_B1,chr2:30928842-30929034"; gene_class "SINE"; gene_family "B4";
chr2	30958669	30958773	chr2	30958355	30959235	gene_id "PB1D9,chr2:30958669-30958773"; gene_class "SINE"; gene_family "Alu";
chr2	30968143	30968327	chr2	30967408	30968247	gene_id "B2_Mm2,chr2:30968143-30968327"; gene_class "SINE"; gene_family "B2";
chr2	31101403	31101531	chr2	31101417	31101567	gene_id "L2,chr2:31101403-31101531"; gene_class "LINE"; gene_family "L2";
chr2	31160585	31160699	chr2	31160284	31160996	gene_id "RSINE1,chr2:31160585-31160699"; gene_class "SINE"; gene_family "B4";
chr2	31160846	31161037	chr2	31160284	31160996	gene_id "B2_Mm1a,chr2:31160846-31161037"; gene_class "SINE"; gene_family "B2";
chr2	31183029	31183222	chr2	31182890	31183232	gene_id "ORR1D1,chr2:31183029-31183222"; gene_class "LTR"; gene_family "ERVL-MaLR";
chr2	31194278	31194482	chr2	31194345	31194841	gene_id "URR1B,chr2:31194278-31194482"; gene_class "DNA"; gene_family "hAT-Charlie";
chr2	31209611	31209818	chr2	31209588	31209769	gene_id "B3A,chr2:31209611-31209818"; gene_class "SINE"; gene_family "B2";
chr2	31662805	31663199	chr2	31662792	31663736	gene_id "RMER20C_Mm,chr2:31662805-31663199"; gene_class "LTR"; gene_family "ERVK";
chr2	31663593	31663766	chr2	31662792	31663736	gene_id "MLTR25A,chr2:31663593-31663766"; gene_class "LTR"; gene_family "ERVK";
chr2	31670371	31670483	chr2	31670279	31671224	gene_id "ID_B1,chr2:31670371-31670483"; gene_class "SINE"; gene_family "B4";
chr2	31706616	31706724	chr2	31706597	31706983	gene_id "B1_Mus1,chr2:31706616-31706724"; gene_class "SINE"; gene_family "Alu";
chr2	31706622	31706794	chr2	31706597	31706983	gene_id "B4,chr2:31706622-31706794"; gene_class "SINE"; gene_family "B4";
chr2	31733914	31734084	chr2	31733594	31734045	gene_id "B2_Mm1a,chr2:31733914-31734084"; gene_class "SINE"; gene_family "B2";
chr2	32094455	32094657	chr2	32094050	32094596	gene_id "MIRb,chr2:32094455-32094657"; gene_class "SINE"; gene_family "MIR";
chr2	32133112	32133273	chr2	32132622	32133121	gene_id "B2_Mm2,chr2:32133112-32133273"; gene_class "SINE"; gene_family "B2";
chr2	32137686	32137795	chr2	32137659	32138337	gene_id "B4,chr2:32137686-32137795"; gene_class "SINE"; gene_family "B4";
chr2	32165181	32165282	chr2	32165082	32165458	gene_id "MTEa,chr2:32165181-32165282"; gene_class "LTR"; gene_family "ERVL-MaLR";
chr2	32165356	32165467	chr2	32165082	32165458	gene_id "B1_Mur2,chr2:32165356-32165467"; gene_class "SINE"; gene_family "Alu";
chr2	32189602	32189867	chr2	32189374	32189950	gene_id "RSINE1,chr2:32189602-32189867"; gene_class "SINE"; gene_family "B4";
chr2	32236095	32236233	chr2	32236207	32237524	gene_id "ID_B1,chr2:32236095-32236233"; gene_class "SINE"; gene_family "B4";
chr2	32260447	32260580	chr2	32259701	32260461	gene_id "B1F1,chr2:32260447-32260580"; gene_class "SINE"; gene_family "Alu";
chr2	32342579	32342738	chr2	32342543	32342941	gene_id "L2b,chr2:32342579-32342738"; gene_class "LINE"; gene_family "L2";
chr2	32353780	32354081	chr2	32352346	32354194	gene_id "L2b,chr2:32353780-32354081"; gene_class "LINE"; gene_family "L2";
chr2	32360956	32361094	chr2	32360749	32361221	gene_id "MIRb,chr2:32360956-32361094"; gene_class "SINE"; gene_family "MIR";
chr2	32437088	32437398	chr2	32437124	32437353	gene_id "L1MEc,chr2:32437088-32437398"; gene_class "LINE"; gene_family "L1";
chr2	32441042	32441186	chr2	32440719	32441142	gene_id "B1_Mm,chr2:32441042-32441186"; gene_class "SINE"; gene_family "Alu";
chr2	32470729	32470850	chr2	32470824	32472073	gene_id "RSINE1,chr2:32470729-32470850"; gene_class "SINE"; gene_family "B4";
chr2	32486872	32487109	chr2	32486918	32487670	gene_id "B4A,chr2:32486872-32487109"; gene_class "SINE"; gene_family "B4";
chr2	32487171	32487380	chr2	32486918	32487670	gene_id "B3,chr2:32487171-32487380"; gene_class "SINE"; gene_family "B2";
chr2	32487407	32487634	chr2	32486918	32487670	gene_id "B3,chr2:32487407-32487634"; gene_class "SINE"; gene_family "B2";
chr2	32487639	32487794	chr2	32486918	32487670	gene_id "B1_Mur2,chr2:32487639-32487794"; gene_class "SINE"; gene_family "Alu";
chr2	32487816	32487953	chr2	32487819	32488319	gene_id "B1_Mus2,chr2:32487816-32487953"; gene_class "SINE"; gene_family "Alu";
chr2	32488059	32488209	chr2	32487819	32488319	gene_id "RSINE1,chr2:32488059-32488209"; gene_class "SINE"; gene_family "B4";
chr2	32488270	32488378	chr2	32487819	32488319	gene_id "PB1D10,chr2:32488270-32488378"; gene_class "SINE"; gene_family "Alu";
chr2	32517373	32517503	chr2	32517300	32517666	gene_id "MIR1_Amn,chr2:32517373-32517503"; gene_class "SINE"; gene_family "MIR";
chr2	32524225	32524416	chr2	32524391	32525315	gene_id "MIR,chr2:32524225-32524416"; gene_class "SINE"; gene_family "MIR";
chr2	32524842	32525016	chr2	32524391	32525315	gene_id "MIRb,chr2:32524842-32525016"; gene_class "SINE"; gene_family "MIR";
chr2	32530460	32530802	chr2	32530680	32530890	gene_id "MTD,chr2:32530460-32530802"; gene_class "LTR"; gene_family "ERVL-MaLR";
chr2	32602943	32603081	chr2	32602666	32603034	gene_id "B3,chr2:32602943-32603081"; gene_class "SINE"; gene_family "B2";
chr2	32661218	32661400	chr2	32661303	32661600	gene_id "B3A,chr2:32661218-32661400"; gene_class "SINE"; gene_family "B2";
chr2	32673878	32674045	chr2	32673180	32673965	gene_id "PB1D10,chr2:32673878-32674045"; gene_class "SINE"; gene_family "Alu";
chr2	32694662	32694806	chr2	32693693	32694679	gene_id "B1_Mus2,chr2:32694662-32694806"; gene_class "SINE"; gene_family "Alu";
chr2	32703148	32703253	chr2	32703191	32703575	gene_id "PB1D11,chr2:32703148-32703253"; gene_class "SINE"; gene_family "Alu";
chr2	32715408	32715552	chr2	32715258	32715460	gene_id "B1F1,chr2:32715408-32715552"; gene_class "SINE"; gene_family "Alu";
chr2	32727925	32728072	chr2	32727365	32727935	gene_id "B1_Mus1,chr2:32727925-32728072"; gene_class "SINE"; gene_family "Alu";
chr2	32751964	32752143	chr2	32750867	32752057	gene_id "B3A,chr2:32751964-32752143"; gene_class "SINE"; gene_family "B2";
chr2	32757868	32758020	chr2	32756797	32758158	gene_id "B1_Mur2,chr2:32757868-32758020"; gene_class "SINE"; gene_family "Alu";
chr2	32758028	32758209	chr2	32756797	32758158	gene_id "B2_Mm2,chr2:32758028-32758209"; gene_class "SINE"; gene_family "B2";
chr2	32775962	32776100	chr2	32775223	32776045	gene_id "RSINE1,chr2:32775962-32776100"; gene_class "SINE"; gene_family "B4";
chr2	32809267	32809451	chr2	32808912	32809574	gene_id "ID_B1,chr2:32809267-32809451"; gene_class "SINE"; gene_family "B4";
chr2	32849107	32849210	chr2	32848927	32849130	gene_id "PB1D10,chr2:32849107-32849210"; gene_class "SINE"; gene_family "Alu";
chr2	32858894	32859037	chr2	32858988	32859526	gene_id "B1_Mur1,chr2:32858894-32859037"; gene_class "SINE"; gene_family "Alu";
chr2	32968160	32968286	chr2	32967952	32968228	gene_id "MIRb,chr2:32968160-32968286"; gene_class "SINE"; gene_family "MIR";
chr2	32982381	32982514	chr2	32981429	32982449	gene_id "RSINE1,chr2:32982381-32982514"; gene_class "SINE"; gene_family "B4";
chr2	32983443	32983634	chr2	32983532	32984009	gene_id "B2_Mm1a,chr2:32983443-32983634"; gene_class "SINE"; gene_family "B2";
chr2	33178211	33178349	chr2	33178251	33178867	gene_id "MIRb,chr2:33178211-33178349"; gene_class "SINE"; gene_family "MIR";
chr2	33303854	33304000	chr2	33303596	33304148	gene_id "RMER17A2,chr2:33303854-33304000"; gene_class "LTR"; gene_family "ERVK";
chr2	33315306	33315447	chr2	33315310	33315911	gene_id "MIR,chr2:33315306-33315447"; gene_class "SINE"; gene_family "MIR";
chr2	33343175	33343337	chr2	33343071	33343267	gene_id "RSINE1,chr2:33343175-33343337"; gene_class "SINE"; gene_family "B4";
chr2	33402681	33402830	chr2	33402282	33402813	gene_id "B1_Mur4,chr2:33402681-33402830"; gene_class "SINE"; gene_family "Alu";
chr2	33679184	33679330	chr2	33678993	33679933	gene_id "MIRc,chr2:33679184-33679330"; gene_class "SINE"; gene_family "MIR";
chr2	33933829	33933965	chr2	33933840	33934501	gene_id "ORR1D2,chr2:33933829-33933965"; gene_class "LTR"; gene_family "ERVL-MaLR";
chr2	34592430	34592645	chr2	34592487	34592881	gene_id "B3,chr2:34592430-34592645"; gene_class "SINE"; gene_family "B2";
chr2	34645739	34645916	chr2	34645742	34645963	gene_id "B3A,chr2:34645739-34645916"; gene_class "SINE"; gene_family "B2";
chr2	34646285	34646479	chr2	34646251	34646783	gene_id "MTE2b,chr2:34646285-34646479"; gene_class "LTR"; gene_family "ERVL-MaLR";
chr2	34801861	34802008	chr2	34801977	34802842	gene_id "B1_Mus1,chr2:34801861-34802008"; gene_class "SINE"; gene_family "Alu";
chr2	34965642	34965751	chr2	34965329	34965778	gene_id "MIR,chr2:34965642-34965751"; gene_class "SINE"; gene_family "MIR";
chr2	35073934	35074329	chr2	35074101	35074797	gene_id "MERV1_LTR,chr2:35073934-35074329"; gene_class "LTR"; gene_family "ERV1";
chr2	35074330	35074526	chr2	35074101	35074797	gene_id "MERV1_I-int,chr2:35074330-35074526"; gene_class "LTR"; gene_family "ERV1";
chr2	35108779	35108927	chr2	35108817	35110045	gene_id "B3,chr2:35108779-35108927"; gene_class "SINE"; gene_family "B2";
chr2	35150280	35150581	chr2	35150248	35150472	gene_id "ORR1D2,chr2:35150280-35150581"; gene_class "LTR"; gene_family "ERVL-MaLR";
chr2	35174125	35174533	chr2	35174068	35174406	gene_id "MTD,chr2:35174125-35174533"; gene_class "LTR"; gene_family "ERVL-MaLR";
chr2	35211871	35212056	chr2	35211752	35212052	gene_id "MTD,chr2:35211871-35212056"; gene_class "LTR"; gene_family "ERVL-MaLR";
chr2	35259291	35259446	chr2	35259362	35259724	gene_id "B4A,chr2:35259291-35259446"; gene_class "SINE"; gene_family "B4";
chr2	35305019	35305137	chr2	35305016	35305198	gene_id "L2a,chr2:35305019-35305137"; gene_class "LINE"; gene_family "L2";
chr2	35595022	35595168	chr2	35595063	35595718	gene_id "B1_Mur3,chr2:35595022-35595168"; gene_class "SINE"; gene_family "Alu";
chr2	35832659	35832864	chr2	35832684	35833257	gene_id "MIRb,chr2:35832659-35832864"; gene_class "SINE"; gene_family "MIR";
chr2	35841313	35841485	chr2	35841009	35841851	gene_id "Tigger20a,chr2:35841313-35841485"; gene_class "DNA"; gene_family "TcMar-Tigger";
chr2	36049810	36049918	chr2	36048820	36049865	gene_id "B3,chr2:36049810-36049918"; gene_class "SINE"; gene_family "B2";
chr2	36136988	36137147	chr2	36136201	36137154	gene_id "MIRb,chr2:36136988-36137147"; gene_class "SINE"; gene_family "MIR";
chr2	36243828	36243966	chr2	36243706	36244083	gene_id "MIRb,chr2:36243828-36243966"; gene_class "SINE"; gene_family "MIR";
chr2	37431683	37431797	chr2	37430524	37431881	gene_id "RMER17C2,chr2:37431683-37431797"; gene_class "LTR"; gene_family "ERVK";
chr2	37511244	37511388	chr2	37511250	37511836	gene_id "B1_Mur4,chr2:37511244-37511388"; gene_class "SINE"; gene_family "Alu";
chr2	37511647	37511772	chr2	37511250	37511836	gene_id "ID_B1,chr2:37511647-37511772"; gene_class "SINE"; gene_family "B4";
chr2	37623217	37623730	chr2	37623396	37623722	gene_id "RMER15,chr2:37623217-37623730"; gene_class "LTR"; gene_family "ERVL";
chr2	37703936	37704116	chr2	37702712	37704000	gene_id "MIRb,chr2:37703936-37704116"; gene_class "SINE"; gene_family "MIR";
chr2	37708845	37709100	chr2	37708865	37709252	gene_id "MER20B,chr2:37708845-37709100"; gene_class "DNA"; gene_family "hAT-Charlie";
chr2	37713217	37713513	chr2	37713255	37713683	gene_id "L2c,chr2:37713217-37713513"; gene_class "LINE"; gene_family "L2";
chr2	37715056	37715993	chr2	37715192	37715710	gene_id "L2a,chr2:37715056-37715993"; gene_class "LINE"; gene_family "L2";
chr2	37728673	37729038	chr2	37728698	37728920	gene_id "ORR1B1,chr2:37728673-37729038"; gene_class "LTR"; gene_family "ERVL-MaLR";
chr2	37746593	37746766	chr2	37746559	37746938	gene_id "B4A,chr2:37746593-37746766"; gene_class "SINE"; gene_family "B4";
chr2	37772307	37772499	chr2	37771574	37772438	gene_id "B2_Mm1t,chr2:37772307-37772499"; gene_class "SINE"; gene_family "B2";
chr2	37881836	37881968	chr2	37881605	37881903	gene_id "MLT1K,chr2:37881836-37881968"; gene_class "LTR"; gene_family "ERVL-MaLR";
chr2	38472518	38472659	chr2	38472536	38473085	gene_id "RLTR17B_Mm,chr2:38472518-38472659"; gene_class "LTR"; gene_family "ERVK";
chr2	38524459	38524684	chr2	38523796	38524486	gene_id "MIR,chr2:38524459-38524684"; gene_class "SINE"; gene_family "MIR";
chr2	38785406	38785520	chr2	38785118	38785487	gene_id "ID_B1,chr2:38785406-38785520"; gene_class "SINE"; gene_family "B4";
chr2	38970166	38970289	chr2	38970114	38970574	gene_id "MTD,chr2:38970166-38970289"; gene_class "LTR"; gene_family "ERVL-MaLR";
chr2	38973414	38973586	chr2	38973295	38973503	gene_id "ID_B1,chr2:38973414-38973586"; gene_class "SINE"; gene_family "B4";
chr2	38992582	38992750	chr2	38991812	38992793	gene_id "L3,chr2:38992582-38992750"; gene_class "LINE"; gene_family "CR1";
chr2	39124095	39124502	chr2	39124251	39124546	gene_id "MRLTR33,chr2:39124095-39124502"; gene_class "LTR"; gene_family "ERVK";
chr2	43364194	43364336	chr2	43364173	43364582	gene_id "MTE2b,chr2:43364194-43364336"; gene_class "LTR"; gene_family "ERVL-MaLR";
chr2	43404359	43404527	chr2	43404073	43404996	gene_id "RMER4A,chr2:43404359-43404527"; gene_class "LTR"; gene_family "ERVK";
chr2	44791954	44792074	chr2	44791925	44792181	gene_id "PB1,chr2:44791954-44792074"; gene_class "SINE"; gene_family "Alu";
chr2	45608949	45609515	chr2	45608966	45609279	gene_id "Lx8b,chr2:45608949-45609515"; gene_class "LINE"; gene_family "L1";
chr2	48399257	48399409	chr2	48399005	48399587	gene_id "MIRb,chr2:48399257-48399409"; gene_class "SINE"; gene_family "MIR";
chr2	48412833	48412990	chr2	48412745	48412976	gene_id "ID_B1,chr2:48412833-48412990"; gene_class "SINE"; gene_family "B4";
chr2	48413239	48413550	chr2	48413095	48413358	gene_id "RMER17C2,chr2:48413239-48413550"; gene_class "LTR"; gene_family "ERVK";
chr2	48465660	48465862	chr2	48465525	48465796	gene_id "B4,chr2:48465660-48465862"; gene_class "SINE"; gene_family "B4";
chr2	49570706	49571116	chr2	49570722	49571123	gene_id "MER74A,chr2:49570706-49571116"; gene_class "LTR"; gene_family "ERVL";
chr2	49764435	49764617	chr2	49764294	49764992	gene_id "L2,chr2:49764435-49764617"; gene_class "LINE"; gene_family "L2";
chr2	49811441	49811572	chr2	49811444	49811702	gene_id "MIR3,chr2:49811441-49811572"; gene_class "SINE"; gene_family "MIR";
chr2	49832407	49832739	chr2	49832459	49832787	gene_id "MT2A,chr2:49832407-49832739"; gene_class "LTR"; gene_family "ERVL";
chr2	49871121	49871327	chr2	49871077	49871253	gene_id "B2_Mm2,chr2:49871121-49871327"; gene_class "SINE"; gene_family "B2";
chr2	49984700	49985413	chr2	49984848	49985352	gene_id "Lx9,chr2:49984700-49985413"; gene_class "LINE"; gene_family "L1";
chr2	50069601	50069785	chr2	50069665	50069897	gene_id "CR1_Mam,chr2:50069601-50069785"; gene_class "LINE"; gene_family "CR1";
chr2	50149693	50149843	chr2	50149322	50150080	gene_id "MIR,chr2:50149693-50149843"; gene_class "SINE"; gene_family "MIR";
chr2	50150150	50150346	chr2	50150251	50150790	gene_id "MER3,chr2:50150150-50150346"; gene_class "DNA"; gene_family "hAT-Charlie";
chr2	50180164	50180507	chr2	50180271	50180855	gene_id "ORR1E,chr2:50180164-50180507"; gene_class "LTR"; gene_family "ERVL-MaLR";
chr2	50284280	50284592	chr2	50284068	50284502	gene_id "MER57D,chr2:50284280-50284592"; gene_class "LTR"; gene_family "ERV1";
chr2	50297052	50297177	chr2	50296158	50297115	gene_id "B3,chr2:50297052-50297177"; gene_class "SINE"; gene_family "B2";
chr2	50950988	50951401	chr2	50951079	50951346	gene_id "MTD,chr2:50950988-50951401"; gene_class "LTR"; gene_family "ERVL-MaLR";
chr2	50964304	50964643	chr2	50964056	50964615	gene_id "MER63B,chr2:50964304-50964643"; gene_class "DNA"; gene_family "hAT-Blackjack";
chr2	51912051	51912241	chr2	51912026	51912176	gene_id "MLT1D,chr2:51912051-51912241"; gene_class "LTR"; gene_family "ERVL-MaLR";
chr2	51914838	51915041	chr2	51914928	51915360	gene_id "L1MC5a,chr2:51914838-51915041"; gene_class "LINE"; gene_family "L1";
chr2	51971055	51971155	chr2	51970931	51971249	gene_id "B4A,chr2:51971055-51971155"; gene_class "SINE"; gene_family "B4";
chr2	52386588	52386750	chr2	52386572	52386738	gene_id "B4A,chr2:52386588-52386750"; gene_class "SINE"; gene_family "B4";
chr2	52742837	52743020	chr2	52741647	52743042	gene_id "B3A,chr2:52742837-52743020"; gene_class "SINE"; gene_family "B2";
chr2	52748388	52749189	chr2	52748395	52749074	gene_id "RLTR17D_Mm,chr2:52748388-52749189"; gene_class "LTR"; gene_family "ERVK";
chr2	52751082	52751253	chr2	52751056	52751212	gene_id "B2_Mm1t,chr2:52751082-52751253"; gene_class "SINE"; gene_family "B2";
chr2	52763056	52763206	chr2	52762996	52763366	gene_id "B3A,chr2:52763056-52763206"; gene_class "SINE"; gene_family "B2";
chr2	52763225	52763332	chr2	52762996	52763366	gene_id "B1_Mur2,chr2:52763225-52763332"; gene_class "SINE"; gene_family "Alu";
chr2	54237186	54237814	chr2	54237106	54237679	gene_id "Lx8,chr2:54237186-54237814"; gene_class "LINE"; gene_family "L1";
chr2	54305639	54305766	chr2	54305544	54305843	gene_id "MLT1H,chr2:54305639-54305766"; gene_class "LTR"; gene_family "ERVL-MaLR";
chr2	54936337	54936611	chr2	54936365	54936813	gene_id "MTE2a,chr2:54936337-54936611"; gene_class "LTR"; gene_family "ERVL-MaLR";
chr2	57301656	57301775	chr2	57301563	57301867	gene_id "MLT1F2,chr2:57301656-57301775"; gene_class "LTR"; gene_family "ERVL-MaLR";
chr2	57454644	57454773	chr2	57454070	57454733	gene_id "PB1D10,chr2:57454644-57454773"; gene_class "SINE"; gene_family "Alu";
chr2	57496675	57496848	chr2	57496468	57496954	gene_id "MLT1J2,chr2:57496675-57496848"; gene_class "LTR"; gene_family "ERVL-MaLR";
chr2	58192213	58192317	chr2	58192253	58192424	gene_id "PB1D7,chr2:58192213-58192317"; gene_class "SINE"; gene_family "Alu";
chr2	58361742	58362046	chr2	58361373	58362049	gene_id "ORR1F,chr2:58361742-58362046"; gene_class "LTR"; gene_family "ERVL-MaLR";
chr2	58423077	58423333	chr2	58423174	58423421	gene_id "B4A,chr2:58423077-58423333"; gene_class "SINE"; gene_family "B4";
chr2	58425585	58425716	chr2	58425552	58425879	gene_id "MIRc,chr2:58425585-58425716"; gene_class "SINE"; gene_family "MIR";
chr2	58433210	58433568	chr2	58433370	58433634	gene_id "MLT1D,chr2:58433210-58433568"; gene_class "LTR"; gene_family "ERVL-MaLR";
chr2	58443426	58443633	chr2	58443225	58443570	gene_id "B3,chr2:58443426-58443633"; gene_class "SINE"; gene_family "B2";
chr2	59121057	59121398	chr2	59121145	59121328	gene_id "MTE2a,chr2:59121057-59121398"; gene_class "LTR"; gene_family "ERVL-MaLR";
chr2	59158127	59158266	chr2	59158193	59158429	gene_id "ID_B1,chr2:59158127-59158266"; gene_class "SINE"; gene_family "B4";
chr2	59175817	59176028	chr2	59175835	59176291	gene_id "B3,chr2:59175817-59176028"; gene_class "SINE"; gene_family "B2";
chr2	59248771	59249095	chr2	59248826	59249124	gene_id "L1MA5,chr2:59248771-59249095"; gene_class "LINE"; gene_family "L1";
chr2	59345163	59345377	chr2	59345127	59345556	gene_id "MLT1A0,chr2:59345163-59345377"; gene_class "LTR"; gene_family "ERVL-MaLR";
chr2	59422889	59423034	chr2	59422578	59423208	gene_id "RLTR42,chr2:59422889-59423034"; gene_class "LTR"; gene_family "ERVK";
chr2	59466317	59466566	chr2	59466290	59466689	gene_id "RLTR10A,chr2:59466317-59466566"; gene_class "LTR"; gene_family "ERVK";
chr2	59466567	59466738	chr2	59466290	59466689	gene_id "B3,chr2:59466567-59466738"; gene_class "SINE"; gene_family "B2";
chr2	59536904	59537045	chr2	59536883	59537451	gene_id "MLT1A,chr2:59536904-59537045"; gene_class "LTR"; gene_family "ERVL-MaLR";
chr2	59537256	59537423	chr2	59536883	59537451	gene_id "MER110,chr2:59537256-59537423"; gene_class "LTR"; gene_family "ERV1";
chr2	59537450	59537587	chr2	59536883	59537451	gene_id "B1_Mus2,chr2:59537450-59537587"; gene_class "SINE"; gene_family "Alu";
chr2	59547588	59547749	chr2	59547485	59548050	gene_id "RSINE1,chr2:59547588-59547749"; gene_class "SINE"; gene_family "B4";
chr2	59598307	59598428	chr2	59598368	59598964	gene_id "ID_B1,chr2:59598307-59598428"; gene_class "SINE"; gene_family "B4";
chr2	59598800	59598909	chr2	59598368	59598964	gene_id "PB1D10,chr2:59598800-59598909"; gene_class "SINE"; gene_family "Alu";
chr2	59599408	59599542	chr2	59599539	59600374	gene_id "B1_Mur3,chr2:59599408-59599542"; gene_class "SINE"; gene_family "Alu";
chr2	59636924	59637276	chr2	59637082	59637807	gene_id "RMER10A,chr2:59636924-59637276"; gene_class "LTR"; gene_family "ERVL";
chr2	59637536	59637771	chr2	59637082	59637807	gene_id "ORR1B1,chr2:59637536-59637771"; gene_class "LTR"; gene_family "ERVL-MaLR";
chr2	59681262	59681399	chr2	59681306	59681468	gene_id "B1F1,chr2:59681262-59681399"; gene_class "SINE"; gene_family "Alu";
chr2	59698049	59698193	chr2	59697940	59698599	gene_id "MIRb,chr2:59698049-59698193"; gene_class "SINE"; gene_family "MIR";
chr2	59747715	59748324	chr2	59747802	59748096	gene_id "L1ME1,chr2:59747715-59748324"; gene_class "LINE"; gene_family "L1";
chr2	59882854	59883081	chr2	59882156	59883102	gene_id "L1M5,chr2:59882854-59883081"; gene_class "LINE"; gene_family "L1";
chr2	59883097	59883525	chr2	59882156	59883102	gene_id "MLTR11A,chr2:59883097-59883525"; gene_class "LTR"; gene_family "ERVK";
chr2	59997578	59998028	chr2	59997628	59998130	gene_id "L1ME1,chr2:59997578-59998028"; gene_class "LINE"; gene_family "L1";
chr2	60065373	60065737	chr2	60065494	60066028	gene_id "MTD,chr2:60065373-60065737"; gene_class "LTR"; gene_family "ERVL-MaLR";
chr2	60065748	60066064	chr2	60065494	60066028	gene_id "Tigger1,chr2:60065748-60066064"; gene_class "DNA"; gene_family "TcMar-Tigger";
chr2	60166809	60167096	chr2	60166864	60167154	gene_id "Lx9,chr2:60166809-60167096"; gene_class "LINE"; gene_family "L1";
chr2	60211200	60211335	chr2	60210971	60211368	gene_id "B1F1,chr2:60211200-60211335"; gene_class "SINE"; gene_family "Alu";
chr2	60260719	60262132	chr2	60260641	60261289	gene_id "ORR1D1-int,chr2:60260719-60262132"; gene_class "LTR"; gene_family "ERVL-MaLR";
chr2	60262135	60262467	chr2	60262157	60262399	gene_id "ORR1D1,chr2:60262135-60262467"; gene_class "LTR"; gene_family "ERVL-MaLR";
chr2	60270037	60270175	chr2	60269413	60270409	gene_id "RLTR40,chr2:60270037-60270175"; gene_class "LTR"; gene_family "ERVK";
chr2	60284299	60284596	chr2	60283722	60284955	gene_id "L1MC4a,chr2:60284299-60284596"; gene_class "LINE"; gene_family "L1";
chr2	60322423	60322538	chr2	60321896	60322601	gene_id "B1_Mur2,chr2:60322423-60322538"; gene_class "SINE"; gene_family "Alu";
chr2	60430662	60431020	chr2	60430265	60430937	gene_id "ORR1F,chr2:60430662-60431020"; gene_class "LTR"; gene_family "ERVL-MaLR";
chr2	60549808	60550178	chr2	60549932	60550126	gene_id "MTD,chr2:60549808-60550178"; gene_class "LTR"; gene_family "ERVL-MaLR";
chr2	60716508	60716711	chr2	60716591	60717126	gene_id "B3,chr2:60716508-60716711"; gene_class "SINE"; gene_family "B2";
chr2	61711149	61711280	chr2	61711115	61712167	gene_id "B1_Mus1,chr2:61711149-61711280"; gene_class "SINE"; gene_family "Alu";
chr2	61798180	61798302	chr2	61798166	61798436	gene_id "AmnSINE1,chr2:61798180-61798302"; gene_class "SINE"; gene_family "5S-Deu-L2";
chr2	61815163	61815281	chr2	61815182	61816306	gene_id "X26_DNA,chr2:61815163-61815281"; gene_class "DNA"; gene_family "TcMar-Tigger";
chr2	62383595	62384127	chr2	62383227	62383988	gene_id "Lx2B,chr2:62383595-62384127"; gene_class "LINE"; gene_family "L1";
chr2	62784625	62784829	chr2	62784726	62784948	gene_id "L2a,chr2:62784625-62784829"; gene_class "LINE"; gene_family "L2";
chr2	63120510	63120852	chr2	63120360	63120855	gene_id "MTD,chr2:63120510-63120852"; gene_class "LTR"; gene_family "ERVL-MaLR";
chr2	63280826	63281134	chr2	63280930	63281334	gene_id "MTD,chr2:63280826-63281134"; gene_class "LTR"; gene_family "ERVL-MaLR";
chr2	63454739	63454885	chr2	63454692	63454878	gene_id "OldhAT1,chr2:63454739-63454885"; gene_class "DNA"; gene_family "hAT-Ac";
chr2	63774118	63774368	chr2	63773878	63774311	gene_id "L1MdF_III,chr2:63774118-63774368"; gene_class "LINE"; gene_family "L1";
chr2	64965708	64965866	chr2	64965403	64965826	gene_id "RSINE1,chr2:64965708-64965866"; gene_class "SINE"; gene_family "B4";
chr2	65002807	65003058	chr2	65002684	65002974	gene_id "MLT1H1,chr2:65002807-65003058"; gene_class "LTR"; gene_family "ERVL-MaLR";
chr2	65172323	65172459	chr2	65172162	65172600	gene_id "L1MdN_I,chr2:65172323-65172459"; gene_class "LINE"; gene_family "L1";
chr2	65220899	65221038	chr2	65220574	65220982	gene_id "B1_Mur1,chr2:65220899-65221038"; gene_class "SINE"; gene_family "Alu";
chr2	65256594	65256786	chr2	65256633	65257270	gene_id "B3,chr2:65256594-65256786"; gene_class "SINE"; gene_family "B2";
chr2	65346156	65346336	chr2	65346151	65346324	gene_id "MLT1K,chr2:65346156-65346336"; gene_class "LTR"; gene_family "ERVL-MaLR";
chr2	66257254	66257473	chr2	66256120	66257387	gene_id "ORR1F,chr2:66257254-66257473"; gene_class "LTR"; gene_family "ERVL-MaLR";
chr2	66961811	66962180	chr2	66961626	66962136	gene_id "Lx2,chr2:66961811-66962180"; gene_class "LINE"; gene_family "L1";
chr2	68393340	68393502	chr2	68393385	68393535	gene_id "RSINE1,chr2:68393340-68393502"; gene_class "SINE"; gene_family "B4";
chr2	68430588	68430758	chr2	68430640	68430834	gene_id "MER20,chr2:68430588-68430758"; gene_class "DNA"; gene_family "hAT-Charlie";
chr2	68457460	68457711	chr2	68457547	68457925	gene_id "7SK,chr2:68457460-68457711"; gene_class "RNA"; gene_family "RNA";
chr2	68485148	68485416	chr2	68485237	68485412	gene_id "ORR1B2,chr2:68485148-68485416"; gene_class "LTR"; gene_family "ERVL-MaLR";
chr2	68740397	68741330	chr2	68739807	68740881	gene_id "MLTR25A,chr2:68740397-68741330"; gene_class "LTR"; gene_family "ERVK";
chr2	68845498	68845697	chr2	68845101	68845811	gene_id "L2a,chr2:68845498-68845697"; gene_class "LINE"; gene_family "L2";
chr2	68871264	68871371	chr2	68870951	68871457	gene_id "MIRc,chr2:68871264-68871371"; gene_class "SINE"; gene_family "MIR";
chr2	68879090	68879477	chr2	68878958	68879428	gene_id "MTEa,chr2:68879090-68879477"; gene_class "LTR"; gene_family "ERVL-MaLR";
chr2	68899791	68900578	chr2	68899671	68900448	gene_id "L1MC4,chr2:68899791-68900578"; gene_class "LINE"; gene_family "L1";
chr2	68927078	68927184	chr2	68926940	68927437	gene_id "MIRb,chr2:68927078-68927184"; gene_class "SINE"; gene_family "MIR";
chr2	68935780	68936009	chr2	68935757	68936154	gene_id "MER45C,chr2:68935780-68936009"; gene_class "DNA"; gene_family "hAT-Tip100";
chr2	68992548	68993038	chr2	68992486	68993030	gene_id "MLTR18_MM,chr2:68992548-68993038"; gene_class "LTR"; gene_family "ERVK";
chr2	69062500	69062660	chr2	69061873	69062674	gene_id "MER58A,chr2:69062500-69062660"; gene_class "DNA"; gene_family "hAT-Charlie";
chr2	69128292	69128632	chr2	69128450	69128636	gene_id "MTD,chr2:69128292-69128632"; gene_class "LTR"; gene_family "ERVL-MaLR";
chr2	69135011	69135380	chr2	69135057	69136011	gene_id "MTEa,chr2:69135011-69135380"; gene_class "LTR"; gene_family "ERVL-MaLR";
chr2	69331742	69331961	chr2	69331473	69331900	gene_id "ORR1E,chr2:69331742-69331961"; gene_class "LTR"; gene_family "ERVL-MaLR";
chr2	69351747	69351871	chr2	69351588	69351838	gene_id "PB1D7,chr2:69351747-69351871"; gene_class "SINE"; gene_family "Alu";
chr2	69383108	69383436	chr2	69383012	69383259	gene_id "ORR1A2,chr2:69383108-69383436"; gene_class "LTR"; gene_family "ERVL-MaLR";
chr2	69722347	69722467	chr2	69722334	69723587	gene_id "B1_Mur2,chr2:69722347-69722467"; gene_class "SINE"; gene_family "Alu";
chr2	69802844	69803328	chr2	69802796	69803400	gene_id "RMER1B,chr2:69802844-69803328"; gene_class "Other"; gene_family "Other";
chr2	69856305	69856452	chr2	69856337	69856722	gene_id "ID_B1,chr2:69856305-69856452"; gene_class "SINE"; gene_family "B4";
chr2	69861149	69861316	chr2	69861165	69862144	gene_id "B1_Mur3,chr2:69861149-69861316"; gene_class "SINE"; gene_family "Alu";
chr2	69907404	69907667	chr2	69907479	69907834	gene_id "MYSERV6-int,chr2:69907404-69907667"; gene_class "LTR"; gene_family "ERVK";
chr2	69907668	69907859	chr2	69907479	69907834	gene_id "B2_Mm1t,chr2:69907668-69907859"; gene_class "SINE"; gene_family "B2";
chr2	69964583	69964756	chr2	69964595	69964757	gene_id "RSINE1,chr2:69964583-69964756"; gene_class "SINE"; gene_family "B4";
chr2	70092003	70092279	chr2	70092044	70092457	gene_id "RLTR35B_MM,chr2:70092003-70092279"; gene_class "LTR"; gene_family "ERVL";
chr2	70092281	70092405	chr2	70092044	70092457	gene_id "RLTR21,chr2:70092281-70092405"; gene_class "LTR"; gene_family "ERVK";
chr2	70092753	70092932	chr2	70092704	70093164	gene_id "MLT2B1,chr2:70092753-70092932"; gene_class "LTR"; gene_family "ERVL";
chr2	70696168	70696656	chr2	70696501	70696869	gene_id "RMER6A,chr2:70696168-70696656"; gene_class "LTR"; gene_family "ERVK";
chr2	70723474	70723717	chr2	70723545	70724245	gene_id "MTD,chr2:70723474-70723717"; gene_class "LTR"; gene_family "ERVL-MaLR";
chr2	70801570	70802104	chr2	70801625	70801973	gene_id "Lx8,chr2:70801570-70802104"; gene_class "LINE"; gene_family "L1";
chr2	71026802	71027234	chr2	71026809	71027142	gene_id "RLTR30B_MM,chr2:71026802-71027234"; gene_class "LTR"; gene_family "ERV1";
chr2	71096362	71096614	chr2	71096215	71096502	gene_id "ORR1A4,chr2:71096362-71096614"; gene_class "LTR"; gene_family "ERVL-MaLR";
chr2	71254798	71255004	chr2	71254890	71255047	gene_id "MLT1C2,chr2:71254798-71255004"; gene_class "LTR"; gene_family "ERVL-MaLR";
chr2	71383854	71384190	chr2	71383934	71384186	gene_id "ERVB7_2B-LTR_MM,chr2:71383854-71384190"; gene_class "LTR"; gene_family "ERVK";
chr2	71607196	71607328	chr2	71606974	71607932	gene_id "B1F,chr2:71607196-71607328"; gene_class "SINE"; gene_family "Alu";
chr2	71685207	71685641	chr2	71685300	71685822	gene_id "RMER20B,chr2:71685207-71685641"; gene_class "LTR"; gene_family "ERVK";
chr2	71697785	71697921	chr2	71697503	71698256	gene_id "MIRc,chr2:71697785-71697921"; gene_class "SINE"; gene_family "MIR";
chr2	71800548	71800712	chr2	71800647	71801332	gene_id "B2_Mm2,chr2:71800548-71800712"; gene_class "SINE"; gene_family "B2";
chr2	71805679	71805800	chr2	71805768	71806439	gene_id "MIRc,chr2:71805679-71805800"; gene_class "SINE"; gene_family "MIR";
chr2	71813377	71813503	chr2	71812572	71813660	gene_id "B3A,chr2:71813377-71813503"; gene_class "SINE"; gene_family "B2";
chr2	71813712	71813925	chr2	71813858	71814725	gene_id "URR1A,chr2:71813712-71813925"; gene_class "DNA"; gene_family "hAT-Charlie";
chr2	71860579	71860728	chr2	71860548	71860900	gene_id "RSINE1,chr2:71860579-71860728"; gene_class "SINE"; gene_family "B4";
chr2	71866633	71866746	chr2	71866567	71866848	gene_id "PB1D9,chr2:71866633-71866746"; gene_class "SINE"; gene_family "Alu";
chr2	71958433	71958577	chr2	71958485	71958848	gene_id "MER117,chr2:71958433-71958577"; gene_class "DNA"; gene_family "hAT-Charlie";
chr2	72366036	72366310	chr2	72366033	72366229	gene_id "Tigger22N1,chr2:72366036-72366310"; gene_class "DNA"; gene_family "TcMar-Tigger";
chr2	72491599	72491890	chr2	72491726	72491944	gene_id "MTD,chr2:72491599-72491890"; gene_class "LTR"; gene_family "ERVL-MaLR";
chr2	72515532	72515645	chr2	72515487	72515772	gene_id "ID_B1,chr2:72515532-72515645"; gene_class "SINE"; gene_family "B4";
chr2	72725455	72725756	chr2	72725502	72725751	gene_id "Eutr16,chr2:72725455-72725756"; gene_class "DNA?"; gene_family "hAT-Tip100?";
chr2	72754028	72754179	chr2	72753828	72754265	gene_id "RSINE1,chr2:72754028-72754179"; gene_class "SINE"; gene_family "B4";
chr2	72754263	72754380	chr2	72753828	72754265	gene_id "L1MC5,chr2:72754263-72754380"; gene_class "LINE"; gene_family "L1";
chr2	72769017	72769296	chr2	72769104	72769620	gene_id "L1MA9,chr2:72769017-72769296"; gene_class "LINE"; gene_family "L1";
chr2	72769297	72769776	chr2	72769104	72769620	gene_id "RLTR44C,chr2:72769297-72769776"; gene_class "LTR"; gene_family "ERVK";
chr2	72779705	72779955	chr2	72779829	72780093	gene_id "RMER19B,chr2:72779705-72779955"; gene_class "LTR"; gene_family "ERVK";
chr2	72789260	72789543	chr2	72789242	72789441	gene_id "MTE2a,chr2:72789260-72789543"; gene_class "LTR"; gene_family "ERVL-MaLR";
chr2	72796918	72797065	chr2	72796811	72797680	gene_id "ORR1F,chr2:72796918-72797065"; gene_class "LTR"; gene_family "ERVL-MaLR";
chr2	72797397	72797845	chr2	72796811	72797680	gene_id "ERV3-16A3_I-int,chr2:72797397-72797845"; gene_class "LTR"; gene_family "ERVL";
chr2	72847132	72847700	chr2	72847305	72847725	gene_id "RLTR24,chr2:72847132-72847700"; gene_class "LTR"; gene_family "ERV1";
chr2	72866624	72866811	chr2	72865467	72866713	gene_id "B3A,chr2:72866624-72866811"; gene_class "SINE"; gene_family "B2";
chr2	73012818	73012940	chr2	73012659	73012996	gene_id "LSU-rRNA_Hsa,chr2:73012818-73012940"; gene_class "rRNA"; gene_family "rRNA";
chr2	73055981	73056087	chr2	73055953	73056509	gene_id "B3A,chr2:73055981-73056087"; gene_class "SINE"; gene_family "B2";
chr2	73058620	73058957	chr2	73058391	73058967	gene_id "ORR1A1,chr2:73058620-73058957"; gene_class "LTR"; gene_family "ERVL-MaLR";
chr2	73086192	73086301	chr2	73085967	73086269	gene_id "L2,chr2:73086192-73086301"; gene_class "LINE"; gene_family "L2";
chr2	73218926	73219325	chr2	73218966	73219225	gene_id "L1MC1,chr2:73218926-73219325"; gene_class "LINE"; gene_family "L1";
chr2	73485161	73485358	chr2	73485198	73485805	gene_id "ID_B1,chr2:73485161-73485358"; gene_class "SINE"; gene_family "B4";
chr2	73497779	73498114	chr2	73497558	73497901	gene_id "ORR1A3,chr2:73497779-73498114"; gene_class "LTR"; gene_family "ERVL-MaLR";
chr2	73504331	73504468	chr2	73504384	73504534	gene_id "RSINE1,chr2:73504331-73504468"; gene_class "SINE"; gene_family "B4";
chr2	73561368	73561527	chr2	73560873	73561945	gene_id "MLT1A0,chr2:73561368-73561527"; gene_class "LTR"; gene_family "ERVL-MaLR";
chr2	73584562	73584673	chr2	73584576	73584975	gene_id "B1_Mur1,chr2:73584562-73584673"; gene_class "SINE"; gene_family "Alu";
chr2	73609115	73609340	chr2	73609135	73609391	gene_id "MER74B,chr2:73609115-73609340"; gene_class "LTR"; gene_family "ERVL";
chr2	73616705	73616830	chr2	73616492	73617100	gene_id "RSINE1,chr2:73616705-73616830"; gene_class "SINE"; gene_family "B4";
chr2	73616859	73617092	chr2	73616492	73617100	gene_id "L2a,chr2:73616859-73617092"; gene_class "LINE"; gene_family "L2";
chr2	73867872	73868032	chr2	73867856	73868107	gene_id "LSU-rRNA_Hsa,chr2:73867872-73868032"; gene_class "rRNA"; gene_family "rRNA";
chr2	73939074	73939183	chr2	73939015	73939202	gene_id "L2c,chr2:73939074-73939183"; gene_class "LINE"; gene_family "L2";
chr2	73953706	73953923	chr2	73953652	73953996	gene_id "MIRc,chr2:73953706-73953923"; gene_class "SINE"; gene_family "MIR";
chr2	75428052	75428244	chr2	75428029	75428277	gene_id "URR1B,chr2:75428052-75428244"; gene_class "DNA"; gene_family "hAT-Charlie";
chr2	75476516	75476724	chr2	75476476	75476767	gene_id "ORR1A2,chr2:75476516-75476724"; gene_class "LTR"; gene_family "ERVL-MaLR";
chr2	75600789	75600904	chr2	75600538	75600923	gene_id "RSINE1,chr2:75600789-75600904"; gene_class "SINE"; gene_family "B4";
chr2	75614619	75614739	chr2	75614466	75614860	gene_id "B1_Mur3,chr2:75614619-75614739"; gene_class "SINE"; gene_family "Alu";
chr2	75643218	75643366	chr2	75643183	75643509	gene_id "LTR16D2,chr2:75643218-75643366"; gene_class "LTR"; gene_family "ERVL";
chr2	75653194	75653384	chr2	75653198	75653387	gene_id "ID_B1,chr2:75653194-75653384"; gene_class "SINE"; gene_family "B4";
chr2	75657923	75658369	chr2	75658050	75658214	gene_id "RLTR23,chr2:75657923-75658369"; gene_class "LTR"; gene_family "ERV1";
chr2	75669654	75669801	chr2	75669610	75670636	gene_id "B1_Mm,chr2:75669654-75669801"; gene_class "SINE"; gene_family "Alu";
chr2	75670960	75671153	chr2	75670981	75671308	gene_id "B3,chr2:75670960-75671153"; gene_class "SINE"; gene_family "B2";
chr2	75671167	75671276	chr2	75670981	75671308	gene_id "PB1D9,chr2:75671167-75671276"; gene_class "SINE"; gene_family "Alu";
chr2	75671294	75671454	chr2	75670981	75671308	gene_id "B2_Mm1t,chr2:75671294-75671454"; gene_class "SINE"; gene_family "B2";
chr2	75671294	75671454	chr2	75671400	75671725	gene_id "B2_Mm1t,chr2:75671294-75671454"; gene_class "SINE"; gene_family "B2";
chr2	75671628	75671819	chr2	75671400	75671725	gene_id "B2_Mm1a,chr2:75671628-75671819"; gene_class "SINE"; gene_family "B2";
chr2	75672242	75672377	chr2	75672298	75672537	gene_id "B1_Mus1,chr2:75672242-75672377"; gene_class "SINE"; gene_family "Alu";
chr2	75683888	75684036	chr2	75683947	75684178	gene_id "B1_Mm,chr2:75683888-75684036"; gene_class "SINE"; gene_family "Alu";
chr2	75684108	75684242	chr2	75683947	75684178	gene_id "RSINE1,chr2:75684108-75684242"; gene_class "SINE"; gene_family "B4";
chr2	75772472	75772660	chr2	75772377	75773081	gene_id "MER115,chr2:75772472-75772660"; gene_class "DNA"; gene_family "hAT-Tip100";
chr2	75781114	75781235	chr2	75781124	75781368	gene_id "PB1D9,chr2:75781114-75781235"; gene_class "SINE"; gene_family "Alu";
chr2	75831631	75831754	chr2	75831685	75832704	gene_id "RSINE1,chr2:75831631-75831754"; gene_class "SINE"; gene_family "B4";
chr2	76128790	76129022	chr2	76128234	76128946	gene_id "L1MB3,chr2:76128790-76129022"; gene_class "LINE"; gene_family "L1";
chr2	76372257	76372357	chr2	76372054	76372540	gene_id "MIRb,chr2:76372257-76372357"; gene_class "SINE"; gene_family "MIR";
chr2	76417339	76417465	chr2	76417450	76418596	gene_id "B1_Mus1,chr2:76417339-76417465"; gene_class "SINE"; gene_family "Alu";
chr2	76417495	76417830	chr2	76417450	76418596	gene_id "L1MC1,chr2:76417495-76417830"; gene_class "LINE"; gene_family "L1";
chr2	76435968	76436356	chr2	76435714	76436222	gene_id "MTD,chr2:76435968-76436356"; gene_class "LTR"; gene_family "ERVL-MaLR";
chr2	76511930	76512399	chr2	76512182	76512684	gene_id "MT2B1,chr2:76511930-76512399"; gene_class "LTR"; gene_family "ERVL";
chr2	76512503	76512819	chr2	76512182	76512684	gene_id "ORR1A2,chr2:76512503-76512819"; gene_class "LTR"; gene_family "ERVL-MaLR";
chr2	76518635	76518901	chr2	76518477	76518885	gene_id "B4A,chr2:76518635-76518901"; gene_class "SINE"; gene_family "B4";
chr2	76654784	76654888	chr2	76654720	76654928	gene_id "RMER17C,chr2:76654784-76654888"; gene_class "LTR"; gene_family "ERVK";
chr2	77114073	77114287	chr2	77113753	77114320	gene_id "MER57C2,chr2:77114073-77114287"; gene_class "LTR"; gene_family "ERV1";
chr2	77263902	77264211	chr2	77263912	77264176	gene_id "MTE2a,chr2:77263902-77264211"; gene_class "LTR"; gene_family "ERVL-MaLR";
chr2	77302725	77302903	chr2	77302680	77303283	gene_id "RSINE1,chr2:77302725-77302903"; gene_class "SINE"; gene_family "B4";
chr2	77409896	77410154	chr2	77409857	77410053	gene_id "MLT1H1,chr2:77409896-77410154"; gene_class "LTR"; gene_family "ERVL-MaLR";
chr2	77522200	77522420	chr2	77522268	77522702	gene_id "ID_B1,chr2:77522200-77522420"; gene_class "SINE"; gene_family "B4";
chr2	77542706	77542883	chr2	77542669	77542980	gene_id "MLT1J,chr2:77542706-77542883"; gene_class "LTR"; gene_family "ERVL-MaLR";
chr2	77563797	77563953	chr2	77563674	77564045	gene_id "MLT1E2,chr2:77563797-77563953"; gene_class "LTR"; gene_family "ERVL-MaLR";
chr2	77863612	77863788	chr2	77863573	77864243	gene_id "Tigger19b,chr2:77863612-77863788"; gene_class "DNA"; gene_family "TcMar-Tigger";
chr2	78281834	78282197	chr2	78281875	78282255	gene_id "RLTR9D,chr2:78281834-78282197"; gene_class "LTR"; gene_family "ERVK";
chr2	78675520	78675642	chr2	78675580	78675882	gene_id "B1_Mm,chr2:78675520-78675642"; gene_class "SINE"; gene_family "Alu";
chr2	78675647	78675937	chr2	78675580	78675882	gene_id "Lx5c,chr2:78675647-78675937"; gene_class "LINE"; gene_family "L1";
chr2	78787991	78788560	chr2	78788199	78788563	gene_id "MLTR18D_MM,chr2:78787991-78788560"; gene_class "LTR"; gene_family "ERVK";
chr2	79372481	79372667	chr2	79372568	79372718	gene_id "L2,chr2:79372481-79372667"; gene_class "LINE"; gene_family "L2";
chr2	79519853	79520036	chr2	79519787	79520335	gene_id "L2c,chr2:79519853-79520036"; gene_class "LINE"; gene_family "L2";
chr2	79544455	79544637	chr2	79543996	79544594	gene_id "L1Lx_IV,chr2:79544455-79544637"; gene_class "LINE"; gene_family "L1";
chr2	79627731	79627845	chr2	79627637	79628077	gene_id "MIR3,chr2:79627731-79627845"; gene_class "SINE"; gene_family "MIR";
chr2	79693287	79693639	chr2	79693181	79693533	gene_id "ORR1C2,chr2:79693287-79693639"; gene_class "LTR"; gene_family "ERVL-MaLR";
chr2	80638505	80638644	chr2	80638456	80639310	gene_id "B1_Mus1,chr2:80638505-80638644"; gene_class "SINE"; gene_family "Alu";
chr2	81892632	81893188	chr2	81892550	81893124	gene_id "RLTR1F_Mm,chr2:81892632-81893188"; gene_class "LTR"; gene_family "ERVK";
chr2	83250882	83251648	chr2	83251224	83251938	gene_id "RLTR22_Mus,chr2:83250882-83251648"; gene_class "LTR"; gene_family "ERVK";
chr2	83251689	83251916	chr2	83251224	83251938	gene_id "RMER12C,chr2:83251689-83251916"; gene_class "LTR"; gene_family "ERVK";
chr2	83648612	83648759	chr2	83648593	83648777	gene_id "MIR,chr2:83648612-83648759"; gene_class "SINE"; gene_family "MIR";
chr2	83758521	83758696	chr2	83758612	83759058	gene_id "B2_Mm2,chr2:83758521-83758696"; gene_class "SINE"; gene_family "B2";
chr2	83759777	83759913	chr2	83759222	83760344	gene_id "MIRb,chr2:83759777-83759913"; gene_class "SINE"; gene_family "MIR";
chr2	84476626	84476862	chr2	84476292	84476923	gene_id "RLTR42,chr2:84476626-84476862"; gene_class "LTR"; gene_family "ERVK";
chr2	84491850	84491977	chr2	84491838	84492224	gene_id "HAL1,chr2:84491850-84491977"; gene_class "LINE"; gene_family "L1";
chr2	84504677	84505209	chr2	84504897	84505433	gene_id "L1Lx_IV,chr2:84504677-84505209"; gene_class "LINE"; gene_family "L1";
chr2	84505210	84505544	chr2	84504897	84505433	gene_id "IAPLTR1_Mm,chr2:84505210-84505544"; gene_class "LTR"; gene_family "ERVK";
chr2	84599418	84599528	chr2	84599499	84599675	gene_id "PB1D7,chr2:84599418-84599528"; gene_class "SINE"; gene_family "Alu";
chr2	84618751	84618874	chr2	84618794	84619486	gene_id "MIRc,chr2:84618751-84618874"; gene_class "SINE"; gene_family "MIR";
chr2	84626942	84627072	chr2	84626753	84627314	gene_id "ID_B1,chr2:84626942-84627072"; gene_class "SINE"; gene_family "B4";
chr2	84628111	84628300	chr2	84628084	84628234	gene_id "B2_Mm1t,chr2:84628111-84628300"; gene_class "SINE"; gene_family "B2";
chr2	84634332	84634440	chr2	84634269	84634419	gene_id "PB1D7,chr2:84634332-84634440"; gene_class "SINE"; gene_family "Alu";
chr2	84661795	84661922	chr2	84661742	84661894	gene_id "B1_Mur1,chr2:84661795-84661922"; gene_class "SINE"; gene_family "Alu";
chr2	84661796	84661942	chr2	84661742	84661894	gene_id "B4A,chr2:84661796-84661942"; gene_class "SINE"; gene_family "B4";
chr2	84756175	84756302	chr2	84756144	84756608	gene_id "ID_B1,chr2:84756175-84756302"; gene_class "SINE"; gene_family "B4";
chr2	84756309	84756629	chr2	84756144	84756608	gene_id "MLT2B3,chr2:84756309-84756629"; gene_class "LTR"; gene_family "ERVL";
chr2	84758669	84758774	chr2	84758681	84759080	gene_id "B3,chr2:84758669-84758774"; gene_class "SINE"; gene_family "B2";
chr2	84762695	84762951	chr2	84762749	84763214	gene_id "ORR1D1,chr2:84762695-84762951"; gene_class "LTR"; gene_family "ERVL-MaLR";
chr2	84800332	84800497	chr2	84800364	84800640	gene_id "MIRb,chr2:84800332-84800497"; gene_class "SINE"; gene_family "MIR";
chr2	84827351	84827475	chr2	84826567	84827918	gene_id "MIR1_Amn,chr2:84827351-84827475"; gene_class "SINE"; gene_family "MIR";
chr2	84850605	84850771	chr2	84850544	84851552	gene_id "L2a,chr2:84850605-84850771"; gene_class "LINE"; gene_family "L2";
chr2	84895553	84895670	chr2	84895544	84896139	gene_id "ID_B1,chr2:84895553-84895670"; gene_class "SINE"; gene_family "B4";
chr2	84895844	84896061	chr2	84895544	84896139	gene_id "L1ME4b,chr2:84895844-84896061"; gene_class "LINE"; gene_family "L1";
chr2	84916987	84917208	chr2	84916537	84917272	gene_id "L1MA5,chr2:84916987-84917208"; gene_class "LINE"; gene_family "L1";
chr2	84939620	84939940	chr2	84939700	84940521	gene_id "ORR1D2,chr2:84939620-84939940"; gene_class "LTR"; gene_family "ERVL-MaLR";
chr2	84940200	84940314	chr2	84939700	84940521	gene_id "MIR3,chr2:84940200-84940314"; gene_class "SINE"; gene_family "MIR";
chr2	84940454	84940781	chr2	84939700	84940521	gene_id "MTE2a,chr2:84940454-84940781"; gene_class "LTR"; gene_family "ERVL-MaLR";
chr2	85009343	85009473	chr2	85009042	85009851	gene_id "B1F2,chr2:85009343-85009473"; gene_class "SINE"; gene_family "Alu";
chr2	85012234	85012351	chr2	85012238	85012566	gene_id "B1F,chr2:85012234-85012351"; gene_class "SINE"; gene_family "Alu";
chr2	85029957	85030095	chr2	85030000	85030200	gene_id "Chap1a_Mam,chr2:85029957-85030095"; gene_class "DNA"; gene_family "hAT-Charlie";
chr2	85060544	85060669	chr2	85060552	85061499	gene_id "MIR3,chr2:85060544-85060669"; gene_class "SINE"; gene_family "MIR";
chr2	85093435	85093634	chr2	85093194	85094114	gene_id "ID_B1,chr2:85093435-85093634"; gene_class "SINE"; gene_family "B4";
chr2	85106784	85107040	chr2	85106785	85107641	gene_id "B4,chr2:85106784-85107040"; gene_class "SINE"; gene_family "B4";
chr2	85107201	85107312	chr2	85106785	85107641	gene_id "MIRc,chr2:85107201-85107312"; gene_class "SINE"; gene_family "MIR";
chr2	85107556	85107702	chr2	85106785	85107641	gene_id "B4A,chr2:85107556-85107702"; gene_class "SINE"; gene_family "B4";
chr2	85710400	85711197	chr2	85710720	85711454	gene_id "RLTR17D_Mm,chr2:85710400-85711197"; gene_class "LTR"; gene_family "ERVK";
chr2	86464609	86464934	chr2	86464617	86465034	gene_id "IAPEY4_LTR,chr2:86464609-86464934"; gene_class "LTR"; gene_family "ERVK";
chr2	88007615	88007764	chr2	88007580	88008164	gene_id "B1_Mur1,chr2:88007615-88007764"; gene_class "SINE"; gene_family "Alu";
chr2	90474687	90474845	chr2	90474760	90475399	gene_id "B3,chr2:90474687-90474845"; gene_class "SINE"; gene_family "B2";
chr2	90480453	90480672	chr2	90480370	90481570	gene_id "MIRb,chr2:90480453-90480672"; gene_class "SINE"; gene_family "MIR";
chr2	90537774	90537908	chr2	90537748	90537907	gene_id "MIRb,chr2:90537774-90537908"; gene_class "SINE"; gene_family "MIR";
chr2	90542233	90542404	chr2	90542084	90542373	gene_id "MIR3,chr2:90542233-90542404"; gene_class "SINE"; gene_family "MIR";
chr2	90542851	90543175	chr2	90542684	90543055	gene_id "L2c,chr2:90542851-90543175"; gene_class "LINE"; gene_family "L2";
chr2	90565065	90565250	chr2	90565153	90565891	gene_id "MER117,chr2:90565065-90565250"; gene_class "DNA"; gene_family "hAT-Charlie";
chr2	90565583	90565763	chr2	90565153	90565891	gene_id "MIRb,chr2:90565583-90565763"; gene_class "SINE"; gene_family "MIR";
chr2	90575207	90575356	chr2	90575211	90575362	gene_id "MIRc,chr2:90575207-90575356"; gene_class "SINE"; gene_family "MIR";
chr2	90581148	90581376	chr2	90579463	90581463	gene_id "MIRb,chr2:90581148-90581376"; gene_class "SINE"; gene_family "MIR";
chr2	90624301	90624467	chr2	90624303	90624675	gene_id "RSINE1,chr2:90624301-90624467"; gene_class "SINE"; gene_family "B4";
chr2	90640169	90640491	chr2	90639797	90640647	gene_id "LTR33,chr2:90640169-90640491"; gene_class "LTR"; gene_family "ERVL";
chr2	90649461	90649628	chr2	90649513	90649678	gene_id "MER91A,chr2:90649461-90649628"; gene_class "DNA"; gene_family "hAT-Tip100";
chr2	90661049	90661195	chr2	90660978	90661843	gene_id "ID_B1,chr2:90661049-90661195"; gene_class "SINE"; gene_family "B4";
chr2	90661554	90661909	chr2	90660978	90661843	gene_id "LTR53,chr2:90661554-90661909"; gene_class "LTR"; gene_family "ERVL";
chr2	90668245	90668414	chr2	90667682	90668596	gene_id "RSINE1,chr2:90668245-90668414"; gene_class "SINE"; gene_family "B4";
chr2	90668477	90668623	chr2	90667682	90668596	gene_id "B1_Mur2,chr2:90668477-90668623"; gene_class "SINE"; gene_family "Alu";
chr2	90846557	90846699	chr2	90846556	90847693	gene_id "B1_Mur1,chr2:90846557-90846699"; gene_class "SINE"; gene_family "Alu";
chr2	90918469	90918657	chr2	90917303	90918868	gene_id "B3,chr2:90918469-90918657"; gene_class "SINE"; gene_family "B2";
chr2	90918728	90918873	chr2	90917303	90918868	gene_id "B1_Mus1,chr2:90918728-90918873"; gene_class "SINE"; gene_family "Alu";
chr2	90950117	90950878	chr2	90950256	90950731	gene_id "RMER1A,chr2:90950117-90950878"; gene_class "Other"; gene_family "Other";
chr2	91053680	91053822	chr2	91053646	91054589	gene_id "B1_Mus2,chr2:91053680-91053822"; gene_class "SINE"; gene_family "Alu";
chr2	91237235	91237370	chr2	91236610	91237643	gene_id "B1_Mus2,chr2:91237235-91237370"; gene_class "SINE"; gene_family "Alu";
chr2	91237245	91237388	chr2	91236610	91237643	gene_id "B4A,chr2:91237245-91237388"; gene_class "SINE"; gene_family "B4";
chr2	91237487	91237663	chr2	91236610	91237643	gene_id "B2_Mm2,chr2:91237487-91237663"; gene_class "SINE"; gene_family "B2";
chr2	91280990	91281132	chr2	91281098	91281786	gene_id "B4,chr2:91280990-91281132"; gene_class "SINE"; gene_family "B4";
chr2	91281017	91281134	chr2	91281098	91281786	gene_id "B1_Mur1,chr2:91281017-91281134"; gene_class "SINE"; gene_family "Alu";
chr2	91286169	91286463	chr2	91286052	91286327	gene_id "L1Lx_IV,chr2:91286169-91286463"; gene_class "LINE"; gene_family "L1";
chr2	91287433	91287609	chr2	91287507	91287880	gene_id "B3A,chr2:91287433-91287609"; gene_class "SINE"; gene_family "B2";
chr2	91311165	91311454	chr2	91311189	91311420	gene_id "ORR1E,chr2:91311165-91311454"; gene_class "LTR"; gene_family "ERVL-MaLR";
chr2	91316647	91316997	chr2	91316657	91317222	gene_id "ORR1A4,chr2:91316647-91316997"; gene_class "LTR"; gene_family "ERVL-MaLR";
chr2	91350245	91350375	chr2	91349642	91350699	gene_id "L3,chr2:91350245-91350375"; gene_class "LINE"; gene_family "CR1";
chr2	91350380	91350492	chr2	91349642	91350699	gene_id "PB1D10,chr2:91350380-91350492"; gene_class "SINE"; gene_family "Alu";
chr2	91350808	91350947	chr2	91350704	91350919	gene_id "ID_B1,chr2:91350808-91350947"; gene_class "SINE"; gene_family "B4";
chr2	91363241	91363385	chr2	91363284	91363673	gene_id "B3A,chr2:91363241-91363385"; gene_class "SINE"; gene_family "B2";
[truncated: 18,350 more rows]

## Sheet: liver
TE			Peak			TE annotation
CHR	Start	End	CHR	Start	End
chr1	3445799	3446307	chr1	3445837	3446159	gene_id "RLTR45,chr1:3445799-3446307"; gene_class "LTR"; gene_family "ERVK";
chr1	3514813	3515018	chr1	3514637	3515442	gene_id "MTE2b,chr1:3514813-3515018"; gene_class "LTR"; gene_family "ERVL-MaLR";
chr1	3515117	3515283	chr1	3514637	3515442	gene_id "MTE2b,chr1:3515117-3515283"; gene_class "LTR"; gene_family "ERVL-MaLR";
chr1	4769031	4769166	chr1	4768530	4769308	gene_id "RSINE1,chr1:4769031-4769166"; gene_class "SINE"; gene_family "B4";
chr1	4769188	4769289	chr1	4768530	4769308	gene_id "PB1D10,chr1:4769188-4769289"; gene_class "SINE"; gene_family "Alu";
chr1	4801401	4801796	chr1	4801559	4802039	gene_id "MTC,chr1:4801401-4801796"; gene_class "LTR"; gene_family "ERVL-MaLR";
chr1	4801797	4801988	chr1	4801559	4802039	gene_id "MTC-int,chr1:4801797-4801988"; gene_class "LTR"; gene_family "ERVL-MaLR";
chr1	4873535	4874497	chr1	4873652	4874670	gene_id "Lx7,chr1:4873535-4874497"; gene_class "LINE"; gene_family "L1";
chr1	4874540	4874678	chr1	4873652	4874670	gene_id "B1_Mus1,chr1:4874540-4874678"; gene_class "SINE"; gene_family "Alu";
chr1	6226727	6227080	chr1	6226723	6227067	gene_id "ORR1B1,chr1:6226727-6227080"; gene_class "LTR"; gene_family "ERVL-MaLR";
chr1	7397168	7397308	chr1	7397300	7398502	gene_id "B1_Mus1,chr1:7397168-7397308"; gene_class "SINE"; gene_family "Alu";
chr1	8872653	8872982	chr1	8872730	8873130	gene_id "ORR1B2,chr1:8872653-8872982"; gene_class "LTR"; gene_family "ERVL-MaLR";
chr1	9535919	9537135	chr1	9535761	9536645	gene_id "RMER1A,chr1:9535919-9537135"; gene_class "Other"; gene_family "Other";
chr1	9565410	9565801	chr1	9565122	9565647	gene_id "MTA_Mm,chr1:9565410-9565801"; gene_class "LTR"; gene_family "ERVL-MaLR";
chr1	9584467	9584600	chr1	9584340	9585221	gene_id "L1MC5,chr1:9584467-9584600"; gene_class "LINE"; gene_family "L1";
chr1	9584919	9585072	chr1	9584340	9585221	gene_id "MTD,chr1:9584919-9585072"; gene_class "LTR"; gene_family "ERVL-MaLR";
chr1	9631424	9631534	chr1	9631183	9631935	gene_id "MIRb,chr1:9631424-9631534"; gene_class "SINE"; gene_family "MIR";
chr1	9638768	9638877	chr1	9638462	9639244	gene_id "L3,chr1:9638768-9638877"; gene_class "LINE"; gene_family "CR1";
chr1	9716995	9717183	chr1	9716952	9717310	gene_id "ID_B1,chr1:9716995-9717183"; gene_class "SINE"; gene_family "B4";
chr1	9755377	9755511	chr1	9755278	9755933	gene_id "RSINE1,chr1:9755377-9755511"; gene_class "SINE"; gene_family "B4";
chr1	9776046	9776575	chr1	9776214	9776762	gene_id "L1MC1,chr1:9776046-9776575"; gene_class "LINE"; gene_family "L1";
chr1	9776668	9776803	chr1	9776214	9776762	gene_id "RSINE1,chr1:9776668-9776803"; gene_class "SINE"; gene_family "B4";
chr1	9783574	9783752	chr1	9783589	9784748	gene_id "Lx6,chr1:9783574-9783752"; gene_class "LINE"; gene_family "L1";
chr1	9784127	9784332	chr1	9783589	9784748	gene_id "Lx6,chr1:9784127-9784332"; gene_class "LINE"; gene_family "L1";
chr1	9784692	9784794	chr1	9783589	9784748	gene_id "RLTR25B,chr1:9784692-9784794"; gene_class "LTR"; gene_family "ERVK";
chr1	9784731	9784836	chr1	9783589	9784748	gene_id "B1_Mus2,chr1:9784731-9784836"; gene_class "SINE"; gene_family "Alu";
chr1	9787471	9787586	chr1	9787432	9787823	gene_id "PB1D10,chr1:9787471-9787586"; gene_class "SINE"; gene_family "Alu";
chr1	9921282	9921634	chr1	9921431	9921747	gene_id "MTD,chr1:9921282-9921634"; gene_class "LTR"; gene_family "ERVL-MaLR";
chr1	9938651	9939090	chr1	9938672	9938920	gene_id "Lx3A,chr1:9938651-9939090"; gene_class "LINE"; gene_family "L1";
chr1	9944441	9944648	chr1	9943675	9944599	gene_id "B3,chr1:9944441-9944648"; gene_class "SINE"; gene_family "B2";
chr1	9982983	9983105	chr1	9982999	9983308	gene_id "B1_Mur2,chr1:9982983-9983105"; gene_class "SINE"; gene_family "Alu";
chr1	9986058	9986319	chr1	9985648	9986194	gene_id "RMER15,chr1:9986058-9986319"; gene_class "LTR"; gene_family "ERVL";
chr1	9990196	9990320	chr1	9990052	9990276	gene_id "RSINE1,chr1:9990196-9990320"; gene_class "SINE"; gene_family "B4";
chr1	10089586	10089769	chr1	10089624	10089843	gene_id "B4,chr1:10089586-10089769"; gene_class "SINE"; gene_family "B4";
chr1	10142841	10143036	chr1	10142858	10143266	gene_id "B3,chr1:10142841-10143036"; gene_class "SINE"; gene_family "B2";
chr1	13154872	13155045	chr1	13154475	13155189	gene_id "B4A,chr1:13154872-13155045"; gene_class "SINE"; gene_family "B4";
chr1	13236082	13236237	chr1	13236079	13236640	gene_id "MER46C,chr1:13236082-13236237"; gene_class "DNA"; gene_family "TcMar-Tigger";
chr1	13236458	13236571	chr1	13236079	13236640	gene_id "7SK,chr1:13236458-13236571"; gene_class "RNA"; gene_family "RNA";
chr1	13288874	13289026	chr1	13288866	13289399	gene_id "B3A,chr1:13288874-13289026"; gene_class "SINE"; gene_family "B2";
chr1	13289174	13289302	chr1	13288866	13289399	gene_id "B4A,chr1:13289174-13289302"; gene_class "SINE"; gene_family "B4";
chr1	13360652	13361008	chr1	13360709	13361087	gene_id "RLTR12BD_Mm,chr1:13360652-13361008"; gene_class "LTR"; gene_family "ERVK";
chr1	13426747	13426863	chr1	13426296	13427151	gene_id "ID_B1,chr1:13426747-13426863"; gene_class "SINE"; gene_family "B4";
chr1	13427019	13427167	chr1	13426296	13427151	gene_id "RSINE1,chr1:13427019-13427167"; gene_class "SINE"; gene_family "B4";
chr1	13488229	13488341	chr1	13487870	13488379	gene_id "MIR,chr1:13488229-13488341"; gene_class "SINE"; gene_family "MIR";
chr1	13590330	13590445	chr1	13589096	13590369	gene_id "PB1D7,chr1:13590330-13590445"; gene_class "SINE"; gene_family "Alu";
chr1	13660003	13660126	chr1	13659845	13660943	gene_id "B1F1,chr1:13660003-13660126"; gene_class "SINE"; gene_family "Alu";
chr1	13677670	13678323	chr1	13677503	13678225	gene_id "RMER19A,chr1:13677670-13678323"; gene_class "LTR"; gene_family "ERVK";
chr1	13699439	13699556	chr1	13699396	13700130	gene_id "PB1D7,chr1:13699439-13699556"; gene_class "SINE"; gene_family "Alu";
chr1	13699699	13699891	chr1	13699396	13700130	gene_id "B3,chr1:13699699-13699891"; gene_class "SINE"; gene_family "B2";
chr1	14484294	14484407	chr1	14484184	14485130	gene_id "Lx8,chr1:14484294-14484407"; gene_class "LINE"; gene_family "L1";
chr1	15805289	15805400	chr1	15805308	15806745	gene_id "ID_B1,chr1:15805289-15805400"; gene_class "SINE"; gene_family "B4";
chr1	15806228	15806500	chr1	15805308	15806745	gene_id "B4,chr1:15806228-15806500"; gene_class "SINE"; gene_family "B4";
chr1	15806441	15806546	chr1	15805308	15806745	gene_id "B3,chr1:15806441-15806546"; gene_class "SINE"; gene_family "B2";
chr1	15806705	15806832	chr1	15805308	15806745	gene_id "B1_Mm,chr1:15806705-15806832"; gene_class "SINE"; gene_family "Alu";
chr1	16118135	16118325	chr1	16118181	16118403	gene_id "B4A,chr1:16118135-16118325"; gene_class "SINE"; gene_family "B4";
chr1	16118344	16118450	chr1	16118181	16118403	gene_id "PB1D10,chr1:16118344-16118450"; gene_class "SINE"; gene_family "Alu";
chr1	16665697	16665837	chr1	16665012	16665875	gene_id "B1_Mur2,chr1:16665697-16665837"; gene_class "SINE"; gene_family "Alu";
chr1	16703426	16703582	chr1	16703318	16703637	gene_id "L2,chr1:16703426-16703582"; gene_class "LINE"; gene_family "L2";
chr1	18969938	18970479	chr1	18970206	18970512	gene_id "RMER15,chr1:18969938-18970479"; gene_class "LTR"; gene_family "ERVL";
chr1	20157233	20157696	chr1	20157305	20157653	gene_id "Lx8,chr1:20157233-20157696"; gene_class "LINE"; gene_family "L1";
chr1	20795026	20795166	chr1	20794818	20795521	gene_id "RSINE1,chr1:20795026-20795166"; gene_class "SINE"; gene_family "B4";
chr1	20832715	20833537	chr1	20832552	20833419	gene_id "RMER17D2,chr1:20832715-20833537"; gene_class "LTR"; gene_family "ERVK";
chr1	21040805	21040925	chr1	21040843	21041261	gene_id "B4A,chr1:21040805-21040925"; gene_class "SINE"; gene_family "B4";
chr1	21045101	21045230	chr1	21044918	21045352	gene_id "URR1B,chr1:21045101-21045230"; gene_class "DNA"; gene_family "hAT-Charlie";
chr1	21059939	21060332	chr1	21059459	21060250	gene_id "RLTR31B2,chr1:21059939-21060332"; gene_class "LTR"; gene_family "ERVK";
chr1	21068853	21069020	chr1	21068510	21069093	gene_id "MIR,chr1:21068853-21069020"; gene_class "SINE"; gene_family "MIR";
chr1	21124609	21124774	chr1	21124651	21125604	gene_id "B3,chr1:21124609-21124774"; gene_class "SINE"; gene_family "B2";
chr1	21131920	21132276	chr1	21131994	21132916	gene_id "L1MdV_II,chr1:21131920-21132276"; gene_class "LINE"; gene_family "L1";
chr1	21326880	21327127	chr1	21326836	21327069	gene_id "LTRIS_Mus,chr1:21326880-21327127"; gene_class "LTR"; gene_family "ERV1";
chr1	21333070	21333497	chr1	21333100	21334005	gene_id "RLTR20B5_MM,chr1:21333070-21333497"; gene_class "LTR"; gene_family "ERVK";
chr1	21333547	21333942	chr1	21333100	21334005	gene_id "RLTR50A,chr1:21333547-21333942"; gene_class "LTR"; gene_family "ERVK";
chr1	22587926	22588091	chr1	22587847	22588332	gene_id "B4,chr1:22587926-22588091"; gene_class "SINE"; gene_family "B4";
chr1	22621071	22621448	chr1	22620625	22621234	gene_id "L2,chr1:22621071-22621448"; gene_class "LINE"; gene_family "L2";
chr1	23202854	23202974	chr1	23202528	23203117	gene_id "UCON25,chr1:23202854-23202974"; gene_class "Unknown"; gene_family "Unknown";
chr1	23245633	23246111	chr1	23245531	23246025	gene_id "RMER1B,chr1:23245633-23246111"; gene_class "Other"; gene_family "Other";
chr1	23282642	23282743	chr1	23282286	23283358	gene_id "L2b,chr1:23282642-23282743"; gene_class "LINE"; gene_family "L2";
chr1	23335079	23335249	chr1	23334993	23336410	gene_id "FordPrefect,chr1:23335079-23335249"; gene_class "DNA"; gene_family "hAT-Tip100";
chr1	23344631	23344943	chr1	23344384	23344827	gene_id "RLTR10E,chr1:23344631-23344943"; gene_class "LTR"; gene_family "ERVK";
chr1	23390741	23390917	chr1	23390671	23390885	gene_id "MLT1F,chr1:23390741-23390917"; gene_class "LTR"; gene_family "ERVL-MaLR";
chr1	23394569	23394913	chr1	23394469	23394786	gene_id "ORR1A0,chr1:23394569-23394913"; gene_class "LTR"; gene_family "ERVL-MaLR";
chr1	23402490	23402761	chr1	23402484	23403070	gene_id "L1ME2z,chr1:23402490-23402761"; gene_class "LINE"; gene_family "L1";
chr1	23426105	23426501	chr1	23426134	23426901	gene_id "ERVB5_1-I_MM,chr1:23426105-23426501"; gene_class "LTR"; gene_family "ERVK";
chr1	23426590	23426757	chr1	23426134	23426901	gene_id "B4,chr1:23426590-23426757"; gene_class "SINE"; gene_family "B4";
chr1	23429583	23429805	chr1	23429613	23429822	gene_id "Lx3_Mus,chr1:23429583-23429805"; gene_class "LINE"; gene_family "L1";
chr1	23884428	23884593	chr1	23884337	23884582	gene_id "RMER15,chr1:23884428-23884593"; gene_class "LTR"; gene_family "ERVL";
chr1	23899077	23899537	chr1	23899192	23899989	gene_id "RMER16B,chr1:23899077-23899537"; gene_class "LTR"; gene_family "ERVK";
chr1	23915458	23915618	chr1	23915461	23915926	gene_id "RSINE1,chr1:23915458-23915618"; gene_class "SINE"; gene_family "B4";
chr1	23966713	23966814	chr1	23966216	23966860	gene_id "B3A,chr1:23966713-23966814"; gene_class "SINE"; gene_family "B2";
chr1	23998529	23998668	chr1	23998247	23998769	gene_id "L1ME1,chr1:23998529-23998668"; gene_class "LINE"; gene_family "L1";
chr1	24033301	24033434	chr1	24032919	24033420	gene_id "B1_Mur1,chr1:24033301-24033434"; gene_class "SINE"; gene_family "Alu";
chr1	24685746	24685918	chr1	24685673	24685950	gene_id "B4A,chr1:24685746-24685918"; gene_class "SINE"; gene_family "B4";
chr1	25064142	25064495	chr1	25064013	25064359	gene_id "ERVB7_2B-LTR_MM,chr1:25064142-25064495"; gene_class "LTR"; gene_family "ERVK";
chr1	30874202	30874340	chr1	30872877	30874311	gene_id "PB1D9,chr1:30874202-30874340"; gene_class "SINE"; gene_family "Alu";
chr1	30903771	30903952	chr1	30903562	30904157	gene_id "RLTR30,chr1:30903771-30903952"; gene_class "LTR"; gene_family "ERV1";
chr1	30930649	30930860	chr1	30930700	30931231	gene_id "L1MA5A,chr1:30930649-30930860"; gene_class "LINE"; gene_family "L1";
chr1	30930874	30931388	chr1	30930700	30931231	gene_id "LTR33C,chr1:30930874-30931388"; gene_class "LTR"; gene_family "ERVL";
chr1	30940943	30941106	chr1	30940580	30941448	gene_id "ID_B1,chr1:30940943-30941106"; gene_class "SINE"; gene_family "B4";
chr1	31015815	31015963	chr1	31015878	31016454	gene_id "B1_Mur2,chr1:31015815-31015963"; gene_class "SINE"; gene_family "Alu";
chr1	31017319	31017459	chr1	31017434	31017783	gene_id "RSINE1,chr1:31017319-31017459"; gene_class "SINE"; gene_family "B4";
chr1	31034278	31034387	chr1	31033819	31034430	gene_id "B1_Mur4,chr1:31034278-31034387"; gene_class "SINE"; gene_family "Alu";
chr1	31043367	31043549	chr1	31043316	31043522	gene_id "MIR3,chr1:31043367-31043549"; gene_class "SINE"; gene_family "MIR";
chr1	33531232	33531423	chr1	33531135	33531654	gene_id "ID_B1,chr1:33531232-33531423"; gene_class "SINE"; gene_family "B4";
chr1	33551426	33552008	chr1	33551422	33551721	gene_id "L1MdV_II,chr1:33551426-33552008"; gene_class "LINE"; gene_family "L1";
chr1	33563339	33563474	chr1	33563326	33563631	gene_id "L1MB8,chr1:33563339-33563474"; gene_class "LINE"; gene_family "L1";
chr1	33574233	33574717	chr1	33574411	33574883	gene_id "L1_Mur3,chr1:33574233-33574717"; gene_class "LINE"; gene_family "L1";
chr1	33574769	33575409	chr1	33574411	33574883	gene_id "L1_Mur3,chr1:33574769-33575409"; gene_class "LINE"; gene_family "L1";
chr1	33604238	33604367	chr1	33604254	33604635	gene_id "RSINE1,chr1:33604238-33604367"; gene_class "SINE"; gene_family "B4";
chr1	33620066	33620255	chr1	33620043	33620453	gene_id "B2_Mm1t,chr1:33620066-33620255"; gene_class "SINE"; gene_family "B2";
chr1	33624501	33624848	chr1	33624805	33625293	gene_id "ORR1C2,chr1:33624501-33624848"; gene_class "LTR"; gene_family "ERVL-MaLR";
chr1	33624849	33624957	chr1	33624805	33625293	gene_id "L1M2,chr1:33624849-33624957"; gene_class "LINE"; gene_family "L1";
chr1	33630700	33630908	chr1	33630701	33631555	gene_id "ID_B1,chr1:33630700-33630908"; gene_class "SINE"; gene_family "B4";
chr1	33631427	33631570	chr1	33630701	33631555	gene_id "PB1D10,chr1:33631427-33631570"; gene_class "SINE"; gene_family "Alu";
chr1	33639253	33639598	chr1	33639290	33639583	gene_id "MTD,chr1:33639253-33639598"; gene_class "LTR"; gene_family "ERVL-MaLR";
chr1	33649915	33650043	chr1	33649576	33650040	gene_id "RSINE1,chr1:33649915-33650043"; gene_class "SINE"; gene_family "B4";
chr1	33650299	33650644	chr1	33650448	33650623	gene_id "ORR1A1,chr1:33650299-33650644"; gene_class "LTR"; gene_family "ERVL-MaLR";
chr1	33669947	33670058	chr1	33669303	33670638	gene_id "PB1D7,chr1:33669947-33670058"; gene_class "SINE"; gene_family "Alu";
chr1	33671954	33672439	chr1	33672108	33672437	gene_id "RLTR30D_MM,chr1:33671954-33672439"; gene_class "LTR"; gene_family "ERV1";
chr1	33672637	33672804	chr1	33672624	33672783	gene_id "B3,chr1:33672637-33672804"; gene_class "SINE"; gene_family "B2";
chr1	33709664	33709898	chr1	33709714	33709908	gene_id "ORR1A2,chr1:33709664-33709898"; gene_class "LTR"; gene_family "ERVL-MaLR";
chr1	33732774	33733446	chr1	33732914	33733442	gene_id "Lx8,chr1:33732774-33733446"; gene_class "LINE"; gene_family "L1";
chr1	33778407	33778605	chr1	33778480	33778753	gene_id "B3,chr1:33778407-33778605"; gene_class "SINE"; gene_family "B2";
chr1	33778607	33778713	chr1	33778480	33778753	gene_id "PB1D10,chr1:33778607-33778713"; gene_class "SINE"; gene_family "Alu";
chr1	33996164	33996316	chr1	33996204	33996769	gene_id "Lx7,chr1:33996164-33996316"; gene_class "LINE"; gene_family "L1";
chr1	33996335	33996606	chr1	33996204	33996769	gene_id "Lx7,chr1:33996335-33996606"; gene_class "LINE"; gene_family "L1";
chr1	34104248	34104481	chr1	34103289	34104429	gene_id "RMER17C,chr1:34104248-34104481"; gene_class "LTR"; gene_family "ERVK";
chr1	34300293	34300485	chr1	34300382	34301011	gene_id "B3A,chr1:34300293-34300485"; gene_class "SINE"; gene_family "B2";
chr1	34434116	34434219	chr1	34433850	34434422	gene_id "PB1D10,chr1:34434116-34434219"; gene_class "SINE"; gene_family "Alu";
chr1	34465389	34465647	chr1	34465371	34465850	gene_id "L1MB5,chr1:34465389-34465647"; gene_class "LINE"; gene_family "L1";
chr1	34465701	34465879	chr1	34465371	34465850	gene_id "PB1D9,chr1:34465701-34465879"; gene_class "SINE"; gene_family "Alu";
chr1	34490051	34490207	chr1	34489936	34490515	gene_id "ORR1C2,chr1:34490051-34490207"; gene_class "LTR"; gene_family "ERVL-MaLR";
chr1	34490208	34490889	chr1	34489936	34490515	gene_id "RLTR48A,chr1:34490208-34490889"; gene_class "LTR"; gene_family "ERV1";
chr1	34738698	34738898	chr1	34738438	34739070	gene_id "B4A,chr1:34738698-34738898"; gene_class "SINE"; gene_family "B4";
chr1	34738911	34739022	chr1	34738438	34739070	gene_id "RLTR20A4,chr1:34738911-34739022"; gene_class "LTR"; gene_family "ERVK";
chr1	34843332	34843461	chr1	34842434	34843564	gene_id "B3A,chr1:34843332-34843461"; gene_class "SINE"; gene_family "B2";
chr1	34843508	34843675	chr1	34842434	34843564	gene_id "B3,chr1:34843508-34843675"; gene_class "SINE"; gene_family "B2";
chr1	34866826	34866988	chr1	34866809	34867593	gene_id "RSINE1,chr1:34866826-34866988"; gene_class "SINE"; gene_family "B4";
chr1	34867014	34867261	chr1	34866809	34867593	gene_id "L1MDa,chr1:34867014-34867261"; gene_class "LINE"; gene_family "L1";
chr1	34867271	34867420	chr1	34866809	34867593	gene_id "B3,chr1:34867271-34867420"; gene_class "SINE"; gene_family "B2";
chr1	35588951	35589075	chr1	35588934	35589304	gene_id "MTE2a,chr1:35588951-35589075"; gene_class "LTR"; gene_family "ERVL-MaLR";
chr1	35653255	35653633	chr1	35653418	35653690	gene_id "RLTR14,chr1:35653255-35653633"; gene_class "LTR"; gene_family "ERV1";
chr1	35717760	35718068	chr1	35717809	35718078	gene_id "RLTR12BD_Mm,chr1:35717760-35718068"; gene_class "LTR"; gene_family "ERVK";
chr1	35782711	35782989	chr1	35782726	35783054	gene_id "MTD,chr1:35782711-35782989"; gene_class "LTR"; gene_family "ERVL-MaLR";
chr1	35813583	35813909	chr1	35813677	35814018	gene_id "MTD,chr1:35813583-35813909"; gene_class "LTR"; gene_family "ERVL-MaLR";
chr1	35836601	35836777	chr1	35836584	35837418	gene_id "Lx9,chr1:35836601-35836777"; gene_class "LINE"; gene_family "L1";
chr1	35836923	35837106	chr1	35836584	35837418	gene_id "RLTR31B2,chr1:35836923-35837106"; gene_class "LTR"; gene_family "ERVK";
chr1	35837172	35837275	chr1	35836584	35837418	gene_id "RLTR31B2,chr1:35837172-35837275"; gene_class "LTR"; gene_family "ERVK";
chr1	35927011	35927215	chr1	35926134	35927322	gene_id "URR1A,chr1:35927011-35927215"; gene_class "DNA"; gene_family "hAT-Charlie";
chr1	35961058	35961220	chr1	35960693	35961258	gene_id "B4A,chr1:35961058-35961220"; gene_class "SINE"; gene_family "B4";
chr1	35975631	35976291	chr1	35975839	35976204	gene_id "Lx8,chr1:35975631-35976291"; gene_class "LINE"; gene_family "L1";
chr1	36052665	36052931	chr1	36052651	36053019	gene_id "ORR1F,chr1:36052665-36052931"; gene_class "LTR"; gene_family "ERVL-MaLR";
chr1	36054238	36054528	chr1	36054264	36055005	gene_id "L1MCc,chr1:36054238-36054528"; gene_class "LINE"; gene_family "L1";
chr1	36054750	36054884	chr1	36054264	36055005	gene_id "B1_Mur1,chr1:36054750-36054884"; gene_class "SINE"; gene_family "Alu";
chr1	36073158	36073451	chr1	36072953	36073532	gene_id "MLT1A1,chr1:36073158-36073451"; gene_class "LTR"; gene_family "ERVL-MaLR";
chr1	36079477	36079595	chr1	36079543	36079990	gene_id "RSINE1,chr1:36079477-36079595"; gene_class "SINE"; gene_family "B4";
chr1	36090600	36090702	chr1	36090431	36091664	gene_id "RSINE1,chr1:36090600-36090702"; gene_class "SINE"; gene_family "B4";
chr1	36091366	36091765	chr1	36090431	36091664	gene_id "MTEb,chr1:36091366-36091765"; gene_class "LTR"; gene_family "ERVL-MaLR";
chr1	36129996	36130249	chr1	36130130	36130768	gene_id "MTEa,chr1:36129996-36130249"; gene_class "LTR"; gene_family "ERVL-MaLR";
chr1	36130751	36130891	chr1	36130130	36130768	gene_id "RLTR17B_Mm,chr1:36130751-36130891"; gene_class "LTR"; gene_family "ERVK";
chr1	36134675	36134826	chr1	36134682	36134848	gene_id "B3A,chr1:36134675-36134826"; gene_class "SINE"; gene_family "B2";
chr1	36149558	36149692	chr1	36149499	36149671	gene_id "B3,chr1:36149558-36149692"; gene_class "SINE"; gene_family "B2";
chr1	36244619	36244735	chr1	36243801	36244722	gene_id "PB1D9,chr1:36244619-36244735"; gene_class "SINE"; gene_family "Alu";
chr1	36262232	36262333	chr1	36262136	36262508	gene_id "PB1D7,chr1:36262232-36262333"; gene_class "SINE"; gene_family "Alu";
chr1	36262364	36262609	chr1	36262136	36262508	gene_id "HAL1,chr1:36262364-36262609"; gene_class "LINE"; gene_family "L1";
chr1	36315227	36315333	chr1	36315006	36315295	gene_id "PB1D9,chr1:36315227-36315333"; gene_class "SINE"; gene_family "Alu";
chr1	36368250	36368391	chr1	36368194	36369562	gene_id "B1_Mur2,chr1:36368250-36368391"; gene_class "SINE"; gene_family "Alu";
chr1	36369464	36369566	chr1	36368194	36369562	gene_id "PB1D7,chr1:36369464-36369566"; gene_class "SINE"; gene_family "Alu";
chr1	36380005	36380125	chr1	36379859	36380447	gene_id "MIRb,chr1:36380005-36380125"; gene_class "SINE"; gene_family "MIR";
chr1	36380163	36380279	chr1	36379859	36380447	gene_id "ID_B1,chr1:36380163-36380279"; gene_class "SINE"; gene_family "B4";
chr1	36511377	36511546	chr1	36511376	36512771	gene_id "B3A,chr1:36511377-36511546"; gene_class "SINE"; gene_family "B2";
chr1	36526917	36527373	chr1	36526760	36527448	gene_id "L1MD1,chr1:36526917-36527373"; gene_class "LINE"; gene_family "L1";
chr1	36664738	36664842	chr1	36664585	36664920	gene_id "RSINE1,chr1:36664738-36664842"; gene_class "SINE"; gene_family "B4";
chr1	36664839	36664992	chr1	36664585	36664920	gene_id "B3A,chr1:36664839-36664992"; gene_class "SINE"; gene_family "B2";
chr1	36670242	36670496	chr1	36670270	36670656	gene_id "MTD,chr1:36670242-36670496"; gene_class "LTR"; gene_family "ERVL-MaLR";
chr1	36671309	36671686	chr1	36671300	36671596	gene_id "ORR1D2,chr1:36671309-36671686"; gene_class "LTR"; gene_family "ERVL-MaLR";
chr1	36694965	36695104	chr1	36694917	36695287	gene_id "MLT1D,chr1:36694965-36695104"; gene_class "LTR"; gene_family "ERVL-MaLR";
chr1	36695134	36695262	chr1	36694917	36695287	gene_id "RSINE1,chr1:36695134-36695262"; gene_class "SINE"; gene_family "B4";
chr1	36874974	36875246	chr1	36874790	36875431	gene_id "ORR1E,chr1:36874974-36875246"; gene_class "LTR"; gene_family "ERVL-MaLR";
chr1	36902601	36902881	chr1	36902633	36902867	gene_id "L1M4,chr1:36902601-36902881"; gene_class "LINE"; gene_family "L1";
chr1	36904472	36904728	chr1	36904551	36904900	gene_id "B4,chr1:36904472-36904728"; gene_class "SINE"; gene_family "B4";
chr1	36919493	36919632	chr1	36919522	36920712	gene_id "RSINE1,chr1:36919493-36919632"; gene_class "SINE"; gene_family "B4";
chr1	36934154	36934343	chr1	36934005	36934701	gene_id "B3A,chr1:36934154-36934343"; gene_class "SINE"; gene_family "B2";
chr1	36943815	36943933	chr1	36943705	36943998	gene_id "L2,chr1:36943815-36943933"; gene_class "LINE"; gene_family "L2";
chr1	36947851	36948238	chr1	36947631	36948192	gene_id "MTB_Mm,chr1:36947851-36948238"; gene_class "LTR"; gene_family "ERVL-MaLR";
chr1	36976932	36977203	chr1	36976874	36977237	gene_id "L1M4,chr1:36976932-36977203"; gene_class "LINE"; gene_family "L1";
chr1	37025440	37025559	chr1	37025451	37025663	gene_id "Tigger5b_Glire,chr1:37025440-37025559"; gene_class "DNA"; gene_family "TcMar-Tigger";
chr1	37341592	37341731	chr1	37341431	37342316	gene_id "MLT1B,chr1:37341592-37341731"; gene_class "LTR"; gene_family "ERVL-MaLR";
chr1	37343390	37343541	chr1	37343312	37343656	gene_id "B3,chr1:37343390-37343541"; gene_class "SINE"; gene_family "B2";
chr1	37360965	37361137	chr1	37360829	37361213	gene_id "L1MD,chr1:37360965-37361137"; gene_class "LINE"; gene_family "L1";
chr1	37430416	37430585	chr1	37429535	37430736	gene_id "MER53,chr1:37430416-37430585"; gene_class "DNA"; gene_family "hAT";
chr1	37430477	37430588	chr1	37429535	37430736	gene_id "MER53,chr1:37430477-37430588"; gene_class "DNA"; gene_family "hAT";
chr1	37479164	37479529	chr1	37478153	37479422	gene_id "L1M4,chr1:37479164-37479529"; gene_class "LINE"; gene_family "L1";
chr1	37481550	37481894	chr1	37481514	37481715	gene_id "ORR1A3,chr1:37481550-37481894"; gene_class "LTR"; gene_family "ERVL-MaLR";
chr1	37492099	37492292	chr1	37491680	37492263	gene_id "B3A,chr1:37492099-37492292"; gene_class "SINE"; gene_family "B2";
chr1	37546866	37546978	chr1	37546710	37547050	gene_id "LTR33A_,chr1:37546866-37546978"; gene_class "LTR"; gene_family "ERVL";
chr1	37585924	37586056	chr1	37585852	37586475	gene_id "Tigger5b_Glire,chr1:37585924-37586056"; gene_class "DNA"; gene_family "TcMar-Tigger";
chr1	37586090	37586274	chr1	37585852	37586475	gene_id "MLT2B2,chr1:37586090-37586274"; gene_class "LTR"; gene_family "ERVL";
chr1	38011883	38012155	chr1	38011594	38012447	gene_id "L1ME1,chr1:38011883-38012155"; gene_class "LINE"; gene_family "L1";
chr1	38012594	38012851	chr1	38012602	38012984	gene_id "L1MD2,chr1:38012594-38012851"; gene_class "LINE"; gene_family "L1";
chr1	38014538	38014824	chr1	38014615	38014891	gene_id "ORR1D1,chr1:38014538-38014824"; gene_class "LTR"; gene_family "ERVL-MaLR";
chr1	38110018	38110123	chr1	38109818	38110098	gene_id "MTC,chr1:38110018-38110123"; gene_class "LTR"; gene_family "ERVL-MaLR";
chr1	38118834	38119026	chr1	38118695	38119143	gene_id "URR1A,chr1:38118834-38119026"; gene_class "DNA"; gene_family "hAT-Charlie";
chr1	38124447	38124580	chr1	38124322	38124591	gene_id "RSINE1,chr1:38124447-38124580"; gene_class "SINE"; gene_family "B4";
chr1	38242527	38242784	chr1	38242559	38242988	gene_id "B4,chr1:38242527-38242784"; gene_class "SINE"; gene_family "B4";
chr1	38447809	38448234	chr1	38447384	38448176	gene_id "MER74A,chr1:38447809-38448234"; gene_class "LTR"; gene_family "ERVL";
chr1	38503769	38504148	chr1	38503723	38504005	gene_id "ORR1A1,chr1:38503769-38504148"; gene_class "LTR"; gene_family "ERVL-MaLR";
chr1	39089635	39090044	chr1	39089821	39090237	gene_id "MTD,chr1:39089635-39090044"; gene_class "LTR"; gene_family "ERVL-MaLR";
chr1	39156816	39156920	chr1	39156503	39157169	gene_id "MIR3,chr1:39156816-39156920"; gene_class "SINE"; gene_family "MIR";
chr1	39156961	39157370	chr1	39156503	39157169	gene_id "MER68B,chr1:39156961-39157370"; gene_class "LTR"; gene_family "ERVL";
chr1	39388242	39388366	chr1	39388006	39388514	gene_id "ORR1D1,chr1:39388242-39388366"; gene_class "LTR"; gene_family "ERVL-MaLR";
chr1	39420332	39420739	chr1	39420256	39420890	gene_id "MTC,chr1:39420332-39420739"; gene_class "LTR"; gene_family "ERVL-MaLR";
chr1	39433804	39434650	chr1	39433940	39435112	gene_id "L1MCb,chr1:39433804-39434650"; gene_class "LINE"; gene_family "L1";
chr1	39438662	39439132	chr1	39438733	39439030	gene_id "RMER15,chr1:39438662-39439132"; gene_class "LTR"; gene_family "ERVL";
chr1	39454168	39454424	chr1	39454208	39454728	gene_id "B4,chr1:39454168-39454424"; gene_class "SINE"; gene_family "B4";
chr1	39460597	39460800	chr1	39460622	39460877	gene_id "MER57C2,chr1:39460597-39460800"; gene_class "LTR"; gene_family "ERV1";
chr1	39462858	39463214	chr1	39462937	39463262	gene_id "ORR1A2,chr1:39462858-39463214"; gene_class "LTR"; gene_family "ERVL-MaLR";
chr1	39530189	39530389	chr1	39530160	39530525	gene_id "ORR1E,chr1:39530189-39530389"; gene_class "LTR"; gene_family "ERVL-MaLR";
chr1	39530405	39530557	chr1	39530160	39530525	gene_id "B3,chr1:39530405-39530557"; gene_class "SINE"; gene_family "B2";
chr1	39754177	39754382	chr1	39754249	39754928	gene_id "ORR1E,chr1:39754177-39754382"; gene_class "LTR"; gene_family "ERVL-MaLR";
chr1	39754436	39754550	chr1	39754249	39754928	gene_id "ORR1E,chr1:39754436-39754550"; gene_class "LTR"; gene_family "ERVL-MaLR";
chr1	39856024	39856294	chr1	39856029	39856337	gene_id "B4A,chr1:39856024-39856294"; gene_class "SINE"; gene_family "B4";
chr1	39869417	39869538	chr1	39869269	39870229	gene_id "MER3,chr1:39869417-39869538"; gene_class "DNA"; gene_family "hAT-Charlie";
chr1	39869578	39869683	chr1	39869269	39870229	gene_id "RSINE1,chr1:39869578-39869683"; gene_class "SINE"; gene_family "B4";
chr1	39915456	39915719	chr1	39915484	39915883	gene_id "ORR1B2,chr1:39915456-39915719"; gene_class "LTR"; gene_family "ERVL-MaLR";
chr1	40108407	40108574	chr1	40108410	40108684	gene_id "B2_Mm2,chr1:40108407-40108574"; gene_class "SINE"; gene_family "B2";
chr1	40115580	40115774	chr1	40115420	40115795	gene_id "URR1A,chr1:40115580-40115774"; gene_class "DNA"; gene_family "hAT-Charlie";
chr1	40132680	40132937	chr1	40132737	40133404	gene_id "B4A,chr1:40132680-40132937"; gene_class "SINE"; gene_family "B4";
chr1	40155952	40156083	chr1	40155916	40156615	gene_id "B1_Mus1,chr1:40155952-40156083"; gene_class "SINE"; gene_family "Alu";
chr1	40156309	40156713	chr1	40155916	40156615	gene_id "MTD,chr1:40156309-40156713"; gene_class "LTR"; gene_family "ERVL-MaLR";
chr1	40167365	40167554	chr1	40167406	40167975	gene_id "Lx9,chr1:40167365-40167554"; gene_class "LINE"; gene_family "L1";
chr1	40167740	40168094	chr1	40167406	40167975	gene_id "RLTR18,chr1:40167740-40168094"; gene_class "LTR"; gene_family "ERVK";
chr1	40236710	40236860	chr1	40236768	40237083	gene_id "MER5B,chr1:40236710-40236860"; gene_class "DNA"; gene_family "hAT-Charlie";
chr1	40295061	40295189	chr1	40294798	40295188	gene_id "ORR1E,chr1:40295061-40295189"; gene_class "LTR"; gene_family "ERVL-MaLR";
chr1	40303029	40303543	chr1	40303222	40303851	gene_id "RLTR17,chr1:40303029-40303543"; gene_class "LTR"; gene_family "ERVK";
chr1	40311238	40311564	chr1	40311196	40312073	gene_id "Lx8,chr1:40311238-40311564"; gene_class "LINE"; gene_family "L1";
chr1	40311842	40312114	chr1	40311196	40312073	gene_id "MTD,chr1:40311842-40312114"; gene_class "LTR"; gene_family "ERVL-MaLR";
chr1	40340421	40340569	chr1	40340152	40340512	gene_id "B1_Mus2,chr1:40340421-40340569"; gene_class "SINE"; gene_family "Alu";
chr1	40771254	40771540	chr1	40770930	40771879	gene_id "Lx8b,chr1:40771254-40771540"; gene_class "LINE"; gene_family "L1";
chr1	42866134	42866485	chr1	42865418	42866375	gene_id "RLTR9A3,chr1:42866134-42866485"; gene_class "LTR"; gene_family "ERVK";
chr1	43139632	43139745	chr1	43139648	43140024	gene_id "PB1D10,chr1:43139632-43139745"; gene_class "SINE"; gene_family "Alu";
chr1	43305226	43305383	chr1	43305134	43306286	gene_id "B3A,chr1:43305226-43305383"; gene_class "SINE"; gene_family "B2";
chr1	43305804	43305925	chr1	43305134	43306286	gene_id "Tigger1,chr1:43305804-43305925"; gene_class "DNA"; gene_family "TcMar-Tigger";
chr1	43343355	43343716	chr1	43343367	43343905	gene_id "ORR1C2,chr1:43343355-43343716"; gene_class "LTR"; gene_family "ERVL-MaLR";
chr1	43399415	43399535	chr1	43399406	43400370	gene_id "Lx9,chr1:43399415-43399535"; gene_class "LINE"; gene_family "L1";
chr1	43399684	43400111	chr1	43399406	43400370	gene_id "Lx9,chr1:43399684-43400111"; gene_class "LINE"; gene_family "L1";
chr1	43400096	43400426	chr1	43399406	43400370	gene_id "Lx9,chr1:43400096-43400426"; gene_class "LINE"; gene_family "L1";
chr1	43412981	43413142	chr1	43412957	43413168	gene_id "MER5A,chr1:43412981-43413142"; gene_class "DNA"; gene_family "hAT-Charlie";
chr1	43472415	43472727	chr1	43472203	43472619	gene_id "MTE2b,chr1:43472415-43472727"; gene_class "LTR"; gene_family "ERVL-MaLR";
chr1	43474772	43475171	chr1	43473856	43474950	gene_id "LTR33B,chr1:43474772-43475171"; gene_class "LTR"; gene_family "ERVL";
chr1	43474772	43475171	chr1	43474987	43475565	gene_id "LTR33B,chr1:43474772-43475171"; gene_class "LTR"; gene_family "ERVL";
chr1	43486542	43486659	chr1	43486485	43487058	gene_id "PB1D9,chr1:43486542-43486659"; gene_class "SINE"; gene_family "Alu";
chr1	43486660	43486869	chr1	43486485	43487058	gene_id "MLT1A,chr1:43486660-43486869"; gene_class "LTR"; gene_family "ERVL-MaLR";
chr1	43521011	43521128	chr1	43521008	43521350	gene_id "ORR1E,chr1:43521011-43521128"; gene_class "LTR"; gene_family "ERVL-MaLR";
chr1	43521879	43521999	chr1	43521549	43522255	gene_id "MIRc,chr1:43521879-43521999"; gene_class "SINE"; gene_family "MIR";
chr1	43534392	43534492	chr1	43533841	43534762	gene_id "ORR1F,chr1:43534392-43534492"; gene_class "LTR"; gene_family "ERVL-MaLR";
chr1	43558340	43558718	chr1	43558380	43558625	gene_id "MTD,chr1:43558340-43558718"; gene_class "LTR"; gene_family "ERVL-MaLR";
chr1	43558948	43559991	chr1	43558919	43559729	gene_id "Lx7,chr1:43558948-43559991"; gene_class "LINE"; gene_family "L1";
chr1	44030162	44030485	chr1	44030051	44030335	gene_id "BGLII_Mur,chr1:44030162-44030485"; gene_class "LTR"; gene_family "ERVK";
chr1	44042261	44042575	chr1	44042274	44042850	gene_id "MT2A,chr1:44042261-44042575"; gene_class "LTR"; gene_family "ERVL";
chr1	44094191	44094860	chr1	44094426	44094833	gene_id "RLTR48A,chr1:44094191-44094860"; gene_class "LTR"; gene_family "ERV1";
chr1	44130318	44130433	chr1	44130041	44130470	gene_id "MER31B,chr1:44130318-44130433"; gene_class "LTR"; gene_family "ERV1";
chr1	44198685	44198875	chr1	44198306	44198951	gene_id "FordPrefect,chr1:44198685-44198875"; gene_class "DNA"; gene_family "hAT-Tip100";
chr1	45761687	45761909	chr1	45761281	45761953	gene_id "RLTR20C1_MM,chr1:45761687-45761909"; gene_class "LTR"; gene_family "ERVK";
chr1	45824517	45824734	chr1	45824349	45824978	gene_id "ORR1F,chr1:45824517-45824734"; gene_class "LTR"; gene_family "ERVL-MaLR";
chr1	45825124	45825270	chr1	45825152	45825609	gene_id "B1_Mus2,chr1:45825124-45825270"; gene_class "SINE"; gene_family "Alu";
chr1	45825282	45825462	chr1	45825152	45825609	gene_id "B3A,chr1:45825282-45825462"; gene_class "SINE"; gene_family "B2";
chr1	45825465	45825614	chr1	45825152	45825609	gene_id "L1MC1,chr1:45825465-45825614"; gene_class "LINE"; gene_family "L1";
chr1	45875641	45875846	chr1	45875649	45875987	gene_id "B3,chr1:45875641-45875846"; gene_class "SINE"; gene_family "B2";
chr1	46414805	46415288	chr1	46414788	46415519	gene_id "RLTR45,chr1:46414805-46415288"; gene_class "LTR"; gene_family "ERVK";
chr1	51266016	51266175	chr1	51265878	51266364	gene_id "MLT1K,chr1:51266016-51266175"; gene_class "LTR"; gene_family "ERVL-MaLR";
chr1	51530900	51531080	chr1	51530215	51531114	gene_id "B2_Mm2,chr1:51530900-51531080"; gene_class "SINE"; gene_family "B2";
chr1	51553824	51553967	chr1	51553854	51554025	gene_id "B3A,chr1:51553824-51553967"; gene_class "SINE"; gene_family "B2";
chr1	51584970	51585331	chr1	51584788	51585579	gene_id "ORR1F,chr1:51584970-51585331"; gene_class "LTR"; gene_family "ERVL-MaLR";
chr1	51585332	51585495	chr1	51584788	51585579	gene_id "LTR82B,chr1:51585332-51585495"; gene_class "LTR"; gene_family "ERVL";
chr1	51770047	51770290	chr1	51769911	51770421	gene_id "Cheshire,chr1:51770047-51770290"; gene_class "DNA"; gene_family "hAT-Charlie";
chr1	51856588	51856706	chr1	51855997	51857263	gene_id "L2a,chr1:51856588-51856706"; gene_class "LINE"; gene_family "L2";
chr1	52118924	52119111	chr1	52118939	52120024	gene_id "B3,chr1:52118924-52119111"; gene_class "SINE"; gene_family "B2";
chr1	52150278	52150389	chr1	52149953	52150382	gene_id "PB1D7,chr1:52150278-52150389"; gene_class "SINE"; gene_family "Alu";
chr1	52170211	52170390	chr1	52170115	52170390	gene_id "B3A,chr1:52170211-52170390"; gene_class "SINE"; gene_family "B2";
chr1	52428164	52428465	chr1	52427954	52428490	gene_id "LTR78B,chr1:52428164-52428465"; gene_class "LTR"; gene_family "ERV1";
chr1	52466108	52466429	chr1	52465511	52466405	gene_id "B4,chr1:52466108-52466429"; gene_class "SINE"; gene_family "B4";
chr1	52749613	52750015	chr1	52749704	52750572	gene_id "L1Lx_II,chr1:52749613-52750015"; gene_class "LINE"; gene_family "L1";
chr1	52750498	52750612	chr1	52749704	52750572	gene_id "MER45B,chr1:52750498-52750612"; gene_class "DNA"; gene_family "hAT-Tip100";
chr1	52765544	52765685	chr1	52765163	52766123	gene_id "B2_Mm2,chr1:52765544-52765685"; gene_class "SINE"; gene_family "B2";
chr1	52800241	52800366	chr1	52800307	52800906	gene_id "B1_Mus2,chr1:52800241-52800366"; gene_class "SINE"; gene_family "Alu";
chr1	52839319	52839443	chr1	52839126	52839421	gene_id "RLTR18B,chr1:52839319-52839443"; gene_class "LTR"; gene_family "ERVK";
chr1	52843760	52844716	chr1	52844487	52845426	gene_id "Lx,chr1:52843760-52844716"; gene_class "LINE"; gene_family "L1";
chr1	52854103	52854291	chr1	52854114	52854306	gene_id "B3,chr1:52854103-52854291"; gene_class "SINE"; gene_family "B2";
chr1	53321831	53322018	chr1	53321750	53322207	gene_id "B3,chr1:53321831-53322018"; gene_class "SINE"; gene_family "B2";
chr1	53333551	53334058	chr1	53333555	53333878	gene_id "RLTR1C,chr1:53333551-53334058"; gene_class "LTR"; gene_family "ERV1";
chr1	53910324	53910434	chr1	53910334	53910786	gene_id "MER63D,chr1:53910324-53910434"; gene_class "DNA"; gene_family "hAT-Blackjack";
chr1	54585558	54585690	chr1	54585153	54585734	gene_id "L1MB3,chr1:54585558-54585690"; gene_class "LINE"; gene_family "L1";
chr1	54826280	54826448	chr1	54826275	54826989	gene_id "MLT1J1,chr1:54826280-54826448"; gene_class "LTR"; gene_family "ERVL-MaLR";
chr1	54966773	54967342	chr1	54966904	54967209	gene_id "RMER19B,chr1:54966773-54967342"; gene_class "LTR"; gene_family "ERVK";
chr1	54983545	54983659	chr1	54983482	54983875	gene_id "RLTR18B,chr1:54983545-54983659"; gene_class "LTR"; gene_family "ERVK";
chr1	54983661	54983861	chr1	54983482	54983875	gene_id "MLTR18_MM,chr1:54983661-54983861"; gene_class "LTR"; gene_family "ERVK";
chr1	55027644	55027778	chr1	55026735	55027887	gene_id "B1_Mm,chr1:55027644-55027778"; gene_class "SINE"; gene_family "Alu";
chr1	55027781	55027928	chr1	55026735	55027887	gene_id "B1_Mus1,chr1:55027781-55027928"; gene_class "SINE"; gene_family "Alu";
chr1	55031614	55031760	chr1	55031454	55031724	gene_id "B1_Mur1,chr1:55031614-55031760"; gene_class "SINE"; gene_family "Alu";
chr1	55075744	55075949	chr1	55075731	55076594	gene_id "Lx3C,chr1:55075744-55075949"; gene_class "LINE"; gene_family "L1";
chr1	55076092	55076317	chr1	55075731	55076594	gene_id "MTE2b,chr1:55076092-55076317"; gene_class "LTR"; gene_family "ERVL-MaLR";
chr1	55076345	55076485	chr1	55075731	55076594	gene_id "B1_Mus1,chr1:55076345-55076485"; gene_class "SINE"; gene_family "Alu";
chr1	55076554	55076666	chr1	55075731	55076594	gene_id "B1_Mus2,chr1:55076554-55076666"; gene_class "SINE"; gene_family "Alu";
chr1	55079826	55079980	chr1	55079699	55080141	gene_id "RSINE1,chr1:55079826-55079980"; gene_class "SINE"; gene_family "B4";
chr1	55161997	55162188	chr1	55162079	55162406	gene_id "B3A,chr1:55161997-55162188"; gene_class "SINE"; gene_family "B2";
chr1	55162246	55162377	chr1	55162079	55162406	gene_id "RSINE1,chr1:55162246-55162377"; gene_class "SINE"; gene_family "B4";
chr1	55167533	55167637	chr1	55167572	55167861	gene_id "B3A,chr1:55167533-55167637"; gene_class "SINE"; gene_family "B2";
chr1	55509615	55509754	chr1	55509618	55509992	gene_id "MER5A1,chr1:55509615-55509754"; gene_class "DNA"; gene_family "hAT-Charlie";
chr1	55716916	55717748	chr1	55717101	55717866	gene_id "RCHARR1,chr1:55716916-55717748"; gene_class "DNA"; gene_family "hAT-Charlie";
chr1	55951773	55951918	chr1	55951817	55952053	gene_id "B1_Mm,chr1:55951773-55951918"; gene_class "SINE"; gene_family "Alu";
chr1	57391164	57391302	chr1	57391032	57391699	gene_id "B1_Mus2,chr1:57391164-57391302"; gene_class "SINE"; gene_family "Alu";
chr1	57742451	57742619	chr1	57742352	57742611	gene_id "MLT2D,chr1:57742451-57742619"; gene_class "LTR"; gene_family "ERVL";
chr1	57996462	57996717	chr1	57995535	57996691	gene_id "L1_Mur3,chr1:57996462-57996717"; gene_class "LINE"; gene_family "L1";
chr1	58056343	58056936	chr1	58056399	58056776	gene_id "Lx8,chr1:58056343-58056936"; gene_class "LINE"; gene_family "L1";
chr1	58078621	58079000	chr1	58077993	58078919	gene_id "MTC,chr1:58078621-58079000"; gene_class "LTR"; gene_family "ERVL-MaLR";
chr1	58091345	58091593	chr1	58091292	58091733	gene_id "MTE2b,chr1:58091345-58091593"; gene_class "LTR"; gene_family "ERVL-MaLR";
chr1	58101900	58102106	chr1	58101241	58102077	gene_id "B3,chr1:58101900-58102106"; gene_class "SINE"; gene_family "B2";
chr1	58213132	58213290	chr1	58212863	58213289	gene_id "B3A,chr1:58213132-58213290"; gene_class "SINE"; gene_family "B2";
chr1	58353868	58353985	chr1	58353175	58354058	gene_id "RSINE1,chr1:58353868-58353985"; gene_class "SINE"; gene_family "B4";
chr1	58374089	58374733	chr1	58374133	58374723	gene_id "RLTR48A,chr1:58374089-58374733"; gene_class "LTR"; gene_family "ERV1";
chr1	58401552	58401702	chr1	58401442	58401962	gene_id "B3A,chr1:58401552-58401702"; gene_class "SINE"; gene_family "B2";
chr1	58401856	58402026	chr1	58401442	58401962	gene_id "B2_Mm1t,chr1:58401856-58402026"; gene_class "SINE"; gene_family "B2";
chr1	58409458	58409592	chr1	58409089	58410042	gene_id "B2_Mm2,chr1:58409458-58409592"; gene_class "SINE"; gene_family "B2";
chr1	58409718	58409824	chr1	58409089	58410042	gene_id "RSINE1,chr1:58409718-58409824"; gene_class "SINE"; gene_family "B4";
chr1	58409842	58409985	chr1	58409089	58410042	gene_id "B1_Mus2,chr1:58409842-58409985"; gene_class "SINE"; gene_family "Alu";
chr1	58424390	58424529	chr1	58422976	58424478	gene_id "B1_Mm,chr1:58424390-58424529"; gene_class "SINE"; gene_family "Alu";
chr1	58475697	58475838	chr1	58475673	58476016	gene_id "MTD,chr1:58475697-58475838"; gene_class "LTR"; gene_family "ERVL-MaLR";
chr1	58502942	58503203	chr1	58503098	58503507	gene_id "B4,chr1:58502942-58503203"; gene_class "SINE"; gene_family "B4";
chr1	58503259	58503456	chr1	58503098	58503507	gene_id "ID_B1,chr1:58503259-58503456"; gene_class "SINE"; gene_family "B4";
chr1	58653215	58653357	chr1	58652466	58653360	gene_id "RSINE1,chr1:58653215-58653357"; gene_class "SINE"; gene_family "B4";
chr1	58712492	58712639	chr1	58712180	58713355	gene_id "B1_Mur4,chr1:58712492-58712639"; gene_class "SINE"; gene_family "Alu";
chr1	58712648	58712808	chr1	58712180	58713355	gene_id "RLTR14_RN,chr1:58712648-58712808"; gene_class "LTR"; gene_family "ERV1";
chr1	58742120	58742492	chr1	58742272	58743051	gene_id "ORR1C2,chr1:58742120-58742492"; gene_class "LTR"; gene_family "ERVL-MaLR";
chr1	58742831	58743006	chr1	58742272	58743051	gene_id "MIR,chr1:58742831-58743006"; gene_class "SINE"; gene_family "MIR";
chr1	58802087	58802234	chr1	58801947	58802162	gene_id "B1_Mus1,chr1:58802087-58802234"; gene_class "SINE"; gene_family "Alu";
chr1	58962025	58962157	chr1	58961969	58963200	gene_id "RSINE1,chr1:58962025-58962157"; gene_class "SINE"; gene_family "B4";
chr1	58963104	58963238	chr1	58961969	58963200	gene_id "B1_Mur4,chr1:58963104-58963238"; gene_class "SINE"; gene_family "Alu";
chr1	58974263	58974390	chr1	58972957	58974435	gene_id "L2c,chr1:58974263-58974390"; gene_class "LINE"; gene_family "L2";
chr1	59102025	59102304	chr1	59102154	59102388	gene_id "B4A,chr1:59102025-59102304"; gene_class "SINE"; gene_family "B4";
chr1	59174542	59174656	chr1	59174543	59175365	gene_id "PB1D7,chr1:59174542-59174656"; gene_class "SINE"; gene_family "Alu";
chr1	59202562	59202677	chr1	59202403	59202805	gene_id "PB1D11,chr1:59202562-59202677"; gene_class "SINE"; gene_family "Alu";
chr1	59212527	59212699	chr1	59211782	59212711	gene_id "B3A,chr1:59212527-59212699"; gene_class "SINE"; gene_family "B2";
chr1	59355746	59355924	chr1	59355425	59355844	gene_id "B3A,chr1:59355746-59355924"; gene_class "SINE"; gene_family "B2";
chr1	59367788	59368090	chr1	59367928	59368612	gene_id "LTR16,chr1:59367788-59368090"; gene_class "LTR"; gene_family "ERVL";
chr1	59368275	59368390	chr1	59367928	59368612	gene_id "MIRb,chr1:59368275-59368390"; gene_class "SINE"; gene_family "MIR";
chr1	59413491	59413645	chr1	59413219	59413845	gene_id "MIR3,chr1:59413491-59413645"; gene_class "SINE"; gene_family "MIR";
chr1	59613829	59613938	chr1	59613828	59614137	gene_id "RSINE1,chr1:59613829-59613938"; gene_class "SINE"; gene_family "B4";
chr1	59684480	59684611	chr1	59684500	59685573	gene_id "B3A,chr1:59684480-59684611"; gene_class "SINE"; gene_family "B2";
chr1	59685548	59685726	chr1	59684500	59685573	gene_id "B2_Mm2,chr1:59685548-59685726"; gene_class "SINE"; gene_family "B2";
chr1	59720180	59720285	chr1	59719959	59720290	gene_id "B2_Mm2,chr1:59720180-59720285"; gene_class "SINE"; gene_family "B2";
chr1	59901190	59901373	chr1	59901263	59901893	gene_id "L1MB2,chr1:59901190-59901373"; gene_class "LINE"; gene_family "L1";
chr1	59948022	59948520	chr1	59948118	59948382	gene_id "RLTR10C,chr1:59948022-59948520"; gene_class "LTR"; gene_family "ERVK";
chr1	60007585	60007742	chr1	60007320	60007718	gene_id "B3A,chr1:60007585-60007742"; gene_class "SINE"; gene_family "B2";
chr1	60170326	60170694	chr1	60170282	60170695	gene_id "RLTR14,chr1:60170326-60170694"; gene_class "LTR"; gene_family "ERV1";
chr1	60269450	60269592	chr1	60269149	60269702	gene_id "ID_B1,chr1:60269450-60269592"; gene_class "SINE"; gene_family "B4";
chr1	60342894	60343010	chr1	60342887	60343747	gene_id "B1_Mur1,chr1:60342894-60343010"; gene_class "SINE"; gene_family "Alu";
chr1	60571530	60571920	chr1	60571749	60571928	gene_id "Eutr16,chr1:60571530-60571920"; gene_class "DNA?"; gene_family "hAT-Tip100?";
chr1	60579959	60580177	chr1	60579925	60580190	gene_id "MamGypLTR1b,chr1:60579959-60580177"; gene_class "LTR"; gene_family "Gypsy";
chr1	60599585	60599754	chr1	60598944	60599817	gene_id "MIRb,chr1:60599585-60599754"; gene_class "SINE"; gene_family "MIR";
chr1	60599815	60600080	chr1	60598944	60599817	gene_id "B4A,chr1:60599815-60600080"; gene_class "SINE"; gene_family "B4";
chr1	60614179	60614407	chr1	60614099	60614389	gene_id "MIR,chr1:60614179-60614407"; gene_class "SINE"; gene_family "MIR";
chr1	60637164	60637344	chr1	60637115	60637388	gene_id "MLT2B2,chr1:60637164-60637344"; gene_class "LTR"; gene_family "ERVL";
chr1	60656828	60657044	chr1	60656774	60657293	gene_id "B4,chr1:60656828-60657044"; gene_class "SINE"; gene_family "B4";
chr1	60669478	60669650	chr1	60669001	60669620	gene_id "MIRb,chr1:60669478-60669650"; gene_class "SINE"; gene_family "MIR";
chr1	60827453	60827859	chr1	60827626	60827776	gene_id "MTD,chr1:60827453-60827859"; gene_class "LTR"; gene_family "ERVL-MaLR";
chr1	60846664	60846786	chr1	60846660	60847369	gene_id "B1_Mur4,chr1:60846664-60846786"; gene_class "SINE"; gene_family "Alu";
chr1	60860102	60860213	chr1	60859648	60860405	gene_id "ID4,chr1:60860102-60860213"; gene_class "SINE"; gene_family "ID";
chr1	60866268	60866827	chr1	60865875	60866817	gene_id "RLTR17,chr1:60866268-60866827"; gene_class "LTR"; gene_family "ERVK";
chr1	61728237	61728828	chr1	61728343	61728648	gene_id "RMER19B,chr1:61728237-61728828"; gene_class "LTR"; gene_family "ERVK";
chr1	62175080	62175253	chr1	62175056	62175722	gene_id "MER5A,chr1:62175080-62175253"; gene_class "DNA"; gene_family "hAT-Charlie";
chr1	62431124	62431291	chr1	62431083	62431419	gene_id "ORR1G,chr1:62431124-62431291"; gene_class "LTR"; gene_family "ERVL-MaLR";
chr1	62483033	62483258	chr1	62483077	62483426	gene_id "L2c,chr1:62483033-62483258"; gene_class "LINE"; gene_family "L2";
chr1	62679478	62679894	chr1	62679526	62679848	gene_id "RMER10A,chr1:62679478-62679894"; gene_class "LTR"; gene_family "ERVL";
chr1	62823646	62823801	chr1	62823719	62824127	gene_id "MIR3,chr1:62823646-62823801"; gene_class "SINE"; gene_family "MIR";
chr1	63123811	63124638	chr1	63123907	63124430	gene_id "MER21C,chr1:63123811-63124638"; gene_class "LTR"; gene_family "ERVL";
chr1	63129818	63130139	chr1	63129733	63130640	gene_id "ERVB7_1-LTR_MM,chr1:63129818-63130139"; gene_class "LTR"; gene_family "ERVK";
chr1	63130537	63130724	chr1	63129733	63130640	gene_id "B3,chr1:63130537-63130724"; gene_class "SINE"; gene_family "B2";
chr1	63434025	63434355	chr1	63434064	63434486	gene_id "CR1_Mam,chr1:63434025-63434355"; gene_class "LINE"; gene_family "CR1";
chr1	64104614	64104955	chr1	64104439	64105607	gene_id "Lx8,chr1:64104614-64104955"; gene_class "LINE"; gene_family "L1";
chr1	64301544	64301691	chr1	64301208	64302029	gene_id "MIR3,chr1:64301544-64301691"; gene_class "SINE"; gene_family "MIR";
chr1	64501608	64501775	chr1	64501443	64502117	gene_id "MT2B1,chr1:64501608-64501775"; gene_class "LTR"; gene_family "ERVL";
chr1	64501791	64502299	chr1	64501443	64502117	gene_id "RLTR48A,chr1:64501791-64502299"; gene_class "LTR"; gene_family "ERV1";
chr1	64639330	64639711	chr1	64639107	64639743	gene_id "L1MB7,chr1:64639330-64639711"; gene_class "LINE"; gene_family "L1";
chr1	64657089	64657277	chr1	64656493	64657369	gene_id "MTC,chr1:64657089-64657277"; gene_class "LTR"; gene_family "ERVL-MaLR";
chr1	64684518	64684721	chr1	64684483	64684784	gene_id "B3,chr1:64684518-64684721"; gene_class "SINE"; gene_family "B2";
chr1	64788140	64788275	chr1	64787350	64788382	gene_id "B1_Mur2,chr1:64788140-64788275"; gene_class "SINE"; gene_family "Alu";
chr1	64848830	64849236	chr1	64849004	64849512	gene_id "MamRTE1,chr1:64848830-64849236"; gene_class "LINE"; gene_family "RTE-BovB";
chr1	64859810	64859957	chr1	64859868	64860188	gene_id "B1_Mus1,chr1:64859810-64859957"; gene_class "SINE"; gene_family "Alu";
chr1	64928110	64928215	chr1	64927981	64928243	gene_id "LTR79,chr1:64928110-64928215"; gene_class "LTR"; gene_family "ERVL";
chr1	65090253	65090680	chr1	65090439	65090752	gene_id "MER31B,chr1:65090253-65090680"; gene_class "LTR"; gene_family "ERV1";
chr1	65113303	65113482	chr1	65112518	65114049	gene_id "B3,chr1:65113303-65113482"; gene_class "SINE"; gene_family "B2";
chr1	65173986	65174122	chr1	65173729	65174053	gene_id "MT2B,chr1:65173986-65174122"; gene_class "LTR"; gene_family "ERVL";
chr1	65174018	65174146	chr1	65173729	65174053	gene_id "B1_Mus1,chr1:65174018-65174146"; gene_class "SINE"; gene_family "Alu";
chr1	65186169	65186286	chr1	65186240	65187217	gene_id "MIRc,chr1:65186169-65186286"; gene_class "SINE"; gene_family "MIR";
chr1	65227668	65227817	chr1	65227694	65228032	gene_id "L1MA6,chr1:65227668-65227817"; gene_class "LINE"; gene_family "L1";
chr1	66700300	66700411	chr1	66700314	66701408	gene_id "Lx8,chr1:66700300-66700411"; gene_class "LINE"; gene_family "L1";
chr1	66816091	66816277	chr1	66816076	66816244	gene_id "MIR,chr1:66816091-66816277"; gene_class "SINE"; gene_family "MIR";
chr1	66900861	66901286	chr1	66901021	66901324	gene_id "L1MD2,chr1:66900861-66901286"; gene_class "LINE"; gene_family "L1";
chr1	67039336	67039488	chr1	67038362	67039407	gene_id "B1_Mus1,chr1:67039336-67039488"; gene_class "SINE"; gene_family "Alu";
chr1	67067428	67068757	chr1	67067335	67068162	gene_id "RMER1A,chr1:67067428-67068757"; gene_class "Other"; gene_family "Other";
chr1	67093786	67094053	chr1	67093603	67093977	gene_id "B4,chr1:67093786-67094053"; gene_class "SINE"; gene_family "B4";
chr1	67175301	67175590	chr1	67175347	67175681	gene_id "B4A,chr1:67175301-67175590"; gene_class "SINE"; gene_family "B4";
chr1	67188628	67188760	chr1	67188567	67188717	gene_id "B1_Mur3,chr1:67188628-67188760"; gene_class "SINE"; gene_family "Alu";
chr1	67199669	67200072	chr1	67199513	67199874	gene_id "MTD,chr1:67199669-67200072"; gene_class "LTR"; gene_family "ERVL-MaLR";
chr1	67202076	67202232	chr1	67202109	67202353	gene_id "B2_Mm2,chr1:67202076-67202232"; gene_class "SINE"; gene_family "B2";
chr1	67231288	67233292	chr1	67231387	67232983	gene_id "Lx6,chr1:67231288-67233292"; gene_class "LINE"; gene_family "L1";
chr1	68590008	68590450	chr1	68590227	68590796	gene_id "RLTR11B,chr1:68590008-68590450"; gene_class "LTR"; gene_family "ERVK";
chr1	68590519	68591001	chr1	68590227	68590796	gene_id "Lx8,chr1:68590519-68591001"; gene_class "LINE"; gene_family "L1";
chr1	68979425	68979627	chr1	68979116	68979562	gene_id "Lx2B2,chr1:68979425-68979627"; gene_class "LINE"; gene_family "L1";
chr1	69516323	69516760	chr1	69516164	69516510	gene_id "L2,chr1:69516323-69516760"; gene_class "LINE"; gene_family "L2";
chr1	69584356	69584655	chr1	69584204	69584577	gene_id "B4A,chr1:69584356-69584655"; gene_class "SINE"; gene_family "B4";
chr1	69746930	69747204	chr1	69746520	69747306	gene_id "B4A,chr1:69746930-69747204"; gene_class "SINE"; gene_family "B4";
chr1	70902225	70902325	chr1	70902213	70902891	gene_id "Charlie1a,chr1:70902225-70902325"; gene_class "DNA"; gene_family "hAT-Charlie";
chr1	70902354	70902638	chr1	70902213	70902891	gene_id "MER67B,chr1:70902354-70902638"; gene_class "LTR"; gene_family "ERV1";
chr1	70902745	70902862	chr1	70902213	70902891	gene_id "MER67B,chr1:70902745-70902862"; gene_class "LTR"; gene_family "ERV1";
chr1	70909481	70909784	chr1	70909318	70909842	gene_id "IAPEY3C_LTR,chr1:70909481-70909784"; gene_class "LTR"; gene_family "ERVK";
chr1	70918626	70919123	chr1	70917930	70919034	gene_id "RMER2,chr1:70918626-70919123"; gene_class "LTR"; gene_family "ERV1";
chr1	71096116	71096684	chr1	71096095	71096736	gene_id "Lx6,chr1:71096116-71096684"; gene_class "LINE"; gene_family "L1";
chr1	71103608	71103815	chr1	71103593	71103813	gene_id "ID_B1,chr1:71103608-71103815"; gene_class "SINE"; gene_family "B4";
chr1	71231209	71231358	chr1	71231232	71231535	gene_id "MIR,chr1:71231209-71231358"; gene_class "SINE"; gene_family "MIR";
chr1	71231437	71231590	chr1	71231232	71231535	gene_id "MER5A1,chr1:71231437-71231590"; gene_class "DNA"; gene_family "hAT-Charlie";
chr1	71579468	71579597	chr1	71579515	71579847	gene_id "B1_Mur3,chr1:71579468-71579597"; gene_class "SINE"; gene_family "Alu";
chr1	71582602	71582771	chr1	71582562	71584223	gene_id "B3A,chr1:71582602-71582771"; gene_class "SINE"; gene_family "B2";
chr1	71583411	71583599	chr1	71582562	71584223	gene_id "ID_B1,chr1:71583411-71583599"; gene_class "SINE"; gene_family "B4";
chr1	71583602	71583729	chr1	71582562	71584223	gene_id "B1F1,chr1:71583602-71583729"; gene_class "SINE"; gene_family "Alu";
chr1	71583787	71583931	chr1	71582562	71584223	gene_id "B1_Mus1,chr1:71583787-71583931"; gene_class "SINE"; gene_family "Alu";
chr1	71583939	71584064	chr1	71582562	71584223	gene_id "B1F,chr1:71583939-71584064"; gene_class "SINE"; gene_family "Alu";
chr1	71635716	71635850	chr1	71635738	71635955	gene_id "B1_Mur3,chr1:71635716-71635850"; gene_class "SINE"; gene_family "Alu";
chr1	71636193	71636352	chr1	71636189	71636419	gene_id "RSINE1,chr1:71636193-71636352"; gene_class "SINE"; gene_family "B4";
chr1	71646875	71647015	chr1	71646865	71647525	gene_id "RSINE1,chr1:71646875-71647015"; gene_class "SINE"; gene_family "B4";
chr1	71723498	71723685	chr1	71723245	71724227	gene_id "B4,chr1:71723498-71723685"; gene_class "SINE"; gene_family "B4";
chr1	71874063	71874329	chr1	71874106	71874364	gene_id "MTE2a,chr1:71874063-71874329"; gene_class "LTR"; gene_family "ERVL-MaLR";
chr1	71887358	71887548	chr1	71886869	71887412	gene_id "B2_Mm2,chr1:71887358-71887548"; gene_class "SINE"; gene_family "B2";
chr1	71887358	71887548	chr1	71887426	71888509	gene_id "B2_Mm2,chr1:71887358-71887548"; gene_class "SINE"; gene_family "B2";
chr1	72012903	72013070	chr1	72012759	72013060	gene_id "MER34A,chr1:72012903-72013070"; gene_class "LTR"; gene_family "ERV1";
chr1	72058343	72058505	chr1	72058264	72058772	gene_id "MLT1A0,chr1:72058343-72058505"; gene_class "LTR"; gene_family "ERVL-MaLR";
chr1	72058506	72058684	chr1	72058264	72058772	gene_id "ID_B1,chr1:72058506-72058684"; gene_class "SINE"; gene_family "B4";
chr1	72196385	72196519	chr1	72196229	72196624	gene_id "ORR1C2,chr1:72196385-72196519"; gene_class "LTR"; gene_family "ERVL-MaLR";
chr1	72226240	72226426	chr1	72225746	72227009	gene_id "U2,chr1:72226240-72226426"; gene_class "snRNA"; gene_family "snRNA";
chr1	72226522	72226646	chr1	72225746	72227009	gene_id "B1_Mus1,chr1:72226522-72226646"; gene_class "SINE"; gene_family "Alu";
chr1	72236946	72237132	chr1	72236359	72237502	gene_id "U2,chr1:72236946-72237132"; gene_class "snRNA"; gene_family "snRNA";
chr1	72244213	72244397	chr1	72243687	72244782	gene_id "U2,chr1:72244213-72244397"; gene_class "snRNA"; gene_family "snRNA";
chr1	72255008	72255194	chr1	72254626	72255774	gene_id "U2,chr1:72255008-72255194"; gene_class "snRNA"; gene_family "snRNA";
chr1	72288193	72288386	chr1	72288053	72288235	gene_id "B3A,chr1:72288193-72288386"; gene_class "SINE"; gene_family "B2";
chr1	72288425	72288705	chr1	72288546	72289083	gene_id "B4,chr1:72288425-72288705"; gene_class "SINE"; gene_family "B4";
chr1	72288724	72288873	chr1	72288546	72289083	gene_id "B1_Mur2,chr1:72288724-72288873"; gene_class "SINE"; gene_family "Alu";
chr1	72306643	72306758	chr1	72306728	72307849	gene_id "B2_Mm2,chr1:72306643-72306758"; gene_class "SINE"; gene_family "B2";
chr1	72306980	72307154	chr1	72306728	72307849	gene_id "B3A,chr1:72306980-72307154"; gene_class "SINE"; gene_family "B2";
chr1	72307223	72307350	chr1	72306728	72307849	gene_id "RSINE1,chr1:72307223-72307350"; gene_class "SINE"; gene_family "B4";
chr1	72710669	72710857	chr1	72710701	72711957	gene_id "B2_Mm1t,chr1:72710669-72710857"; gene_class "SINE"; gene_family "B2";
chr1	72769214	72769420	chr1	72769257	72769859	gene_id "B3,chr1:72769214-72769420"; gene_class "SINE"; gene_family "B2";
chr1	72769729	72769873	chr1	72769257	72769859	gene_id "B1F,chr1:72769729-72769873"; gene_class "SINE"; gene_family "Alu";
chr1	72772697	72772878	chr1	72772737	72773635	gene_id "MIR3,chr1:72772697-72772878"; gene_class "SINE"; gene_family "MIR";
chr1	72773516	72773665	chr1	72772737	72773635	gene_id "MTC,chr1:72773516-72773665"; gene_class "LTR"; gene_family "ERVL-MaLR";
chr1	72791986	72792120	chr1	72791660	72792111	gene_id "MT2B,chr1:72791986-72792120"; gene_class "LTR"; gene_family "ERVL";
chr1	72792020	72792143	chr1	72791660	72792111	gene_id "ID_B1,chr1:72792020-72792143"; gene_class "SINE"; gene_family "B4";
chr1	72853015	72853600	chr1	72853393	72854511	gene_id "L1Lx_II,chr1:72853015-72853600"; gene_class "LINE"; gene_family "L1";
chr1	72853601	72853939	chr1	72853393	72854511	gene_id "ORR1B2,chr1:72853601-72853939"; gene_class "LTR"; gene_family "ERVL-MaLR";
chr1	73002685	73002863	chr1	73002399	73003344	gene_id "ORR1G,chr1:73002685-73002863"; gene_class "LTR"; gene_family "ERVL-MaLR";
chr1	73026185	73026345	chr1	73026193	73026497	gene_id "B4A,chr1:73026185-73026345"; gene_class "SINE"; gene_family "B4";
chr1	73047124	73047369	chr1	73046789	73047530	gene_id "B4,chr1:73047124-73047369"; gene_class "SINE"; gene_family "B4";
chr1	73072850	73073032	chr1	73072217	73073181	gene_id "MLT1C2,chr1:73072850-73073032"; gene_class "LTR"; gene_family "ERVL-MaLR";
chr1	73097530	73098316	chr1	73097709	73098385	gene_id "L1Lx_IV,chr1:73097530-73098316"; gene_class "LINE"; gene_family "L1";
chr1	73300116	73300291	chr1	73299859	73300681	gene_id "MIRc,chr1:73300116-73300291"; gene_class "SINE"; gene_family "MIR";
chr1	73929422	73929611	chr1	73929173	73929674	gene_id "MER58A,chr1:73929422-73929611"; gene_class "DNA"; gene_family "hAT-Charlie";
chr1	74020316	74020680	chr1	74020385	74020662	gene_id "MER21B,chr1:74020316-74020680"; gene_class "LTR"; gene_family "ERVL";
chr1	74025360	74025495	chr1	74025123	74025602	gene_id "L2c,chr1:74025360-74025495"; gene_class "LINE"; gene_family "L2";
chr1	74043815	74043923	chr1	74043808	74044027	gene_id "CR1-3_Croc,chr1:74043815-74043923"; gene_class "LINE"; gene_family "CR1";
chr1	74082382	74082674	chr1	74082479	74083330	gene_id "L1MC4,chr1:74082382-74082674"; gene_class "LINE"; gene_family "L1";
chr1	74109879	74109988	chr1	74109513	74110006	gene_id "RSINE1,chr1:74109879-74109988"; gene_class "SINE"; gene_family "B4";
chr1	74135153	74135437	chr1	74135198	74135671	gene_id "MER2,chr1:74135153-74135437"; gene_class "DNA"; gene_family "TcMar-Tigger";
chr1	74196471	74196648	chr1	74196430	74197331	gene_id "MTD,chr1:74196471-74196648"; gene_class "LTR"; gene_family "ERVL-MaLR";
chr1	74196947	74197092	chr1	74196430	74197331	gene_id "B1F1,chr1:74196947-74197092"; gene_class "SINE"; gene_family "Alu";
chr1	74197118	74197323	chr1	74196430	74197331	gene_id "B3A,chr1:74197118-74197323"; gene_class "SINE"; gene_family "B2";
chr1	74198314	74198525	chr1	74198024	74198414	gene_id "MLT1K,chr1:74198314-74198525"; gene_class "LTR"; gene_family "ERVL-MaLR";
chr1	74227264	74227457	chr1	74227262	74227666	gene_id "MIR,chr1:74227264-74227457"; gene_class "SINE"; gene_family "MIR";
chr1	74229667	74229959	chr1	74229626	74229832	gene_id "RLTR48A,chr1:74229667-74229959"; gene_class "LTR"; gene_family "ERV1";
chr1	74229960	74230303	chr1	74229984	74230309	gene_id "RMER19B,chr1:74229960-74230303"; gene_class "LTR"; gene_family "ERVK";
chr1	74340813	74341250	chr1	74340653	74341189	gene_id "RLTR10C,chr1:74340813-74341250"; gene_class "LTR"; gene_family "ERVK";
chr1	74379259	74379366	chr1	74379027	74379388	gene_id "PB1D10,chr1:74379259-74379366"; gene_class "SINE"; gene_family "Alu";
chr1	74391071	74391261	chr1	74391178	74392598	gene_id "B3,chr1:74391071-74391261"; gene_class "SINE"; gene_family "B2";
chr1	74397127	74397232	chr1	74397020	74398077	gene_id "RSINE1,chr1:74397127-74397232"; gene_class "SINE"; gene_family "B4";
chr1	74429608	74429877	chr1	74429257	74429976	gene_id "B4A,chr1:74429608-74429877"; gene_class "SINE"; gene_family "B4";
chr1	74712787	74712921	chr1	74712776	74714239	gene_id "B1_Mur1,chr1:74712787-74712921"; gene_class "SINE"; gene_family "Alu";
chr1	74721377	74721531	chr1	74721356	74722248	gene_id "LTR75,chr1:74721377-74721531"; gene_class "LTR"; gene_family "ERVL";
chr1	74721790	74721910	chr1	74721356	74722248	gene_id "B1_Mus2,chr1:74721790-74721910"; gene_class "SINE"; gene_family "Alu";
chr1	74726633	74726790	chr1	74726696	74727313	gene_id "B1F,chr1:74726633-74726790"; gene_class "SINE"; gene_family "Alu";
chr1	74726848	74727286	chr1	74726696	74727313	gene_id "L1MC3,chr1:74726848-74727286"; gene_class "LINE"; gene_family "L1";
chr1	74817215	74817336	chr1	74816579	74817519	gene_id "Arthur1B,chr1:74817215-74817336"; gene_class "DNA"; gene_family "hAT-Tip100";
chr1	75048152	75048367	chr1	75048002	75048416	gene_id "MER58A,chr1:75048152-75048367"; gene_class "DNA"; gene_family "hAT-Charlie";
chr1	75124321	75124436	chr1	75124274	75125386	gene_id "PB1D10,chr1:75124321-75124436"; gene_class "SINE"; gene_family "Alu";
chr1	75137108	75137227	chr1	75136394	75137123	gene_id "B1_Mus2,chr1:75137108-75137227"; gene_class "SINE"; gene_family "Alu";
chr1	75159565	75159718	chr1	75159586	75160582	gene_id "B1_Mur1,chr1:75159565-75159718"; gene_class "SINE"; gene_family "Alu";
chr1	75159727	75159901	chr1	75159586	75160582	gene_id "ID_B1,chr1:75159727-75159901"; gene_class "SINE"; gene_family "B4";
chr1	75160403	75160552	chr1	75159586	75160582	gene_id "B1_Mus1,chr1:75160403-75160552"; gene_class "SINE"; gene_family "Alu";
chr1	75179087	75179259	chr1	75179257	75180706	gene_id "B2_Mm2,chr1:75179087-75179259"; gene_class "SINE"; gene_family "B2";
chr1	75210283	75210416	chr1	75210342	75211331	gene_id "MIR,chr1:75210283-75210416"; gene_class "SINE"; gene_family "MIR";
chr1	75230564	75230968	chr1	75230727	75230879	gene_id "MTC,chr1:75230564-75230968"; gene_class "LTR"; gene_family "ERVL-MaLR";
chr1	75235913	75236128	chr1	75236072	75237226	gene_id "L2a,chr1:75235913-75236128"; gene_class "LINE"; gene_family "L2";
chr1	75361805	75361932	chr1	75361818	75362122	gene_id "L2c,chr1:75361805-75361932"; gene_class "LINE"; gene_family "L2";
chr1	75462834	75463025	chr1	75462283	75463000	gene_id "MIRb,chr1:75462834-75463025"; gene_class "SINE"; gene_family "MIR";
chr1	75660521	75660642	chr1	75660345	75661320	gene_id "RSINE1,chr1:75660521-75660642"; gene_class "SINE"; gene_family "B4";
chr1	76911327	76911542	chr1	76911208	76911792	gene_id "B4A,chr1:76911327-76911542"; gene_class "SINE"; gene_family "B4";
chr1	77052133	77052327	chr1	77052076	77052415	gene_id "Lx7,chr1:77052133-77052327"; gene_class "LINE"; gene_family "L1";
chr1	77206627	77206754	chr1	77206608	77206879	gene_id "MIR3,chr1:77206627-77206754"; gene_class "SINE"; gene_family "MIR";
chr1	77282188	77282386	chr1	77281429	77282525	gene_id "MER58C,chr1:77282188-77282386"; gene_class "DNA"; gene_family "hAT-Charlie";
chr1	77374062	77374594	chr1	77374167	77374436	gene_id "RLTR20B3A_MM,chr1:77374062-77374594"; gene_class "LTR"; gene_family "ERVK";
chr1	78300264	78300415	chr1	78299751	78300411	gene_id "B1_Mur4,chr1:78300264-78300415"; gene_class "SINE"; gene_family "Alu";
chr1	78412581	78412953	chr1	78412496	78412993	gene_id "Lx8,chr1:78412581-78412953"; gene_class "LINE"; gene_family "L1";
chr1	78435925	78436068	chr1	78435954	78436232	gene_id "L1MC5,chr1:78435925-78436068"; gene_class "LINE"; gene_family "L1";
chr1	78489306	78489452	chr1	78488396	78489443	gene_id "B1_Mur4,chr1:78489306-78489452"; gene_class "SINE"; gene_family "Alu";
chr1	78534412	78534721	chr1	78534542	78535100	gene_id "ORR1A2,chr1:78534412-78534721"; gene_class "LTR"; gene_family "ERVL-MaLR";
chr1	78586986	78587139	chr1	78587005	78587531	gene_id "B1F2,chr1:78586986-78587139"; gene_class "SINE"; gene_family "Alu";
chr1	78587404	78587527	chr1	78587005	78587531	gene_id "B1F,chr1:78587404-78587527"; gene_class "SINE"; gene_family "Alu";
chr1	78602089	78602500	chr1	78601995	78602362	gene_id "RLTR41,chr1:78602089-78602500"; gene_class "LTR"; gene_family "ERV1";
chr1	79581894	79582015	chr1	79581293	79582103	gene_id "MLT1A,chr1:79581894-79582015"; gene_class "LTR"; gene_family "ERVL-MaLR";
chr1	79590091	79590343	chr1	79589844	79590269	gene_id "RLTR30D_RN,chr1:79590091-79590343"; gene_class "LTR"; gene_family "ERV1";
chr1	79641324	79641569	chr1	79641254	79641780	gene_id "MLT1C,chr1:79641324-79641569"; gene_class "LTR"; gene_family "ERVL-MaLR";
chr1	79762904	79763448	chr1	79762917	79763200	gene_id "RMER15,chr1:79762904-79763448"; gene_class "LTR"; gene_family "ERVL";
chr1	80030194	80030634	chr1	80029855	80030991	gene_id "L2a,chr1:80030194-80030634"; gene_class "LINE"; gene_family "L2";
chr1	80040569	80040697	chr1	80040481	80040726	gene_id "MLT1J1,chr1:80040569-80040697"; gene_class "LTR"; gene_family "ERVL-MaLR";
chr1	80330651	80331002	chr1	80330782	80331556	gene_id "MLT1A1,chr1:80330651-80331002"; gene_class "LTR"; gene_family "ERVL-MaLR";
chr1	80331038	80331143	chr1	80330782	80331556	gene_id "B4A,chr1:80331038-80331143"; gene_class "SINE"; gene_family "B4";
chr1	80331190	80331548	chr1	80330782	80331556	gene_id "MTC,chr1:80331190-80331548"; gene_class "LTR"; gene_family "ERVL-MaLR";
chr1	80633517	80633648	chr1	80633582	80633875	gene_id "B1_Mus1,chr1:80633517-80633648"; gene_class "SINE"; gene_family "Alu";
chr1	81904001	81904218	chr1	81903891	81904361	gene_id "MIR,chr1:81904001-81904218"; gene_class "SINE"; gene_family "MIR";
chr1	82168349	82168736	chr1	82168223	82169316	gene_id "L2b,chr1:82168349-82168736"; gene_class "LINE"; gene_family "L2";
chr1	82183674	82183881	chr1	82183826	82184478	gene_id "MIRb,chr1:82183674-82183881"; gene_class "SINE"; gene_family "MIR";
chr1	82247788	82248064	chr1	82247542	82247999	gene_id "B4,chr1:82247788-82248064"; gene_class "SINE"; gene_family "B4";
chr1	82374451	82374691	chr1	82373639	82374526	gene_id "B4,chr1:82374451-82374691"; gene_class "SINE"; gene_family "B4";
chr1	82384456	82384726	chr1	82384456	82384919	gene_id "MTD,chr1:82384456-82384726"; gene_class "LTR"; gene_family "ERVL-MaLR";
chr1	82686795	82687116	chr1	82686897	82687265	gene_id "MTD,chr1:82686795-82687116"; gene_class "LTR"; gene_family "ERVL-MaLR";
chr1	82687125	82687385	chr1	82686897	82687265	gene_id "Lx8,chr1:82687125-82687385"; gene_class "LINE"; gene_family "L1";
chr1	82718345	82718516	chr1	82718088	82718501	gene_id "L1MdF_V,chr1:82718345-82718516"; gene_class "LINE"; gene_family "L1";
chr1	82797107	82797256	chr1	82797004	82797400	gene_id "MLT1A1,chr1:82797107-82797256"; gene_class "LTR"; gene_family "ERVL-MaLR";
chr1	82798325	82798434	chr1	82798257	82799177	gene_id "MIRb,chr1:82798325-82798434"; gene_class "SINE"; gene_family "MIR";
chr1	82803733	82803851	chr1	82803565	82804310	gene_id "B3,chr1:82803733-82803851"; gene_class "SINE"; gene_family "B2";
chr1	82803920	82804075	chr1	82803565	82804310	gene_id "B3,chr1:82803920-82804075"; gene_class "SINE"; gene_family "B2";
chr1	82804076	82804277	chr1	82803565	82804310	gene_id "B4A,chr1:82804076-82804277"; gene_class "SINE"; gene_family "B4";
chr1	82816646	82816792	chr1	82815682	82816737	gene_id "B1_Mus2,chr1:82816646-82816792"; gene_class "SINE"; gene_family "Alu";
chr1	82820364	82821168	chr1	82820120	82820461	gene_id "RLTR25B,chr1:82820364-82821168"; gene_class "LTR"; gene_family "ERVK";
chr1	82824205	82824504	chr1	82824264	82824451	gene_id "Lx8,chr1:82824205-82824504"; gene_class "LINE"; gene_family "L1";
chr1	82825061	82825222	chr1	82824963	82826138	gene_id "L2a,chr1:82825061-82825222"; gene_class "LINE"; gene_family "L2";
chr1	82825420	82825619	chr1	82824963	82826138	gene_id "B3,chr1:82825420-82825619"; gene_class "SINE"; gene_family "B2";
chr1	82825957	82826260	chr1	82824963	82826138	gene_id "MTD,chr1:82825957-82826260"; gene_class "LTR"; gene_family "ERVL-MaLR";
chr1	82837001	82837121	chr1	82836278	82837125	gene_id "B1_Mur1,chr1:82837001-82837121"; gene_class "SINE"; gene_family "Alu";
chr1	82837017	82837136	chr1	82836278	82837125	gene_id "ID_B1,chr1:82837017-82837136"; gene_class "SINE"; gene_family "B4";
chr1	82855823	82855988	chr1	82855796	82856067	gene_id "RSINE1,chr1:82855823-82855988"; gene_class "SINE"; gene_family "B4";
chr1	82971990	82972375	chr1	82972059	82972404	gene_id "MER92A,chr1:82971990-82972375"; gene_class "LTR"; gene_family "ERV1";
chr1	84419573	84419940	chr1	84419508	84419877	gene_id "X9a_DNA,chr1:84419573-84419940"; gene_class "DNA"; gene_family "DNA";
chr1	84851456	84851643	chr1	84851532	84852321	gene_id "Tigger17a,chr1:84851456-84851643"; gene_class "DNA"; gene_family "TcMar-Tigger";
chr1	84871066	84871333	chr1	84871087	84871621	gene_id "RMER10A,chr1:84871066-84871333"; gene_class "LTR"; gene_family "ERVL";
chr1	84871371	84871475	chr1	84871087	84871621	gene_id "RMER10A,chr1:84871371-84871475"; gene_class "LTR"; gene_family "ERVL";
chr1	84881333	84881530	chr1	84881377	84881767	gene_id "B3A,chr1:84881333-84881530"; gene_class "SINE"; gene_family "B2";
chr1	84881579	84881800	chr1	84881377	84881767	gene_id "RMER15,chr1:84881579-84881800"; gene_class "LTR"; gene_family "ERVL";
chr1	84947425	84947572	chr1	84947478	84947712	gene_id "MTD,chr1:84947425-84947572"; gene_class "LTR"; gene_family "ERVL-MaLR";
chr1	85581356	85581500	chr1	85581196	85581820	gene_id "Lx8,chr1:85581356-85581500"; gene_class "LINE"; gene_family "L1";
chr1	85703209	85703584	chr1	85703205	85704181	gene_id "RLTR53B_Mm,chr1:85703209-85703584"; gene_class "LTR"; gene_family "ERVK";
chr1	85735985	85736181	chr1	85735429	85736809	gene_id "MER34A,chr1:85735985-85736181"; gene_class "LTR"; gene_family "ERV1";
chr1	85981925	85982347	chr1	85981935	85982225	gene_id "Tigger8,chr1:85981925-85982347"; gene_class "DNA"; gene_family "TcMar-Tigger";
chr1	86056221	86056321	chr1	86056223	86056858	gene_id "B1_Mus1,chr1:86056221-86056321"; gene_class "SINE"; gene_family "Alu";
chr1	86154069	86154193	chr1	86154145	86155117	gene_id "B1_Mus2,chr1:86154069-86154193"; gene_class "SINE"; gene_family "Alu";
chr1	86160290	86160503	chr1	86160072	86161422	gene_id "B3,chr1:86160290-86160503"; gene_class "SINE"; gene_family "B2";
chr1	86160771	86160917	chr1	86160072	86161422	gene_id "RSINE1,chr1:86160771-86160917"; gene_class "SINE"; gene_family "B4";
chr1	86175924	86176118	chr1	86176021	86176630	gene_id "B3,chr1:86175924-86176118"; gene_class "SINE"; gene_family "B2";
chr1	86176182	86176565	chr1	86176021	86176630	gene_id "MTE2a,chr1:86176182-86176565"; gene_class "LTR"; gene_family "ERVL-MaLR";
chr1	86214468	86214684	chr1	86214163	86214613	gene_id "MER58B,chr1:86214468-86214684"; gene_class "DNA"; gene_family "hAT-Charlie";
chr1	86228713	86228927	chr1	86228454	86229111	gene_id "B3,chr1:86228713-86228927"; gene_class "SINE"; gene_family "B2";
chr1	86229015	86229161	chr1	86228454	86229111	gene_id "B1_Mus2,chr1:86229015-86229161"; gene_class "SINE"; gene_family "Alu";
chr1	86242020	86242418	chr1	86242022	86242263	gene_id "L1MDa,chr1:86242020-86242418"; gene_class "LINE"; gene_family "L1";
chr1	86268478	86268660	chr1	86268468	86269461	gene_id "B2_Mm2,chr1:86268478-86268660"; gene_class "SINE"; gene_family "B2";
chr1	86287329	86287538	chr1	86287359	86287838	gene_id "L1MA5,chr1:86287329-86287538"; gene_class "LINE"; gene_family "L1";
chr1	86301690	86301801	chr1	86301596	86301973	gene_id "PB1D10,chr1:86301690-86301801"; gene_class "SINE"; gene_family "Alu";
chr1	86312150	86312296	chr1	86312201	86312936	gene_id "B1_Mus2,chr1:86312150-86312296"; gene_class "SINE"; gene_family "Alu";
chr1	86312582	86312729	chr1	86312201	86312936	gene_id "B1_Mur1,chr1:86312582-86312729"; gene_class "SINE"; gene_family "Alu";
chr1	86315879	86316086	chr1	86315925	86316167	gene_id "B4A,chr1:86315879-86316086"; gene_class "SINE"; gene_family "B4";
chr1	86380837	86380977	chr1	86380871	86381489	gene_id "B1_Mus1,chr1:86380837-86380977"; gene_class "SINE"; gene_family "Alu";
chr1	86406654	86406960	chr1	86406613	86407332	gene_id "B4A,chr1:86406654-86406960"; gene_class "SINE"; gene_family "B4";
chr1	86423942	86424249	chr1	86423909	86424163	gene_id "ORR1D2,chr1:86423942-86424249"; gene_class "LTR"; gene_family "ERVL-MaLR";
chr1	86424711	86425363	chr1	86424957	86425496	gene_id "RMER13A,chr1:86424711-86425363"; gene_class "LTR"; gene_family "ERVK";
chr1	86441283	86441401	chr1	86440369	86443013	gene_id "B1F,chr1:86441283-86441401"; gene_class "SINE"; gene_family "Alu";
chr1	86472712	86472831	chr1	86471975	86472953	gene_id "PB1D7,chr1:86472712-86472831"; gene_class "SINE"; gene_family "Alu";
chr1	86480339	86480450	chr1	86480382	86480617	gene_id "PB1D10,chr1:86480339-86480450"; gene_class "SINE"; gene_family "Alu";
chr1	86481545	86481797	chr1	86481554	86481755	gene_id "ID_B1,chr1:86481545-86481797"; gene_class "SINE"; gene_family "B4";
chr1	86555430	86556331	chr1	86555400	86556231	gene_id "MTC-int,chr1:86555430-86556331"; gene_class "LTR"; gene_family "ERVL-MaLR";
chr1	86595187	86595378	chr1	86595076	86595945	gene_id "MER46C,chr1:86595187-86595378"; gene_class "DNA"; gene_family "TcMar-Tigger";
chr1	86600182	86600395	chr1	86600185	86600433	gene_id "B3,chr1:86600182-86600395"; gene_class "SINE"; gene_family "B2";
chr1	86618696	86618927	chr1	86618528	86619058	gene_id "URR1B,chr1:86618696-86618927"; gene_class "DNA"; gene_family "hAT-Charlie";
chr1	86633515	86633620	chr1	86633153	86633761	gene_id "Eutr18,chr1:86633515-86633620"; gene_class "LTR?"; gene_family "LTR?";
chr1	86634870	86634992	chr1	86634781	86635021	gene_id "MLT1J2,chr1:86634870-86634992"; gene_class "LTR"; gene_family "ERVL-MaLR";
chr1	86712152	86712528	chr1	86711933	86712355	gene_id "MLT1C,chr1:86712152-86712528"; gene_class "LTR"; gene_family "ERVL-MaLR";
chr1	86879846	86879959	chr1	86879617	86879938	gene_id "B1F1,chr1:86879846-86879959"; gene_class "SINE"; gene_family "Alu";
chr1	87020052	87020578	chr1	87019979	87020595	gene_id "L2,chr1:87020052-87020578"; gene_class "LINE"; gene_family "L2";
chr1	87213533	87213634	chr1	87213577	87214595	gene_id "ID_B1,chr1:87213533-87213634"; gene_class "SINE"; gene_family "B4";
chr1	87214384	87214524	chr1	87213577	87214595	gene_id "MIRb,chr1:87214384-87214524"; gene_class "SINE"; gene_family "MIR";
chr1	87294101	87294218	chr1	87294087	87294629	gene_id "RSINE1,chr1:87294101-87294218"; gene_class "SINE"; gene_family "B4";
chr1	87294236	87294348	chr1	87294087	87294629	gene_id "PB1D7,chr1:87294236-87294348"; gene_class "SINE"; gene_family "Alu";
chr1	87532317	87532442	chr1	87532330	87532753	gene_id "B1_Mur4,chr1:87532317-87532442"; gene_class "SINE"; gene_family "Alu";
chr1	87532321	87532460	chr1	87532330	87532753	gene_id "B4,chr1:87532321-87532460"; gene_class "SINE"; gene_family "B4";
chr1	87532450	87532562	chr1	87532330	87532753	gene_id "ID_B1,chr1:87532450-87532562"; gene_class "SINE"; gene_family "B4";
chr1	87574171	87574445	chr1	87573706	87574351	gene_id "B4A,chr1:87574171-87574445"; gene_class "SINE"; gene_family "B4";
chr1	87574591	87574798	chr1	87574515	87575117	gene_id "MIRb,chr1:87574591-87574798"; gene_class "SINE"; gene_family "MIR";
chr1	87574857	87575158	chr1	87574515	87575117	gene_id "MLT1E1A,chr1:87574857-87575158"; gene_class "LTR"; gene_family "ERVL-MaLR";
chr1	87628537	87628683	chr1	87628107	87628679	gene_id "MIRb,chr1:87628537-87628683"; gene_class "SINE"; gene_family "MIR";
chr1	87637581	87637872	chr1	87637290	87638250	gene_id "MLT1M,chr1:87637581-87637872"; gene_class "LTR"; gene_family "ERVL-MaLR";
chr1	87638050	87638234	chr1	87637290	87638250	gene_id "ID_B1,chr1:87638050-87638234"; gene_class "SINE"; gene_family "B4";
chr1	87647754	87647934	chr1	87647891	87648516	gene_id "B4A,chr1:87647754-87647934"; gene_class "SINE"; gene_family "B4";
chr1	87648214	87648358	chr1	87647891	87648516	gene_id "B1_Mm,chr1:87648214-87648358"; gene_class "SINE"; gene_family "Alu";
chr1	87648376	87648602	chr1	87647891	87648516	gene_id "ID_B1,chr1:87648376-87648602"; gene_class "SINE"; gene_family "B4";
chr1	87659576	87659702	chr1	87659054	87659712	gene_id "LTR33,chr1:87659576-87659702"; gene_class "LTR"; gene_family "ERVL";
chr1	87690133	87690464	chr1	87689739	87690380	gene_id "ORR1A2,chr1:87690133-87690464"; gene_class "LTR"; gene_family "ERVL-MaLR";
chr1	87712311	87712417	chr1	87711955	87712928	gene_id "PB1D10,chr1:87712311-87712417"; gene_class "SINE"; gene_family "Alu";
chr1	87712419	87712546	chr1	87711955	87712928	gene_id "MIRb,chr1:87712419-87712546"; gene_class "SINE"; gene_family "MIR";
chr1	87772611	87773107	chr1	87772664	87773023	gene_id "RLTR10C,chr1:87772611-87773107"; gene_class "LTR"; gene_family "ERVK";
chr1	87807862	87807985	chr1	87807849	87808085	gene_id "B1F,chr1:87807862-87807985"; gene_class "SINE"; gene_family "Alu";
chr1	87960743	87961356	chr1	87960834	87962082	gene_id "RMER13A1,chr1:87960743-87961356"; gene_class "LTR"; gene_family "ERVK";
chr1	87992856	87992963	chr1	87992759	87993114	gene_id "MER21C,chr1:87992856-87992963"; gene_class "LTR"; gene_family "ERVL";
chr1	88009564	88009959	chr1	88009629	88009809	gene_id "MTD,chr1:88009564-88009959"; gene_class "LTR"; gene_family "ERVL-MaLR";
chr1	88046402	88046815	chr1	88046588	88046819	gene_id "MTD,chr1:88046402-88046815"; gene_class "LTR"; gene_family "ERVL-MaLR";
chr1	88050751	88051156	chr1	88050914	88051139	gene_id "MTD,chr1:88050751-88051156"; gene_class "LTR"; gene_family "ERVL-MaLR";
chr1	88109592	88109969	chr1	88108683	88109861	gene_id "MTC,chr1:88109592-88109969"; gene_class "LTR"; gene_family "ERVL-MaLR";
chr1	88141034	88141432	chr1	88140333	88141337	gene_id "MTD,chr1:88141034-88141432"; gene_class "LTR"; gene_family "ERVL-MaLR";
chr1	88144128	88144260	chr1	88144053	88144531	gene_id "B3A,chr1:88144128-88144260"; gene_class "SINE"; gene_family "B2";
chr1	88219183	88219558	chr1	88219265	88219510	gene_id "ORR1F,chr1:88219183-88219558"; gene_class "LTR"; gene_family "ERVL-MaLR";
chr1	88220844	88221756	chr1	88221080	88221689	gene_id "Lx8b,chr1:88220844-88221756"; gene_class "LINE"; gene_family "L1";
chr1	88268662	88268937	chr1	88268725	88269227	gene_id "MTD,chr1:88268662-88268937"; gene_class "LTR"; gene_family "ERVL-MaLR";
chr1	88273160	88273305	chr1	88272969	88273182	gene_id "B1_Mus1,chr1:88273160-88273305"; gene_class "SINE"; gene_family "Alu";
chr1	88288407	88288578	chr1	88288231	88288798	gene_id "MTD,chr1:88288407-88288578"; gene_class "LTR"; gene_family "ERVL-MaLR";
chr1	88289617	88289860	chr1	88289587	88290233	gene_id "MLT2B3,chr1:88289617-88289860"; gene_class "LTR"; gene_family "ERVL";
chr1	88290027	88290213	chr1	88289587	88290233	gene_id "B3,chr1:88290027-88290213"; gene_class "SINE"; gene_family "B2";
chr1	88296199	88296324	chr1	88295820	88296543	gene_id "B4,chr1:88296199-88296324"; gene_class "SINE"; gene_family "B4";
chr1	88296325	88296627	chr1	88295820	88296543	gene_id "ORR1A2,chr1:88296325-88296627"; gene_class "LTR"; gene_family "ERVL-MaLR";
chr1	88302215	88302760	chr1	88302299	88302601	gene_id "Lx8,chr1:88302215-88302760"; gene_class "LINE"; gene_family "L1";
chr1	88345365	88345495	chr1	88345387	88346209	gene_id "MER63D,chr1:88345365-88345495"; gene_class "DNA"; gene_family "hAT-Blackjack";
chr1	88422132	88422243	chr1	88422079	88422334	gene_id "B4,chr1:88422132-88422243"; gene_class "SINE"; gene_family "B4";
chr1	88491781	88491947	chr1	88491677	88492704	gene_id "MIRb,chr1:88491781-88491947"; gene_class "SINE"; gene_family "MIR";
chr1	88492143	88492383	chr1	88491677	88492704	gene_id "Lx8,chr1:88492143-88492383"; gene_class "LINE"; gene_family "L1";
chr1	88492403	88492554	chr1	88491677	88492704	gene_id "Lx8,chr1:88492403-88492554"; gene_class "LINE"; gene_family "L1";
chr1	88536376	88536477	chr1	88536349	88536631	gene_id "RSINE1,chr1:88536376-88536477"; gene_class "SINE"; gene_family "B4";
chr1	88567257	88567491	chr1	88567229	88567598	gene_id "RMER20B,chr1:88567257-88567491"; gene_class "LTR"; gene_family "ERVK";
chr1	88567492	88567682	chr1	88567229	88567598	gene_id "B2_Mm1t,chr1:88567492-88567682"; gene_class "SINE"; gene_family "B2";
chr1	88954479	88954709	chr1	88954564	88955268	gene_id "MTE2a,chr1:88954479-88954709"; gene_class "LTR"; gene_family "ERVL-MaLR";
chr1	88955055	88955163	chr1	88954564	88955268	gene_id "ORR1F,chr1:88955055-88955163"; gene_class "LTR"; gene_family "ERVL-MaLR";
chr1	89552741	89552990	chr1	89552521	89552905	gene_id "MLT2B1,chr1:89552741-89552990"; gene_class "LTR"; gene_family "ERVL";
chr1	89646400	89646501	chr1	89646331	89646932	gene_id "MIR,chr1:89646400-89646501"; gene_class "SINE"; gene_family "MIR";
chr1	89692459	89692652	chr1	89692465	89692753	gene_id "RSINE1,chr1:89692459-89692652"; gene_class "SINE"; gene_family "B4";
chr1	90246450	90246736	chr1	90246601	90247549	gene_id "L2c,chr1:90246450-90246736"; gene_class "LINE"; gene_family "L2";
chr1	90274849	90275787	chr1	90274934	90275553	gene_id "RMER19B,chr1:90274849-90275787"; gene_class "LTR"; gene_family "ERVK";
chr1	90281743	90281937	chr1	90280923	90281865	gene_id "B3A,chr1:90281743-90281937"; gene_class "SINE"; gene_family "B2";
chr1	90284135	90284245	chr1	90284020	90284190	gene_id "MER53,chr1:90284135-90284245"; gene_class "DNA"; gene_family "hAT";
chr1	90395432	90395773	chr1	90395395	90395929	gene_id "Tigger17d,chr1:90395432-90395773"; gene_class "DNA"; gene_family "TcMar-Tigger";
chr1	90395774	90395992	chr1	90395395	90395929	gene_id "ID_B1,chr1:90395774-90395992"; gene_class "SINE"; gene_family "B4";
chr1	90431523	90431711	chr1	90431584	90431796	gene_id "MLT2B2,chr1:90431523-90431711"; gene_class "LTR"; gene_family "ERVL";
chr1	90962635	90962819	chr1	90962639	90963348	gene_id "MTD,chr1:90962635-90962819"; gene_class "LTR"; gene_family "ERVL-MaLR";
chr1	90962821	90963096	chr1	90962639	90963348	gene_id "B4A,chr1:90962821-90963096"; gene_class "SINE"; gene_family "B4";
chr1	91034714	91034938	chr1	91034650	91034891	gene_id "Lx7,chr1:91034714-91034938"; gene_class "LINE"; gene_family "L1";
chr1	91109393	91109662	chr1	91109240	91109546	gene_id "B4,chr1:91109393-91109662"; gene_class "SINE"; gene_family "B4";
chr1	91220331	91220542	chr1	91220387	91220707	gene_id "B3,chr1:91220331-91220542"; gene_class "SINE"; gene_family "B2";
chr1	91241303	91241656	chr1	91240742	91241656	gene_id "RLTR8,chr1:91241303-91241656"; gene_class "LTR"; gene_family "ERVK";
chr1	91248182	91248316	chr1	91248276	91248570	gene_id "MIR,chr1:91248182-91248316"; gene_class "SINE"; gene_family "MIR";
chr1	91380712	91380869	chr1	91380432	91380994	gene_id "URR1A,chr1:91380712-91380869"; gene_class "DNA"; gene_family "hAT-Charlie";
chr1	91399098	91399346	chr1	91398228	91399171	gene_id "MER90,chr1:91399098-91399346"; gene_class "LTR"; gene_family "ERV1";
chr1	91533156	91533365	chr1	91533045	91534254	gene_id "ORR1F,chr1:91533156-91533365"; gene_class "LTR"; gene_family "ERVL-MaLR";
chr1	91539461	91539605	chr1	91539358	91541276	gene_id "L1MB3,chr1:91539461-91539605"; gene_class "LINE"; gene_family "L1";
chr1	91822401	91822769	chr1	91822130	91822703	gene_id "L1MB3,chr1:91822401-91822769"; gene_class "LINE"; gene_family "L1";
chr1	91883005	91883492	chr1	91882936	91883509	gene_id "L1MA8,chr1:91883005-91883492"; gene_class "LINE"; gene_family "L1";
chr1	91894495	91894678	chr1	91894357	91894644	gene_id "ORR1E,chr1:91894495-91894678"; gene_class "LTR"; gene_family "ERVL-MaLR";
chr1	91903580	91903785	chr1	91903352	91904277	gene_id "MamGypLTR1a,chr1:91903580-91903785"; gene_class "LTR"; gene_family "Gypsy";
chr1	92124692	92124904	chr1	92124640	92124984	gene_id "L1MC5a,chr1:92124692-92124904"; gene_class "LINE"; gene_family "L1";
chr1	92641466	92641699	chr1	92641231	92642341	gene_id "MER90a,chr1:92641466-92641699"; gene_class "LTR"; gene_family "ERV1";
chr1	92936675	92936811	chr1	92936638	92936804	gene_id "RSINE1,chr1:92936675-92936811"; gene_class "SINE"; gene_family "B4";
chr1	92956595	92956796	chr1	92956657	92957322	gene_id "MTB,chr1:92956595-92956796"; gene_class "LTR"; gene_family "ERVL-MaLR";
chr1	92956797	92957122	chr1	92956657	92957322	gene_id "IAPEY4_LTR,chr1:92956797-92957122"; gene_class "LTR"; gene_family "ERVK";
chr1	92957123	92957297	chr1	92956657	92957322	gene_id "MTB,chr1:92957123-92957297"; gene_class "LTR"; gene_family "ERVL-MaLR";
chr1	93146441	93146607	chr1	93145858	93146520	gene_id "L1M5,chr1:93146441-93146607"; gene_class "LINE"; gene_family "L1";
chr1	93342356	93342560	chr1	93342420	93343947	gene_id "B4A,chr1:93342356-93342560"; gene_class "SINE"; gene_family "B4";
chr1	93432066	93432197	chr1	93431849	93432502	gene_id "B4A,chr1:93432066-93432197"; gene_class "SINE"; gene_family "B4";
chr1	93563649	93563979	chr1	93563738	93563971	gene_id "MTD,chr1:93563649-93563979"; gene_class "LTR"; gene_family "ERVL-MaLR";
chr1	93756174	93756296	chr1	93756208	93756491	gene_id "B1_Mur2,chr1:93756174-93756296"; gene_class "SINE"; gene_family "Alu";
chr1	93763442	93763777	chr1	93763510	93763928	gene_id "ORR1A0,chr1:93763442-93763777"; gene_class "LTR"; gene_family "ERVL-MaLR";
chr1	93763836	93763972	chr1	93763510	93763928	gene_id "B1_Mus1,chr1:93763836-93763972"; gene_class "SINE"; gene_family "Alu";
chr1	93802686	93803463	chr1	93803375	93804489	gene_id "L1MC2,chr1:93802686-93803463"; gene_class "LINE"; gene_family "L1";
chr1	94582026	94582424	chr1	94582087	94582387	gene_id "MTD,chr1:94582026-94582424"; gene_class "LTR"; gene_family "ERVL-MaLR";
chr1	94857870	94859121	chr1	94858221	94859054	gene_id "RMER1C,chr1:94857870-94859121"; gene_class "Other"; gene_family "Other";
chr1	95451954	95452068	chr1	95451854	95452309	gene_id "B1_Mus1,chr1:95451954-95452068"; gene_class "SINE"; gene_family "Alu";
chr1	97580350	97580689	chr1	97580354	97580684	gene_id "L1MC1,chr1:97580350-97580689"; gene_class "LINE"; gene_family "L1";
chr1	97585139	97585318	chr1	97585194	97585464	gene_id "B3,chr1:97585139-97585318"; gene_class "SINE"; gene_family "B2";
chr1	97585398	97585519	chr1	97585194	97585464	gene_id "B3,chr1:97585398-97585519"; gene_class "SINE"; gene_family "B2";
chr1	97632691	97632800	chr1	97632487	97633542	gene_id "B4,chr1:97632691-97632800"; gene_class "SINE"; gene_family "B4";
chr1	97632801	97632981	chr1	97632487	97633542	gene_id "B2_Mm1a,chr1:97632801-97632981"; gene_class "SINE"; gene_family "B2";
chr1	97632982	97633084	chr1	97632487	97633542	gene_id "B4,chr1:97632982-97633084"; gene_class "SINE"; gene_family "B4";
chr1	97633366	97633747	chr1	97632487	97633542	gene_id "RMER5,chr1:97633366-97633747"; gene_class "LTR"; gene_family "ERV1";
chr1	97662486	97662598	chr1	97662499	97662694	gene_id "PB1D7,chr1:97662486-97662598"; gene_class "SINE"; gene_family "Alu";
chr1	97742373	97743871	chr1	97742887	97743637	gene_id "Lx9,chr1:97742373-97743871"; gene_class "LINE"; gene_family "L1";
chr1	97754408	97754681	chr1	97754474	97754700	gene_id "ORR1D2,chr1:97754408-97754681"; gene_class "LTR"; gene_family "ERVL-MaLR";
chr1	97771290	97771433	chr1	97771143	97771421	gene_id "MTE2b,chr1:97771290-97771433"; gene_class "LTR"; gene_family "ERVL-MaLR";
chr1	98129886	98130092	chr1	98129904	98130335	gene_id "MTD,chr1:98129886-98130092"; gene_class "LTR"; gene_family "ERVL-MaLR";
chr1	98129921	98130141	chr1	98129904	98130335	gene_id "MTE2b,chr1:98129921-98130141"; gene_class "LTR"; gene_family "ERVL-MaLR";
chr1	98130048	98130182	chr1	98129904	98130335	gene_id "URR1A,chr1:98130048-98130182"; gene_class "DNA"; gene_family "hAT-Charlie";
chr1	98130225	98130392	chr1	98129904	98130335	gene_id "MTD,chr1:98130225-98130392"; gene_class "LTR"; gene_family "ERVL-MaLR";
chr1	100100957	100101569	chr1	100101045	100101387	gene_id "RLTR48A,chr1:100100957-100101569"; gene_class "LTR"; gene_family "ERV1";
chr1	100231815	100232140	chr1	100231689	100232224	gene_id "IAPEY4_LTR,chr1:100231815-100232140"; gene_class "LTR"; gene_family "ERVK";
chr1	101901693	101902279	chr1	101901927	101902584	gene_id "IAPLTR3-int,chr1:101901693-101902279"; gene_class "LTR"; gene_family "ERVK";
chr1	101902332	101902457	chr1	101901927	101902584	gene_id "IAPLTR3-int,chr1:101902332-101902457"; gene_class "LTR"; gene_family "ERVK";
chr1	102628053	102628340	chr1	102628130	102628397	gene_id "LSU-rRNA_Hsa,chr1:102628053-102628340"; gene_class "rRNA"; gene_family "rRNA";
chr1	105113291	105113437	chr1	105112798	105113415	gene_id "MER77B,chr1:105113291-105113437"; gene_class "LTR"; gene_family "ERVL";
chr1	105115043	105115202	chr1	105114718	105115171	gene_id "B3A,chr1:105115043-105115202"; gene_class "SINE"; gene_family "B2";
chr1	105563945	105564078	chr1	105563948	105564118	gene_id "B3A,chr1:105563945-105564078"; gene_class "SINE"; gene_family "B2";
chr1	105673535	105673738	chr1	105673532	105673700	gene_id "B3,chr1:105673535-105673738"; gene_class "SINE"; gene_family "B2";
chr1	105718469	105718643	chr1	105718413	105718685	gene_id "B3A,chr1:105718469-105718643"; gene_class "SINE"; gene_family "B2";
chr1	105851394	105851532	chr1	105851259	105851778	gene_id "B4,chr1:105851394-105851532"; gene_class "SINE"; gene_family "B4";
chr1	105851700	105851807	chr1	105851259	105851778	gene_id "Lx7,chr1:105851700-105851807"; gene_class "LINE"; gene_family "L1";
chr1	105867061	105867338	chr1	105866907	105867256	gene_id "B4A,chr1:105867061-105867338"; gene_class "SINE"; gene_family "B4";
chr1	105885861	105886273	chr1	105885117	105886084	gene_id "MTC,chr1:105885861-105886273"; gene_class "LTR"; gene_family "ERVL-MaLR";
chr1	105965526	105965658	chr1	105965178	105965614	gene_id "MLT1A1,chr1:105965526-105965658"; gene_class "LTR"; gene_family "ERVL-MaLR";
chr1	105974118	105974275	chr1	105974081	105974294	gene_id "B4A,chr1:105974118-105974275"; gene_class "SINE"; gene_family "B4";
chr1	105977068	105978257	chr1	105977495	105978429	gene_id "L1M4a2,chr1:105977068-105978257"; gene_class "LINE"; gene_family "L1";
chr1	105978324	105978672	chr1	105977495	105978429	gene_id "Lx5c,chr1:105978324-105978672"; gene_class "LINE"; gene_family "L1";
chr1	106760266	106760391	chr1	106759072	106760307	gene_id "B1_Mm,chr1:106760266-106760391"; gene_class "SINE"; gene_family "Alu";
chr1	106774231	106774331	chr1	106774166	106774454	gene_id "RLTR13C2,chr1:106774231-106774331"; gene_class "LTR"; gene_family "ERVK";
chr1	106796791	106797012	chr1	106796170	106796909	gene_id "L1MD3,chr1:106796791-106797012"; gene_class "LINE"; gene_family "L1";
chr1	107389749	107389988	chr1	107389839	107390116	gene_id "MIR,chr1:107389749-107389988"; gene_class "SINE"; gene_family "MIR";
chr1	107582987	107583180	chr1	107582855	107583187	gene_id "MLT1G3,chr1:107582987-107583180"; gene_class "LTR"; gene_family "ERVL-MaLR";
chr1	113194061	113194336	chr1	113194198	113194497	gene_id "MTE2a,chr1:113194061-113194336"; gene_class "LTR"; gene_family "ERVL-MaLR";
chr1	113925905	113926070	chr1	113925774	113926078	gene_id "L1MdV_I,chr1:113925905-113926070"; gene_class "LINE"; gene_family "L1";
chr1	115512209	115512322	chr1	115512016	115512371	gene_id "MTD-int,chr1:115512209-115512322"; gene_class "LTR"; gene_family "ERVL-MaLR";
chr1	118311716	118311903	chr1	118310737	118311808	gene_id "B2_Mm2,chr1:118311716-118311903"; gene_class "SINE"; gene_family "B2";
chr1	118321349	118321488	chr1	118321343	118322374	gene_id "RMER21B,chr1:118321349-118321488"; gene_class "LTR"; gene_family "ERV1";
chr1	118321517	118321712	chr1	118321343	118322374	gene_id "ID_B1,chr1:118321517-118321712"; gene_class "SINE"; gene_family "B4";
chr1	118335284	118335395	chr1	118334809	118335742	gene_id "PB1D10,chr1:118335284-118335395"; gene_class "SINE"; gene_family "Alu";
chr1	118335627	118335865	chr1	118334809	118335742	gene_id "MTC,chr1:118335627-118335865"; gene_class "LTR"; gene_family "ERVL-MaLR";
chr1	118344200	118344465	chr1	118343671	118344380	gene_id "B4A,chr1:118344200-118344465"; gene_class "SINE"; gene_family "B4";
chr1	118350015	118350286	chr1	118349929	118350295	gene_id "RLTR12BD_Mm,chr1:118350015-118350286"; gene_class "LTR"; gene_family "ERVK";
chr1	118368042	118368220	chr1	118368100	118368296	gene_id "B2_Mm2,chr1:118368042-118368220"; gene_class "SINE"; gene_family "B2";
chr1	118369023	118369192	chr1	118368878	118369574	gene_id "MLT1C2,chr1:118369023-118369192"; gene_class "LTR"; gene_family "ERVL-MaLR";
chr1	118369260	118369401	chr1	118368878	118369574	gene_id "MLT1C2,chr1:118369260-118369401"; gene_class "LTR"; gene_family "ERVL-MaLR";
chr1	118369469	118369693	chr1	118368878	118369574	gene_id "B4A,chr1:118369469-118369693"; gene_class "SINE"; gene_family "B4";
chr1	118413117	118413305	chr1	118413225	118413532	gene_id "B3A,chr1:118413117-118413305"; gene_class "SINE"; gene_family "B2";
chr1	118413342	118413700	chr1	118413225	118413532	gene_id "L1MB8,chr1:118413342-118413700"; gene_class "LINE"; gene_family "L1";
chr1	118417235	118417478	chr1	118417160	118417718	gene_id "B4,chr1:118417235-118417478"; gene_class "SINE"; gene_family "B4";
chr1	118476967	118477157	chr1	118476923	118477314	gene_id "B3,chr1:118476967-118477157"; gene_class "SINE"; gene_family "B2";
chr1	118479693	118479832	chr1	118479237	118479817	gene_id "RSINE1,chr1:118479693-118479832"; gene_class "SINE"; gene_family "B4";
chr1	118494750	118494925	chr1	118494569	118495171	gene_id "RSINE1,chr1:118494750-118494925"; gene_class "SINE"; gene_family "B4";
chr1	118494928	118495081	chr1	118494569	118495171	gene_id "B4,chr1:118494928-118495081"; gene_class "SINE"; gene_family "B4";
chr1	118627444	118627551	chr1	118627487	118628486	gene_id "ID_B1,chr1:118627444-118627551"; gene_class "SINE"; gene_family "B4";
chr1	119087569	119087691	chr1	119087479	119088003	gene_id "RSINE1,chr1:119087569-119087691"; gene_class "SINE"; gene_family "B4";
chr1	119172975	119173224	chr1	119173030	119174009	gene_id "B4,chr1:119172975-119173224"; gene_class "SINE"; gene_family "B4";
chr1	119193497	119193801	chr1	119193510	119193737	gene_id "B4A,chr1:119193497-119193801"; gene_class "SINE"; gene_family "B4";
chr1	119219858	119220125	chr1	119219759	119220269	gene_id "MER45B,chr1:119219858-119220125"; gene_class "DNA"; gene_family "hAT-Tip100";
chr1	119248735	119248880	chr1	119248751	119249378	gene_id "L3,chr1:119248735-119248880"; gene_class "LINE"; gene_family "CR1";
chr1	119248939	119249163	chr1	119248751	119249378	gene_id "L3,chr1:119248939-119249163"; gene_class "LINE"; gene_family "CR1";
chr1	119249261	119249415	chr1	119248751	119249378	gene_id "ID_B1,chr1:119249261-119249415"; gene_class "SINE"; gene_family "B4";
chr1	119253464	119253596	chr1	119253429	119253826	gene_id "L1MC4a,chr1:119253464-119253596"; gene_class "LINE"; gene_family "L1";
chr1	119253620	119253726	chr1	119253429	119253826	gene_id "Charlie17b,chr1:119253620-119253726"; gene_class "DNA"; gene_family "hAT-Charlie";
chr1	119253729	119253917	chr1	119253429	119253826	gene_id "ID_B1,chr1:119253729-119253917"; gene_class "SINE"; gene_family "B4";
chr1	119293552	119293731	chr1	119293682	119294277	gene_id "B3A,chr1:119293552-119293731"; gene_class "SINE"; gene_family "B2";
chr1	119346442	119346565	chr1	119346411	119346966	gene_id "RSINE1,chr1:119346442-119346565"; gene_class "SINE"; gene_family "B4";
chr1	119483010	119483157	chr1	119483008	119483214	gene_id "B3A,chr1:119483010-119483157"; gene_class "SINE"; gene_family "B2";
chr1	119491972	119492136	chr1	119492048	119492718	gene_id "B3A,chr1:119491972-119492136"; gene_class "SINE"; gene_family "B2";
chr1	119492137	119492815	chr1	119492048	119492718	gene_id "RLTR26B_MM,chr1:119492137-119492815"; gene_class "LTR"; gene_family "ERVK";
chr1	119540967	119541075	chr1	119540806	119541751	gene_id "B4A,chr1:119540967-119541075"; gene_class "SINE"; gene_family "B4";
chr1	119541485	119541668	chr1	119540806	119541751	gene_id "URR1A,chr1:119541485-119541668"; gene_class "DNA"; gene_family "hAT-Charlie";
chr1	119557972	119558162	chr1	119557753	119558470	gene_id "L1M4a1,chr1:119557972-119558162"; gene_class "LINE"; gene_family "L1";
chr1	119565681	119566722	chr1	119565544	119566287	gene_id "Lx7,chr1:119565681-119566722"; gene_class "LINE"; gene_family "L1";
chr1	119571520	119571715	chr1	119571481	119571710	gene_id "B3,chr1:119571520-119571715"; gene_class "SINE"; gene_family "B2";
chr1	119587938	119588248	chr1	119588064	119588269	gene_id "ORR1A2,chr1:119587938-119588248"; gene_class "LTR"; gene_family "ERVL-MaLR";
chr1	119636998	119637444	chr1	119637163	119637622	gene_id "Lx7,chr1:119636998-119637444"; gene_class "LINE"; gene_family "L1";
chr1	119641643	119641743	chr1	119641581	119641755	gene_id "PB1D10,chr1:119641643-119641743"; gene_class "SINE"; gene_family "Alu";
chr1	119667075	119667235	chr1	119666932	119667651	gene_id "MER58B,chr1:119667075-119667235"; gene_class "DNA"; gene_family "hAT-Charlie";
chr1	119686152	119686344	chr1	119686228	119686867	gene_id "MIR,chr1:119686152-119686344"; gene_class "SINE"; gene_family "MIR";
chr1	119913554	119913699	chr1	119912912	119913661	gene_id "B1_Mm,chr1:119913554-119913699"; gene_class "SINE"; gene_family "Alu";
chr1	119920613	119921030	chr1	119920751	119921016	gene_id "RLTR30D2_MM,chr1:119920613-119921030"; gene_class "LTR"; gene_family "ERV1";
chr1	119997705	119997866	chr1	119997770	119997980	gene_id "Lx8,chr1:119997705-119997866"; gene_class "LINE"; gene_family "L1";
chr1	120020638	120020739	chr1	120020585	120021061	gene_id "MTD,chr1:120020638-120020739"; gene_class "LTR"; gene_family "ERVL-MaLR";
chr1	120024772	120024951	chr1	120024770	120025395	gene_id "MIRb,chr1:120024772-120024951"; gene_class "SINE"; gene_family "MIR";
chr1	120037133	120037324	chr1	120037083	120037660	gene_id "MER58A,chr1:120037133-120037324"; gene_class "DNA"; gene_family "hAT-Charlie";
chr1	120074265	120074386	chr1	120073484	120074312	gene_id "B1F,chr1:120074265-120074386"; gene_class "SINE"; gene_family "Alu";
chr1	120162298	120162589	chr1	120162336	120163050	gene_id "B4,chr1:120162298-120162589"; gene_class "SINE"; gene_family "B4";
chr1	120260033	120260217	chr1	120260103	120260266	gene_id "ID_B1,chr1:120260033-120260217"; gene_class "SINE"; gene_family "B4";
chr1	120270563	120270690	chr1	120270184	120270734	gene_id "PB1D9,chr1:120270563-120270690"; gene_class "SINE"; gene_family "Alu";
chr1	120276186	120276527	chr1	120276142	120276380	gene_id "ORR1A2,chr1:120276186-120276527"; gene_class "LTR"; gene_family "ERVL-MaLR";
chr1	120517940	120518116	chr1	120517683	120518150	gene_id "MTE2a,chr1:120517940-120518116"; gene_class "LTR"; gene_family "ERVL-MaLR";
chr1	120654855	120654983	chr1	120654768	120655478	gene_id "RMER30,chr1:120654855-120654983"; gene_class "DNA"; gene_family "hAT-Charlie";
chr1	120655006	120655185	chr1	120654768	120655478	gene_id "MER63B,chr1:120655006-120655185"; gene_class "DNA"; gene_family "hAT-Blackjack";
chr1	121090616	121090816	chr1	121090690	121090918	gene_id "ID_B1,chr1:121090616-121090816"; gene_class "SINE"; gene_family "B4";
chr1	121092798	121093295	chr1	121092939	121093233	gene_id "MLT1G1,chr1:121092798-121093295"; gene_class "LTR"; gene_family "ERVL-MaLR";
chr1	121301650	121302020	chr1	121301680	121302301	gene_id "MTEa,chr1:121301650-121302020"; gene_class "LTR"; gene_family "ERVL-MaLR";
chr1	121328288	121328424	chr1	121327287	121328478	gene_id "B1_Mur1,chr1:121328288-121328424"; gene_class "SINE"; gene_family "Alu";
chr1	121329253	121329594	chr1	121329423	121329758	gene_id "MTEb,chr1:121329253-121329594"; gene_class "LTR"; gene_family "ERVL-MaLR";
chr1	121478357	121478768	chr1	121478331	121479015	gene_id "MTE2b,chr1:121478357-121478768"; gene_class "LTR"; gene_family "ERVL-MaLR";
chr1	121497373	121497548	chr1	121497113	121497492	gene_id "B4,chr1:121497373-121497548"; gene_class "SINE"; gene_family "B4";
chr1	122357127	122357335	chr1	122357061	122357394	gene_id "LSU-rRNA_Hsa,chr1:122357127-122357335"; gene_class "rRNA"; gene_family "rRNA";
chr1	123467399	123467644	chr1	123467305	123468092	gene_id "B4,chr1:123467399-123467644"; gene_class "SINE"; gene_family "B4";
chr1	123467837	123468109	chr1	123467305	123468092	gene_id "B4A,chr1:123467837-123468109"; gene_class "SINE"; gene_family "B4";
chr1	125240689	125241318	chr1	125240707	125241144	gene_id "RLTR16C_MM,chr1:125240689-125241318"; gene_class "LTR"; gene_family "ERVK";
chr1	125418912	125419066	chr1	125418795	125419287	gene_id "RSINE1,chr1:125418912-125419066"; gene_class "SINE"; gene_family "B4";
chr1	125425353	125425479	chr1	125425356	125426007	gene_id "ID_B1,chr1:125425353-125425479"; gene_class "SINE"; gene_family "B4";
chr1	125425726	125426221	chr1	125425356	125426007	gene_id "RLTR12B,chr1:125425726-125426221"; gene_class "LTR"; gene_family "ERVK";
chr1	125441423	125441525	chr1	125441341	125442035	gene_id "RSINE1,chr1:125441423-125441525"; gene_class "SINE"; gene_family "B4";
chr1	125481592	125482191	chr1	125481811	125482321	gene_id "RLTR18,chr1:125481592-125482191"; gene_class "LTR"; gene_family "ERVK";
chr1	125482566	125482846	chr1	125482520	125482819	gene_id "B4A,chr1:125482566-125482846"; gene_class "SINE"; gene_family "B4";
chr1	125495366	125495792	chr1	125495307	125495684	gene_id "RLTR12D,chr1:125495366-125495792"; gene_class "LTR"; gene_family "ERVK";
chr1	125551852	125552162	chr1	125551603	125552181	gene_id "MER89,chr1:125551852-125552162"; gene_class "LTR"; gene_family "ERV1";
chr1	125685761	125686026	chr1	125685790	125686345	gene_id "B4A,chr1:125685761-125686026"; gene_class "SINE"; gene_family "B4";
chr1	125686148	125686316	chr1	125685790	125686345	gene_id "RMER10A,chr1:125686148-125686316"; gene_class "LTR"; gene_family "ERVL";
chr1	125721253	125721604	chr1	125721167	125721727	gene_id "MTEa,chr1:125721253-125721604"; gene_class "LTR"; gene_family "ERVL-MaLR";
chr1	125729106	125729282	chr1	125729151	125729474	gene_id "RMER17C,chr1:125729106-125729282"; gene_class "LTR"; gene_family "ERVK";
chr1	126253917	126254168	chr1	126253915	126254622	gene_id "B4,chr1:126253917-126254168"; gene_class "SINE"; gene_family "B4";
chr1	126334128	126334787	chr1	126334225	126334628	gene_id "RMER15,chr1:126334128-126334787"; gene_class "LTR"; gene_family "ERVL";
chr1	126367175	126367472	chr1	126366758	126367329	gene_id "L1MC5,chr1:126367175-126367472"; gene_class "LINE"; gene_family "L1";
chr1	126411640	126411781	chr1	126411469	126412008	gene_id "B4,chr1:126411640-126411781"; gene_class "SINE"; gene_family "B4";
chr1	127242597	127242997	chr1	127242675	127243436	gene_id "MTE2a,chr1:127242597-127242997"; gene_class "LTR"; gene_family "ERVL-MaLR";
chr1	127256925	127257354	chr1	127257016	127257387	gene_id "MER77B,chr1:127256925-127257354"; gene_class "LTR"; gene_family "ERVL";
chr1	127270109	127270585	chr1	127270278	127270873	gene_id "RMER5,chr1:127270109-127270585"; gene_class "LTR"; gene_family "ERV1";
chr1	127299960	127300061	chr1	127299801	127300225	gene_id "Lx8,chr1:127299960-127300061"; gene_class "LINE"; gene_family "L1";
chr1	127355117	127355365	chr1	127355126	127355457	gene_id "MTE2a,chr1:127355117-127355365"; gene_class "LTR"; gene_family "ERVL-MaLR";
chr1	127409689	127409859	chr1	127409595	127409977	gene_id "B3A,chr1:127409689-127409859"; gene_class "SINE"; gene_family "B2";
chr1	127419096	127419213	chr1	127418838	127419541	gene_id "MIRc,chr1:127419096-127419213"; gene_class "SINE"; gene_family "MIR";
chr1	127514778	127515064	chr1	127514453	127514998	gene_id "B4A,chr1:127514778-127515064"; gene_class "SINE"; gene_family "B4";
chr1	127730943	127731138	chr1	127730994	127731641	gene_id "ID_B1,chr1:127730943-127731138"; gene_class "SINE"; gene_family "B4";
chr1	127732132	127732344	chr1	127732143	127732770	gene_id "ID_B1,chr1:127732132-127732344"; gene_class "SINE"; gene_family "B4";
chr1	127732345	127732810	chr1	127732143	127732770	gene_id "RCHARR1,chr1:127732345-127732810"; gene_class "DNA"; gene_family "hAT-Charlie";
chr1	127732968	127733255	chr1	127732948	127733125	gene_id "MLT1A0,chr1:127732968-127733255"; gene_class "LTR"; gene_family "ERVL-MaLR";
chr1	127757276	127757410	chr1	127755866	127757464	gene_id "B1_Mus2,chr1:127757276-127757410"; gene_class "SINE"; gene_family "Alu";
chr1	127845723	127845903	chr1	127845531	127845847	gene_id "B4,chr1:127845723-127845903"; gene_class "SINE"; gene_family "B4";
chr1	127868353	127868571	chr1	127868435	127869300	gene_id "B3,chr1:127868353-127868571"; gene_class "SINE"; gene_family "B2";
chr1	127933477	127933863	chr1	127933488	127933720	gene_id "MTD,chr1:127933477-127933863"; gene_class "LTR"; gene_family "ERVL-MaLR";
chr1	127989819	127990251	chr1	127989896	127990772	gene_id "MLT-int,chr1:127989819-127990251"; gene_class "LTR"; gene_family "ERVL-MaLR";
chr1	127990561	127991023	chr1	127989896	127990772	gene_id "MLT-int,chr1:127990561-127991023"; gene_class "LTR"; gene_family "ERVL-MaLR";
chr1	128014067	128014331	chr1	128013737	128014279	gene_id "B4,chr1:128014067-128014331"; gene_class "SINE"; gene_family "B4";
chr1	128068962	128069438	chr1	128068969	128069458	gene_id "RLTR30D_MM,chr1:128068962-128069438"; gene_class "LTR"; gene_family "ERV1";
chr1	128081503	128081652	chr1	128081041	128081653	gene_id "RSINE1,chr1:128081503-128081652"; gene_class "SINE"; gene_family "B4";
chr1	128082715	128082834	chr1	128082749	128083053	gene_id "RSINE1,chr1:128082715-128082834"; gene_class "SINE"; gene_family "B4";
chr1	128120847	128120992	chr1	128120905	128121587	gene_id "B1_Mur3,chr1:128120847-128120992"; gene_class "SINE"; gene_family "Alu";
chr1	128121015	128121189	chr1	128120905	128121587	gene_id "B2_Mm2,chr1:128121015-128121189"; gene_class "SINE"; gene_family "B2";
chr1	128243714	128243839	chr1	128243763	128245217	gene_id "B1_Mm,chr1:128243714-128243839"; gene_class "SINE"; gene_family "Alu";
chr1	128275871	128276205	chr1	128276009	128276183	gene_id "ORR1B1,chr1:128275871-128276205"; gene_class "LTR"; gene_family "ERVL-MaLR";
chr1	128327078	128327266	chr1	128327169	128327531	gene_id "B3,chr1:128327078-128327266"; gene_class "SINE"; gene_family "B2";
chr1	128327312	128327495	chr1	128327169	128327531	gene_id "ID_B1,chr1:128327312-128327495"; gene_class "SINE"; gene_family "B4";
chr1	128359160	128359289	chr1	128358976	128360157	gene_id "ID_B1,chr1:128359160-128359289"; gene_class "SINE"; gene_family "B4";
chr1	128360061	128360233	chr1	128358976	128360157	gene_id "B3A,chr1:128360061-128360233"; gene_class "SINE"; gene_family "B2";
chr1	128399455	128399561	chr1	128398931	128399599	gene_id "B1F2,chr1:128399455-128399561"; gene_class "SINE"; gene_family "Alu";
chr1	128417597	128417698	chr1	128416550	128417848	gene_id "PB1D7,chr1:128417597-128417698"; gene_class "SINE"; gene_family "Alu";
chr1	128417621	128417724	chr1	128416550	128417848	gene_id "B4,chr1:128417621-128417724"; gene_class "SINE"; gene_family "B4";
chr1	128552785	128552954	chr1	128552161	128553138	gene_id "MIRb,chr1:128552785-128552954"; gene_class "SINE"; gene_family "MIR";
chr1	128560924	128561158	chr1	128560512	128561514	gene_id "B4A,chr1:128560924-128561158"; gene_class "SINE"; gene_family "B4";
chr1	128603105	128603367	chr1	128603058	128603342	gene_id "B4A,chr1:128603105-128603367"; gene_class "SINE"; gene_family "B4";
chr1	128614471	128614587	chr1	128614559	128615762	gene_id "MIRc,chr1:128614471-128614587"; gene_class "SINE"; gene_family "MIR";
chr1	128615660	128615963	chr1	128614559	128615762	gene_id "B4,chr1:128615660-128615963"; gene_class "SINE"; gene_family "B4";
chr1	128724604	128724706	chr1	128724584	128724977	gene_id "MIR3,chr1:128724604-128724706"; gene_class "SINE"; gene_family "MIR";
chr1	128724709	128724924	chr1	128724584	128724977	gene_id "ID_B1,chr1:128724709-128724924"; gene_class "SINE"; gene_family "B4";
chr1	129956516	129956639	chr1	129956580	129957300	gene_id "MER130,chr1:129956516-129956639"; gene_class "DNA"; gene_family "DNA";
chr1	129959275	129959570	chr1	129959324	129959993	gene_id "RMER17A2,chr1:129959275-129959570"; gene_class "LTR"; gene_family "ERVK";
chr1	129959746	129960137	chr1	129959324	129959993	gene_id "RMER17A2,chr1:129959746-129960137"; gene_class "LTR"; gene_family "ERVK";
chr1	129977318	129977663	chr1	129977303	129977513	gene_id "ORR1A0,chr1:129977318-129977663"; gene_class "LTR"; gene_family "ERVL-MaLR";
chr1	129989067	129989446	chr1	129989213	129989567	gene_id "MTA_Mm,chr1:129989067-129989446"; gene_class "LTR"; gene_family "ERVL-MaLR";
chr1	130112406	130113342	chr1	130112648	130113887	gene_id "L2,chr1:130112406-130113342"; gene_class "LINE"; gene_family "L2";
chr1	130113474	130113698	chr1	130112648	130113887	gene_id "MLT1D,chr1:130113474-130113698"; gene_class "LTR"; gene_family "ERVL-MaLR";
chr1	130298948	130299429	chr1	130299117	130299413	gene_id "L1MC1,chr1:130298948-130299429"; gene_class "LINE"; gene_family "L1";
chr1	130309918	130310056	chr1	130309762	130310117	gene_id "MER96,chr1:130309918-130310056"; gene_class "DNA"; gene_family "hAT-Tip100";
chr1	130342452	130342635	chr1	130342518	130342853	gene_id "ORR1E,chr1:130342452-130342635"; gene_class "LTR"; gene_family "ERVL-MaLR";
chr1	130374158	130374612	chr1	130373436	130374666	gene_id "RLTR14_RN,chr1:130374158-130374612"; gene_class "LTR"; gene_family "ERV1";
chr1	130377877	130378030	chr1	130377823	130378335	gene_id "RLTR44C,chr1:130377877-130378030"; gene_class "LTR"; gene_family "ERVK";
chr1	130378080	130378298	chr1	130377823	130378335	gene_id "Lx8,chr1:130378080-130378298"; gene_class "LINE"; gene_family "L1";
chr1	130510039	130510363	chr1	130510129	130510415	gene_id "ORR1A2,chr1:130510039-130510363"; gene_class "LTR"; gene_family "ERVL-MaLR";
chr1	130783943	130784111	chr1	130783988	130784393	gene_id "B3,chr1:130783943-130784111"; gene_class "SINE"; gene_family "B2";
chr1	130857096	130857236	chr1	130857043	130858080	gene_id "L1_Rod,chr1:130857096-130857236"; gene_class "LINE"; gene_family "L1";
chr1	130857716	130857934	chr1	130857043	130858080	gene_id "L1_Rod,chr1:130857716-130857934"; gene_class "LINE"; gene_family "L1";
chr1	130857945	130858090	chr1	130857043	130858080	gene_id "B1_Mus1,chr1:130857945-130858090"; gene_class "SINE"; gene_family "Alu";
chr1	131010365	131010474	chr1	131010295	131010545	gene_id "PB1D10,chr1:131010365-131010474"; gene_class "SINE"; gene_family "Alu";
chr1	131068053	131068413	chr1	131068026	131068659	gene_id "MTC,chr1:131068053-131068413"; gene_class "LTR"; gene_family "ERVL-MaLR";
chr1	131068582	131068701	chr1	131068026	131068659	gene_id "L3,chr1:131068582-131068701"; gene_class "LINE"; gene_family "CR1";
chr1	131072016	131072316	chr1	131072158	131072900	gene_id "ORR1E,chr1:131072016-131072316"; gene_class "LTR"; gene_family "ERVL-MaLR";
chr1	131072767	131072971	chr1	131072158	131072900	gene_id "MIR,chr1:131072767-131072971"; gene_class "SINE"; gene_family "MIR";
chr1	131074633	131074840	chr1	131074162	131074965	gene_id "L1ME2,chr1:131074633-131074840"; gene_class "LINE"; gene_family "L1";
chr1	131074844	131074970	chr1	131074162	131074965	gene_id "RLTR17B_Mm,chr1:131074844-131074970"; gene_class "LTR"; gene_family "ERVK";
chr1	131074900	131075004	chr1	131074162	131074965	gene_id "RLTR17B_Mm,chr1:131074900-131075004"; gene_class "LTR"; gene_family "ERVK";
chr1	131116250	131116427	chr1	131116024	131116522	gene_id "B2_Mm1a,chr1:131116250-131116427"; gene_class "SINE"; gene_family "B2";
chr1	131118887	131119061	chr1	131118877	131119507	gene_id "LTR33,chr1:131118887-131119061"; gene_class "LTR"; gene_family "ERVL";
chr1	131119115	131119344	chr1	131118877	131119507	gene_id "B3A,chr1:131119115-131119344"; gene_class "SINE"; gene_family "B2";
chr1	131126701	131126916	chr1	131125888	131126756	gene_id "URR1A,chr1:131126701-131126916"; gene_class "DNA"; gene_family "hAT-Charlie";
chr1	131138696	131138850	chr1	131137654	131138941	gene_id "B3,chr1:131138696-131138850"; gene_class "SINE"; gene_family "B2";
chr1	131187035	131187146	chr1	131187052	131187313	gene_id "MER58B,chr1:131187035-131187146"; gene_class "DNA"; gene_family "hAT-Charlie";
chr1	131214409	131214599	chr1	131214423	131215058	gene_id "MTD,chr1:131214409-131214599"; gene_class "LTR"; gene_family "ERVL-MaLR";
chr1	131274613	131274903	chr1	131274717	131275704	gene_id "L1MB2,chr1:131274613-131274903"; gene_class "LINE"; gene_family "L1";
chr1	131281822	131282032	chr1	131281816	131282348	gene_id "RMER6A,chr1:131281822-131282032"; gene_class "LTR"; gene_family "ERVK";
chr1	131361089	131361289	chr1	131360768	131361196	gene_id "B1F1,chr1:131361089-131361289"; gene_class "SINE"; gene_family "Alu";
chr1	131447894	131448020	chr1	131446734	131447923	gene_id "B3,chr1:131447894-131448020"; gene_class "SINE"; gene_family "B2";
chr1	131454451	131454798	chr1	131454484	131454719	gene_id "Lx8,chr1:131454451-131454798"; gene_class "LINE"; gene_family "L1";
chr1	131470785	131470964	chr1	131470753	131470915	gene_id "B3,chr1:131470785-131470964"; gene_class "SINE"; gene_family "B2";
chr1	131565826	131566060	chr1	131565936	131566487	gene_id "L1MdF_V,chr1:131565826-131566060"; gene_class "LINE"; gene_family "L1";
chr1	131566061	131566378	chr1	131565936	131566487	gene_id "RLTR46B,chr1:131566061-131566378"; gene_class "LTR"; gene_family "ERVK";
chr1	131570452	131570552	chr1	131570443	131570739	gene_id "ID_B1,chr1:131570452-131570552"; gene_class "SINE"; gene_family "B4";
chr1	131570612	131570831	chr1	131570443	131570739	gene_id "RMER10A,chr1:131570612-131570831"; gene_class "LTR"; gene_family "ERVL";
chr1	131573786	131574066	chr1	131573713	131574108	gene_id "LSU-rRNA_Hsa,chr1:131573786-131574066"; gene_class "rRNA"; gene_family "rRNA";
chr1	131613343	131613491	chr1	131613375	131614018	gene_id "B1_Mur4,chr1:131613343-131613491"; gene_class "SINE"; gene_family "Alu";
chr1	131613592	131613798	chr1	131613375	131614018	gene_id "Lx5c,chr1:131613592-131613798"; gene_class "LINE"; gene_family "L1";
chr1	131613875	131613989	chr1	131613375	131614018	gene_id "B1_Mur4,chr1:131613875-131613989"; gene_class "SINE"; gene_family "Alu";
chr1	131616173	131616570	chr1	131616372	131617135	gene_id "Lx5b,chr1:131616173-131616570"; gene_class "LINE"; gene_family "L1";
chr1	131616771	131616994	chr1	131616372	131617135	gene_id "URR1A,chr1:131616771-131616994"; gene_class "DNA"; gene_family "hAT-Charlie";
chr1	131624302	131624410	chr1	131624200	131624572	gene_id "RSINE1,chr1:131624302-131624410"; gene_class "SINE"; gene_family "B4";
chr1	131638077	131638238	chr1	131638031	131639056	gene_id "ID_B1,chr1:131638077-131638238"; gene_class "SINE"; gene_family "B4";
chr1	131638316	131638509	chr1	131638031	131639056	gene_id "MIR,chr1:131638316-131638509"; gene_class "SINE"; gene_family "MIR";
chr1	131638517	131638924	chr1	131638031	131639056	gene_id "Zaphod2,chr1:131638517-131638924"; gene_class "DNA"; gene_family "hAT-Tip100";
chr1	131638963	131639156	chr1	131638031	131639056	gene_id "Zaphod2,chr1:131638963-131639156"; gene_class "DNA"; gene_family "hAT-Tip100";
chr1	131657987	131658092	chr1	131657926	131658433	gene_id "B1_Mur1,chr1:131657987-131658092"; gene_class "SINE"; gene_family "Alu";
chr1	131937723	131937831	chr1	131937760	131937948	gene_id "B3,chr1:131937723-131937831"; gene_class "SINE"; gene_family "B2";
chr1	132246179	132246319	chr1	132246123	132246561	gene_id "MIR,chr1:132246179-132246319"; gene_class "SINE"; gene_family "MIR";
chr1	132264520	132264667	chr1	132264583	132264982	gene_id "B1_Mm,chr1:132264520-132264667"; gene_class "SINE"; gene_family "Alu";
chr1	132264668	132264874	chr1	132264583	132264982	gene_id "L2c,chr1:132264668-132264874"; gene_class "LINE"; gene_family "L2";
chr1	132327169	132327345	chr1	132326839	132327347	gene_id "MIRb,chr1:132327169-132327345"; gene_class "SINE"; gene_family "MIR";
chr1	132400842	132400980	chr1	132400595	132401178	gene_id "L1ME4c,chr1:132400842-132400980"; gene_class "LINE"; gene_family "L1";
chr1	132410652	132410934	chr1	132410627	132411191	gene_id "MT2A,chr1:132410652-132410934"; gene_class "LTR"; gene_family "ERVL";
chr1	132519870	132519984	chr1	132519784	132520248	gene_id "MIRc,chr1:132519870-132519984"; gene_class "SINE"; gene_family "MIR";
chr1	133025530	133025649	chr1	133024895	133026012	gene_id "B1_Mus2,chr1:133025530-133025649"; gene_class "SINE"; gene_family "Alu";
chr1	133025680	133025823	chr1	133024895	133026012	gene_id "B1_Mm,chr1:133025680-133025823"; gene_class "SINE"; gene_family "Alu";
chr1	133028098	133028228	chr1	133028091	133028275	gene_id "RMER10A,chr1:133028098-133028228"; gene_class "LTR"; gene_family "ERVL";
chr1	133039662	133039854	chr1	133039484	133039943	gene_id "B3A,chr1:133039662-133039854"; gene_class "SINE"; gene_family "B2";
chr1	133093904	133094041	chr1	133093810	133094124	gene_id "L1MC5a,chr1:133093904-133094041"; gene_class "LINE"; gene_family "L1";
chr1	133118164	133118498	chr1	133118248	133118531	gene_id "ORR1B1,chr1:133118164-133118498"; gene_class "LTR"; gene_family "ERVL-MaLR";
chr1	133118705	133118822	chr1	133118723	133119300	gene_id "B3A,chr1:133118705-133118822"; gene_class "SINE"; gene_family "B2";
chr1	133118826	133118963	chr1	133118723	133119300	gene_id "B1F2,chr1:133118826-133118963"; gene_class "SINE"; gene_family "Alu";
chr1	133119077	133119261	chr1	133118723	133119300	gene_id "B3,chr1:133119077-133119261"; gene_class "SINE"; gene_family "B2";
chr1	133121501	133121619	chr1	133121537	133121687	gene_id "RLTR14_RN,chr1:133121501-133121619"; gene_class "LTR"; gene_family "ERV1";
chr1	133121620	133121776	chr1	133121537	133121687	gene_id "B3,chr1:133121620-133121776"; gene_class "SINE"; gene_family "B2";
chr1	133124282	133124395	chr1	133124177	133124457	gene_id "ID_B1,chr1:133124282-133124395"; gene_class "SINE"; gene_family "B4";
chr1	133270509	133270612	chr1	133270487	133270801	gene_id "MIRb,chr1:133270509-133270612"; gene_class "SINE"; gene_family "MIR";
chr1	133288076	133288412	chr1	133287928	133288305	gene_id "MLT1C2,chr1:133288076-133288412"; gene_class "LTR"; gene_family "ERVL-MaLR";
chr1	133347852	133348024	chr1	133347626	133348460	gene_id "L2,chr1:133347852-133348024"; gene_class "LINE"; gene_family "L2";
chr1	133362356	133362498	chr1	133361730	133362534	gene_id "MER3,chr1:133362356-133362498"; gene_class "DNA"; gene_family "hAT-Charlie";
chr1	133455951	133456443	chr1	133456115	133456457	gene_id "Lx8b,chr1:133455951-133456443"; gene_class "LINE"; gene_family "L1";
chr1	133618490	133618601	chr1	133617952	133618987	gene_id "RSINE1,chr1:133618490-133618601"; gene_class "SINE"; gene_family "B4";
chr1	133618848	133618974	chr1	133617952	133618987	gene_id "ID_B1,chr1:133618848-133618974"; gene_class "SINE"; gene_family "B4";
chr1	133646025	133646213	chr1	133645739	133646159	gene_id "B4,chr1:133646025-133646213"; gene_class "SINE"; gene_family "B4";
chr1	133661736	133661852	chr1	133660760	133661813	gene_id "B1_Mur2,chr1:133661736-133661852"; gene_class "SINE"; gene_family "Alu";
chr1	133685577	133685760	chr1	133685684	133686413	gene_id "MIR,chr1:133685577-133685760"; gene_class "SINE"; gene_family "MIR";
chr1	133686162	133686527	chr1	133685684	133686413	gene_id "L2a,chr1:133686162-133686527"; gene_class "LINE"; gene_family "L2";
chr1	133728295	133728430	chr1	133728132	133728697	gene_id "B1_Mus1,chr1:133728295-133728430"; gene_class "SINE"; gene_family "Alu";
chr1	133798171	133798296	chr1	133797369	133798790	gene_id "RSINE1,chr1:133798171-133798296"; gene_class "SINE"; gene_family "B4";
chr1	133798337	133798464	chr1	133797369	133798790	gene_id "L2a,chr1:133798337-133798464"; gene_class "LINE"; gene_family "L2";
chr1	133826245	133826370	chr1	133825215	133826363	gene_id "ID_B1,chr1:133826245-133826370"; gene_class "SINE"; gene_family "B4";
chr1	133843970	133844341	chr1	133843724	133844281	gene_id "MTD,chr1:133843970-133844341"; gene_class "LTR"; gene_family "ERVL-MaLR";
chr1	133885730	133886006	chr1	133885837	133886114	gene_id "ORR1A2,chr1:133885730-133886006"; gene_class "LTR"; gene_family "ERVL-MaLR";
chr1	133895627	133895727	chr1	133895457	133896793	gene_id "MIRc,chr1:133895627-133895727"; gene_class "SINE"; gene_family "MIR";
chr1	133895848	133896062	chr1	133895457	133896793	gene_id "L2c,chr1:133895848-133896062"; gene_class "LINE"; gene_family "L2";
chr1	133896237	133896348	chr1	133895457	133896793	gene_id "PB1D10,chr1:133896237-133896348"; gene_class "SINE"; gene_family "Alu";
chr1	133932955	133933137	chr1	133933124	133934018	gene_id "MIR,chr1:133932955-133933137"; gene_class "SINE"; gene_family "MIR";
chr1	133951261	133951424	chr1	133951273	133951986	gene_id "L2,chr1:133951261-133951424"; gene_class "LINE"; gene_family "L2";
chr1	134053065	134053292	chr1	134053162	134053530	gene_id "RMER4B,chr1:134053065-134053292"; gene_class "LTR"; gene_family "ERVK";
chr1	134053442	134053647	chr1	134053162	134053530	gene_id "URR1A,chr1:134053442-134053647"; gene_class "DNA"; gene_family "hAT-Charlie";
chr1	134065754	134065862	chr1	134065167	134065796	gene_id "PB1D9,chr1:134065754-134065862"; gene_class "SINE"; gene_family "Alu";
chr1	134072835	134072953	chr1	134072732	134073640	gene_id "PB1D7,chr1:134072835-134072953"; gene_class "SINE"; gene_family "Alu";
chr1	134110776	134110953	chr1	134110095	134110857	gene_id "B3,chr1:134110776-134110953"; gene_class "SINE"; gene_family "B2";
chr1	134110974	134111119	chr1	134111057	134111282	gene_id "B1_Mur4,chr1:134110974-134111119"; gene_class "SINE"; gene_family "Alu";
chr1	134111127	134111442	chr1	134111057	134111282	gene_id "ORR1A4,chr1:134111127-134111442"; gene_class "LTR"; gene_family "ERVL-MaLR";
chr1	134153062	134153262	chr1	134152655	134153219	gene_id "L2,chr1:134153062-134153262"; gene_class "LINE"; gene_family "L2";
chr1	134155681	134155793	chr1	134155496	134155765	gene_id "Zaphod3,chr1:134155681-134155793"; gene_class "DNA"; gene_family "hAT-Tip100";
chr1	134163699	134163823	chr1	134163214	134164023	gene_id "L2c,chr1:134163699-134163823"; gene_class "LINE"; gene_family "L2";
chr1	134166665	134166977	chr1	134166643	134166926	gene_id "ORR1A2,chr1:134166665-134166977"; gene_class "LTR"; gene_family "ERVL-MaLR";
chr1	134173087	134173199	chr1	134172852	134173447	gene_id "PB1D10,chr1:134173087-134173199"; gene_class "SINE"; gene_family "Alu";
chr1	134217368	134217496	chr1	134217282	134217504	gene_id "ID_B1,chr1:134217368-134217496"; gene_class "SINE"; gene_family "B4";
chr1	134237425	134237589	chr1	134237456	134238043	gene_id "RSINE1,chr1:134237425-134237589"; gene_class "SINE"; gene_family "B4";
chr1	134242401	134242605	chr1	134242385	134242660	gene_id "L1MB8,chr1:134242401-134242605"; gene_class "LINE"; gene_family "L1";
chr1	134302351	134302856	chr1	134302497	134303057	gene_id "CR1_Mam,chr1:134302351-134302856"; gene_class "LINE"; gene_family "CR1";
chr1	134357458	134357599	chr1	134357538	134357774	gene_id "RSINE1,chr1:134357458-134357599"; gene_class "SINE"; gene_family "B4";
chr1	134357601	134357768	chr1	134357538	134357774	gene_id "MTD,chr1:134357601-134357768"; gene_class "LTR"; gene_family "ERVL-MaLR";
chr1	134361173	134361291	chr1	134361175	134362436	gene_id "B1_Mur2,chr1:134361173-134361291"; gene_class "SINE"; gene_family "Alu";
chr1	134414865	134414977	chr1	134414832	134415968	gene_id "PB1D10,chr1:134414865-134414977"; gene_class "SINE"; gene_family "Alu";
chr1	134426727	134426930	chr1	134426306	134426917	gene_id "B2_Mm2,chr1:134426727-134426930"; gene_class "SINE"; gene_family "B2";
chr1	134435491	134435689	chr1	134435443	134435684	gene_id "B3,chr1:134435491-134435689"; gene_class "SINE"; gene_family "B2";
chr1	134442479	134442682	chr1	134442511	134442709	gene_id "ORR1C2,chr1:134442479-134442682"; gene_class "LTR"; gene_family "ERVL-MaLR";
chr1	134460336	134460483	chr1	134460389	134461204	gene_id "B3,chr1:134460336-134460483"; gene_class "SINE"; gene_family "B2";
chr1	134460558	134460681	chr1	134460389	134461204	gene_id "B1_Mus1,chr1:134460558-134460681"; gene_class "SINE"; gene_family "Alu";
chr1	134460693	134460798	chr1	134460389	134461204	gene_id "PB1D10,chr1:134460693-134460798"; gene_class "SINE"; gene_family "Alu";
chr1	134460865	134461033	chr1	134460389	134461204	gene_id "B3,chr1:134460865-134461033"; gene_class "SINE"; gene_family "B2";
chr1	134484737	134484842	chr1	134484674	134485011	gene_id "PB1D10,chr1:134484737-134484842"; gene_class "SINE"; gene_family "Alu";
chr1	134484845	134484975	chr1	134484674	134485011	gene_id "B1F1,chr1:134484845-134484975"; gene_class "SINE"; gene_family "Alu";
chr1	134520327	134520807	chr1	134520422	134520683	gene_id "RMER4A,chr1:134520327-134520807"; gene_class "LTR"; gene_family "ERVK";
chr1	134526561	134526661	chr1	134526600	134527583	gene_id "ORR1A2,chr1:134526561-134526661"; gene_class "LTR"; gene_family "ERVL-MaLR";
chr1	134526962	134527318	chr1	134526600	134527583	gene_id "MLTR11A,chr1:134526962-134527318"; gene_class "LTR"; gene_family "ERVK";
chr1	134573358	134573521	chr1	134573221	134574131	gene_id "MLT1A1,chr1:134573358-134573521"; gene_class "LTR"; gene_family "ERVL-MaLR";
chr1	134573587	134573844	chr1	134573221	134574131	gene_id "RMER10B,chr1:134573587-134573844"; gene_class "LTR"; gene_family "ERVL";
chr1	134614614	134614827	chr1	134614642	134615641	gene_id "B3,chr1:134614614-134614827"; gene_class "SINE"; gene_family "B2";
chr1	134614831	134614954	chr1	134614642	134615641	gene_id "B1_Mus2,chr1:134614831-134614954"; gene_class "SINE"; gene_family "Alu";
chr1	134615125	134615332	chr1	134614642	134615641	gene_id "B3,chr1:134615125-134615332"; gene_class "SINE"; gene_family "B2";
chr1	134679586	134679872	chr1	134679504	134679775	gene_id "MLT1G1,chr1:134679586-134679872"; gene_class "LTR"; gene_family "ERVL-MaLR";
chr1	134763969	134764078	chr1	134763865	134764536	gene_id "B1_Mur3,chr1:134763969-134764078"; gene_class "SINE"; gene_family "Alu";
chr1	134790800	134790950	chr1	134790786	134791024	gene_id "PB1D9,chr1:134790800-134790950"; gene_class "SINE"; gene_family "Alu";
chr1	134817245	134817435	chr1	134817151	134817437	gene_id "B3,chr1:134817245-134817435"; gene_class "SINE"; gene_family "B2";
chr1	134820655	134820988	chr1	134820716	134821249	gene_id "ORR1B1,chr1:134820655-134820988"; gene_class "LTR"; gene_family "ERVL-MaLR";
chr1	134940299	134940477	chr1	134940275	134940528	gene_id "MTEb-int,chr1:134940299-134940477"; gene_class "LTR"; gene_family "ERVL-MaLR";
chr1	134962165	134962273	chr1	134962122	134963128	gene_id "B1F1,chr1:134962165-134962273"; gene_class "SINE"; gene_family "Alu";
chr1	135240442	135240581	chr1	135240256	135240575	gene_id "MT2B,chr1:135240442-135240581"; gene_class "LTR"; gene_family "ERVL";
chr1	135240466	135240616	chr1	135240256	135240575	gene_id "B1_Mus1,chr1:135240466-135240616"; gene_class "SINE"; gene_family "Alu";
chr1	135251121	135251235	chr1	135250617	135251181	gene_id "B1F,chr1:135251121-135251235"; gene_class "SINE"; gene_family "Alu";
chr1	135313977	135314102	chr1	135313258	135314156	gene_id "B1_Mus1,chr1:135313977-135314102"; gene_class "SINE"; gene_family "Alu";
chr1	135430737	135430860	chr1	135429919	135430902	gene_id "RMER1A,chr1:135430737-135430860"; gene_class "Other"; gene_family "Other";
chr1	135515911	135516100	chr1	135515464	135516348	gene_id "L2b,chr1:135515911-135516100"; gene_class "LINE"; gene_family "L2";
chr1	135701249	135701636	chr1	135701159	135701674	gene_id "MLT2B4,chr1:135701249-135701636"; gene_class "LTR"; gene_family "ERVL";
chr1	135794302	135794449	chr1	135794280	135794816	gene_id "MIRb,chr1:135794302-135794449"; gene_class "SINE"; gene_family "MIR";
chr1	135794530	135794701	chr1	135794280	135794816	gene_id "MIR,chr1:135794530-135794701"; gene_class "SINE"; gene_family "MIR";
chr1	135862012	135862214	chr1	135861961	135862484	gene_id "MIR,chr1:135862012-135862214"; gene_class "SINE"; gene_family "MIR";
chr1	135941995	135942194	chr1	135941252	135942459	gene_id "RMER17C2,chr1:135941995-135942194"; gene_class "LTR"; gene_family "ERVK";
chr1	136001310	136001585	chr1	136001407	136001834	gene_id "B4A,chr1:136001310-136001585"; gene_class "SINE"; gene_family "B4";
chr1	136008459	136008657	chr1	136007554	136008578	gene_id "B2_Mm2,chr1:136008459-136008657"; gene_class "SINE"; gene_family "B2";
chr1	136014587	136015032	chr1	136014744	136015441	gene_id "MLT1D,chr1:136014587-136015032"; gene_class "LTR"; gene_family "ERVL-MaLR";
chr1	136015184	136015390	chr1	136014744	136015441	gene_id "ORR1A2,chr1:136015184-136015390"; gene_class "LTR"; gene_family "ERVL-MaLR";
chr1	136015392	136016221	chr1	136014744	136015441	gene_id "MERVL_2A-int,chr1:136015392-136016221"; gene_class "LTR"; gene_family "ERVL";
chr1	136102273	136102699	chr1	136102179	136102420	gene_id "L2b,chr1:136102273-136102699"; gene_class "LINE"; gene_family "L2";
chr1	136102273	136102699	chr1	136102691	136103473	gene_id "L2b,chr1:136102273-136102699"; gene_class "LINE"; gene_family "L2";
chr1	136126127	136126231	chr1	136126081	136126581	gene_id "MLT1I,chr1:136126127-136126231"; gene_class "LTR"; gene_family "ERVL-MaLR";
chr1	136126259	136126384	chr1	136126081	136126581	gene_id "MLT1I,chr1:136126259-136126384"; gene_class "LTR"; gene_family "ERVL-MaLR";
chr1	136126399	136126501	chr1	136126081	136126581	gene_id "MIRb,chr1:136126399-136126501"; gene_class "SINE"; gene_family "MIR";
chr1	136126921	136127133	chr1	136126995	136127192	gene_id "MIRb,chr1:136126921-136127133"; gene_class "SINE"; gene_family "MIR";
chr1	136130999	136131113	chr1	136130973	136131706	gene_id "MIR3,chr1:136130999-136131113"; gene_class "SINE"; gene_family "MIR";
chr1	136179540	136179659	chr1	136179491	136180026	gene_id "PB1D9,chr1:136179540-136179659"; gene_class "SINE"; gene_family "Alu";
chr1	136179660	136179812	chr1	136179491	136180026	gene_id "B4A,chr1:136179660-136179812"; gene_class "SINE"; gene_family "B4";
chr1	136179810	136179950	chr1	136179491	136180026	gene_id "B4,chr1:136179810-136179950"; gene_class "SINE"; gene_family "B4";
chr1	136179978	136180079	chr1	136179491	136180026	gene_id "MIR3,chr1:136179978-136180079"; gene_class "SINE"; gene_family "MIR";
chr1	136253418	136253705	chr1	136253534	136253864	gene_id "Lx8,chr1:136253418-136253705"; gene_class "LINE"; gene_family "L1";
chr1	136325839	136326135	chr1	136325963	136326377	gene_id "ORR1D2,chr1:136325839-136326135"; gene_class "LTR"; gene_family "ERVL-MaLR";
chr1	136326137	136326500	chr1	136325963	136326377	gene_id "ORR1B1,chr1:136326137-136326500"; gene_class "LTR"; gene_family "ERVL-MaLR";
chr1	136347607	136347762	chr1	136346734	136347723	gene_id "MIRc,chr1:136347607-136347762"; gene_class "SINE"; gene_family "MIR";
chr1	136364889	136365168	chr1	136364812	136365038	gene_id "LSU-rRNA_Hsa,chr1:136364889-136365168"; gene_class "rRNA"; gene_family "rRNA";
chr1	136426979	136427493	chr1	136427263	136428192	gene_id "Lx4A,chr1:136426979-136427493"; gene_class "LINE"; gene_family "L1";
chr1	136428064	136428212	chr1	136427263	136428192	gene_id "RSINE1,chr1:136428064-136428212"; gene_class "SINE"; gene_family "B4";
chr1	136444972	136445115	chr1	136444704	136445740	gene_id "B1F1,chr1:136444972-136445115"; gene_class "SINE"; gene_family "Alu";
chr1	136445288	136445447	chr1	136444704	136445740	gene_id "MLTR73,chr1:136445288-136445447"; gene_class "LTR"; gene_family "ERV1";
chr1	136459194	136459310	chr1	136458988	136459294	gene_id "B1_Mur3,chr1:136459194-136459310"; gene_class "SINE"; gene_family "Alu";
chr1	136506141	136506284	chr1	136506144	136506938	gene_id "B1_Mur4,chr1:136506141-136506284"; gene_class "SINE"; gene_family "Alu";
chr1	136506541	136506668	chr1	136506144	136506938	gene_id "RSINE1,chr1:136506541-136506668"; gene_class "SINE"; gene_family "B4";
chr1	136532327	136532542	chr1	136532295	136533053	gene_id "ORR1C1,chr1:136532327-136532542"; gene_class "LTR"; gene_family "ERVL-MaLR";
chr1	136532547	136532673	chr1	136532295	136533053	gene_id "B1_Mus2,chr1:136532547-136532673"; gene_class "SINE"; gene_family "Alu";
chr1	136532588	136532695	chr1	136532295	136533053	gene_id "MT2B,chr1:136532588-136532695"; gene_class "LTR"; gene_family "ERVL";
chr1	136532617	136532837	chr1	136532295	136533053	gene_id "ORR1C1,chr1:136532617-136532837"; gene_class "LTR"; gene_family "ERVL-MaLR";
chr1	136532897	136533149	chr1	136532295	136533053	gene_id "L1MdV_I,chr1:136532897-136533149"; gene_class "LINE"; gene_family "L1";
chr1	136614931	136615045	chr1	136614835	136615662	gene_id "B3A,chr1:136614931-136615045"; gene_class "SINE"; gene_family "B2";
chr1	136682394	136682501	chr1	136682448	136682651	gene_id "ID_B1,chr1:136682394-136682501"; gene_class "SINE"; gene_family "B4";
chr1	136682502	136682842	chr1	136682448	136682651	gene_id "RLTRETN_Mm,chr1:136682502-136682842"; gene_class "LTR"; gene_family "ERVK";
chr1	136685720	136685845	chr1	136685219	136685967	gene_id "B1_Mur1,chr1:136685720-136685845"; gene_class "SINE"; gene_family "Alu";
chr1	136685850	136686000	chr1	136685219	136685967	gene_id "ID_B1,chr1:136685850-136686000"; gene_class "SINE"; gene_family "B4";
chr1	136693568	136693689	chr1	136693446	136693669	gene_id "L2a,chr1:136693568-136693689"; gene_class "LINE"; gene_family "L2";
chr1	136698687	136698791	chr1	136698462	136698880	gene_id "PB1D7,chr1:136698687-136698791"; gene_class "SINE"; gene_family "Alu";
chr1	136698693	136698817	chr1	136698462	136698880	gene_id "MT2B2,chr1:136698693-136698817"; gene_class "LTR"; gene_family "ERVL";
chr1	136707487	136707833	chr1	136707311	136707701	gene_id "ORR1B2,chr1:136707487-136707833"; gene_class "LTR"; gene_family "ERVL-MaLR";
chr1	136769113	136769356	chr1	136768908	136769415	gene_id "Helitron3Na_Mam,chr1:136769113-136769356"; gene_class "RC"; gene_family "Helitron";
chr1	136838844	136839092	chr1	136838957	136839595	gene_id "ORR1F,chr1:136838844-136839092"; gene_class "LTR"; gene_family "ERVL-MaLR";
chr1	136842155	136842300	chr1	136841801	136842516	gene_id "B1_Mur4,chr1:136842155-136842300"; gene_class "SINE"; gene_family "Alu";
chr1	136895724	136895860	chr1	136895526	136896231	gene_id "B1_Mur3,chr1:136895724-136895860"; gene_class "SINE"; gene_family "Alu";
chr1	137010924	137011036	chr1	137010234	137011108	gene_id "MER127,chr1:137010924-137011036"; gene_class "DNA"; gene_family "TcMar-Tigger";
chr1	137020681	137020794	chr1	137020428	137021163	gene_id "L1ME1,chr1:137020681-137020794"; gene_class "LINE"; gene_family "L1";
chr1	137020916	137021068	chr1	137020428	137021163	gene_id "L1ME1,chr1:137020916-137021068"; gene_class "LINE"; gene_family "L1";
chr1	137034716	137034995	chr1	137034653	137035080	gene_id "RMER5,chr1:137034716-137034995"; gene_class "LTR"; gene_family "ERV1";
chr1	137561363	137561789	chr1	137561657	137562074	gene_id "L2a,chr1:137561363-137561789"; gene_class "LINE"; gene_family "L2";
chr1	138510719	138510876	chr1	138510501	138510942	gene_id "MER112,chr1:138510719-138510876"; gene_class "DNA"; gene_family "hAT-Charlie";
chr1	138550363	138550697	chr1	138550280	138550823	gene_id "RLTR26_Mus,chr1:138550363-138550697"; gene_class "LTR"; gene_family "ERVK";
chr1	138580211	138580320	chr1	138579667	138580413	gene_id "MER58B,chr1:138580211-138580320"; gene_class "DNA"; gene_family "hAT-Charlie";
chr1	138919993	138920454	chr1	138920081	138920413	gene_id "RLTR30D_MM,chr1:138919993-138920454"; gene_class "LTR"; gene_family "ERV1";
chr1	138924293	138924609	chr1	138924345	138924597	gene_id "ORR1F,chr1:138924293-138924609"; gene_class "LTR"; gene_family "ERVL-MaLR";
chr1	138928653	138928768	chr1	138928524	138929124	gene_id "LTR33,chr1:138928653-138928768"; gene_class "LTR"; gene_family "ERVL";
chr1	139139708	139140031	chr1	139139698	139140084	gene_id "MTD,chr1:139139708-139140031"; gene_class "LTR"; gene_family "ERVL-MaLR";
chr1	139276571	139276713	chr1	139276617	139277300	gene_id "MIR,chr1:139276571-139276713"; gene_class "SINE"; gene_family "MIR";
chr1	139277074	139277264	chr1	139276617	139277300	gene_id "B3A,chr1:139277074-139277264"; gene_class "SINE"; gene_family "B2";
chr1	139454085	139454449	chr1	139454158	139455533	gene_id "RMER5,chr1:139454085-139454449"; gene_class "LTR"; gene_family "ERV1";
chr1	139465906	139466438	chr1	139465949	139466417	gene_id "Lx7,chr1:139465906-139466438"; gene_class "LINE"; gene_family "L1";
chr1	139858920	139859217	chr1	139858599	139859142	gene_id "Lx9,chr1:139858920-139859217"; gene_class "LINE"; gene_family "L1";
chr1	140182269	140182377	chr1	140182252	140182615	gene_id "PB1D7,chr1:140182269-140182377"; gene_class "SINE"; gene_family "Alu";
chr1	140183806	140183972	chr1	140183164	140183924	gene_id "L1MdMus_I,chr1:140183806-140183972"; gene_class "LINE"; gene_family "L1";
chr1	140380362	140380622	chr1	140380452	140381691	gene_id "ORR1E,chr1:140380362-140380622"; gene_class "LTR"; gene_family "ERVL-MaLR";
chr1	140380624	140380766	chr1	140380452	140381691	gene_id "RSINE1,chr1:140380624-140380766"; gene_class "SINE"; gene_family "B4";
chr1	140381065	140381186	chr1	140380452	140381691	gene_id "RLTR20C1_MM,chr1:140381065-140381186"; gene_class "LTR"; gene_family "ERVK";
chr1	143465983	143466369	chr1	143466120	143466466	gene_id "MER89,chr1:143465983-143466369"; gene_class "LTR"; gene_family "ERV1";
chr1	143491810	143491976	chr1	143491765	143492063	gene_id "RMER12B,chr1:143491810-143491976"; gene_class "LTR"; gene_family "ERVK";
chr1	143633019	143633177	chr1	143632804	143633566	gene_id "RSINE1,chr1:143633019-143633177"; gene_class "SINE"; gene_family "B4";
chr1	143633206	143633488	chr1	143632804	143633566	gene_id "ORR1E,chr1:143633206-143633488"; gene_class "LTR"; gene_family "ERVL-MaLR";
chr1	143663077	143663221	chr1	143662768	143663808	gene_id "B1_Mus1,chr1:143663077-143663221"; gene_class "SINE"; gene_family "Alu";
chr1	143710211	143710693	chr1	143710372	143710837	gene_id "MLTR11A,chr1:143710211-143710693"; gene_class "LTR"; gene_family "ERVK";
chr1	143730983	143731143	chr1	143730984	143731254	gene_id "B3A,chr1:143730983-143731143"; gene_class "SINE"; gene_family "B2";
chr1	143762246	143762393	chr1	143762113	143762553	gene_id "B1_Mus2,chr1:143762246-143762393"; gene_class "SINE"; gene_family "Alu";
chr1	143813636	143814134	chr1	143813719	143814407	gene_id "RMER1B,chr1:143813636-143814134"; gene_class "Other"; gene_family "Other";
chr1	143814110	143814478	chr1	143813719	143814407	gene_id "RMER1B,chr1:143814110-143814478"; gene_class "Other"; gene_family "Other";
chr1	143946885	143947042	chr1	143946725	143947303	gene_id "L3,chr1:143946885-143947042"; gene_class "LINE"; gene_family "CR1";
chr1	146316221	146317206	chr1	146316266	146316995	gene_id "RLTR13C1,chr1:146316221-146317206"; gene_class "LTR"; gene_family "ERVK";
chr1	146805793	146806250	chr1	146805923	146806221	gene_id "IAPLTR2_Mm,chr1:146805793-146806250"; gene_class "LTR"; gene_family "ERVK";
chr1	148808799	148809135	chr1	148808722	148809315	gene_id "ORR1A3,chr1:148808799-148809135"; gene_class "LTR"; gene_family "ERVL-MaLR";
chr1	148809140	148809303	chr1	148808722	148809315	gene_id "ORR1D1,chr1:148809140-148809303"; gene_class "LTR"; gene_family "ERVL-MaLR";
chr1	149954168	149954314	chr1	149953885	149954287	gene_id "L2,chr1:149954168-149954314"; gene_class "LINE"; gene_family "L2";
chr1	150026139	150026511	chr1	150026285	150026509	gene_id "RMER19C,chr1:150026139-150026511"; gene_class "LTR"; gene_family "ERVK";
chr1	150167144	150167486	chr1	150167256	150167476	gene_id "ORR1B2,chr1:150167144-150167486"; gene_class "LTR"; gene_family "ERVL-MaLR";
chr1	151025169	151025412	chr1	151024909	151025694	gene_id "UCON26,chr1:151025169-151025412"; gene_class "Unknown"; gene_family "Unknown";
chr1	151039257	151039458	chr1	151039289	151039511	gene_id "MIRc,chr1:151039257-151039458"; gene_class "SINE"; gene_family "MIR";
chr1	151079780	151079953	chr1	151079631	151080713	gene_id "L2c,chr1:151079780-151079953"; gene_class "LINE"; gene_family "L2";
chr1	151100972	151101394	chr1	151101100	151102264	gene_id "MTC,chr1:151100972-151101394"; gene_class "LTR"; gene_family "ERVL-MaLR";
chr1	151101395	151101523	chr1	151101100	151102264	gene_id "RSINE1,chr1:151101395-151101523"; gene_class "SINE"; gene_family "B4";
chr1	151101569	151101895	chr1	151101100	151102264	gene_id "L1MC1,chr1:151101569-151101895"; gene_class "LINE"; gene_family "L1";
chr1	151113324	151113642	chr1	151113256	151113591	gene_id "ORR1A2,chr1:151113324-151113642"; gene_class "LTR"; gene_family "ERVL-MaLR";
chr1	151126826	151127081	chr1	151126803	151127137	gene_id "L1M2,chr1:151126826-151127081"; gene_class "LINE"; gene_family "L1";
chr1	151127129	151127318	chr1	151126803	151127137	gene_id "RMER21B,chr1:151127129-151127318"; gene_class "LTR"; gene_family "ERV1";
chr1	151177522	151177654	chr1	151176981	151178287	gene_id "RMER10A,chr1:151177522-151177654"; gene_class "LTR"; gene_family "ERVL";
chr1	151177655	151177806	chr1	151176981	151178287	gene_id "L2,chr1:151177655-151177806"; gene_class "LINE"; gene_family "L2";
chr1	151212077	151212293	chr1	151211774	151212225	gene_id "L1MdA_VI,chr1:151212077-151212293"; gene_class "LINE"; gene_family "L1";
chr1	151212721	151213464	chr1	151212832	151213274	gene_id "RMER19B,chr1:151212721-151213464"; gene_class "LTR"; gene_family "ERVK";
chr1	151216117	151216520	chr1	151216125	151216720	gene_id "RLTR35B_MM,chr1:151216117-151216520"; gene_class "LTR"; gene_family "ERVL";
chr1	151250730	151250919	chr1	151250742	151251415	gene_id "MLT1H,chr1:151250730-151250919"; gene_class "LTR"; gene_family "ERVL-MaLR";
chr1	151250979	151251123	chr1	151250742	151251415	gene_id "MLT1H,chr1:151250979-151251123"; gene_class "LTR"; gene_family "ERVL-MaLR";
chr1	151264540	151264723	chr1	151264539	151265142	gene_id "B3A,chr1:151264540-151264723"; gene_class "SINE"; gene_family "B2";
chr1	151270487	151270623	chr1	151270489	151271011	gene_id "B1_Mur2,chr1:151270487-151270623"; gene_class "SINE"; gene_family "Alu";
chr1	151270798	151271184	chr1	151270489	151271011	gene_id "MTD,chr1:151270798-151271184"; gene_class "LTR"; gene_family "ERVL-MaLR";
chr1	151296675	151297113	chr1	151296474	151296952	gene_id "RLTR12D,chr1:151296675-151297113"; gene_class "LTR"; gene_family "ERVK";
chr1	151328897	151329002	chr1	151328576	151329108	gene_id "PB1D9,chr1:151328897-151329002"; gene_class "SINE"; gene_family "Alu";
chr1	151339158	151339259	chr1	151338414	151339246	gene_id "B1_Mur4,chr1:151339158-151339259"; gene_class "SINE"; gene_family "Alu";
chr1	151353003	151353155	chr1	151353005	151353221	gene_id "B2_Mm2,chr1:151353003-151353155"; gene_class "SINE"; gene_family "B2";
chr1	151381633	151381742	chr1	151381625	151381800	gene_id "PB1D10,chr1:151381633-151381742"; gene_class "SINE"; gene_family "Alu";
chr1	151482707	151483156	chr1	151482627	151482984	gene_id "MTE-int,chr1:151482707-151483156"; gene_class "LTR"; gene_family "ERVL-MaLR";
chr1	151483736	151483881	chr1	151483696	151484215	gene_id "B1_Mur2,chr1:151483736-151483881"; gene_class "SINE"; gene_family "Alu";
[truncated: 24,481 more rows]

## Sheet: lung
TE			Peak			TE annotation
[truncated: 25,596 more rows]

## Sheet: stomach
TE			Peak			TE annotation
[truncated: 25,596 more rows]

[truncated: 2 more sheets: kidney, Total number]
