# Supplementary material for: Tissue-specific usage of transposable element-derived promoters in mouse development
Source: Genome Biol. 2020 Sep 28;21:255. doi: 10.1186/s13059-020-02164-3 (PMC7520981; doi:10.1186/s13059-020-02164-3)
Supplement: Supplementary file 3 — Additional file 3. The spatial correlation between open chromatin regions and transposable elements (TEs) in five tissues. [file 13059_2020_2164_MOESM3_ESM.xlsx]

## Sheet: correlation_Peak_and_TE
	Intestine	Liver	Lung	Stomach	Kidney
query.population	75077	73266	111193	93569	99235
reference.population	2626702	2626702	2626702	2626702	2626702
query.coverage	38191881	41072246	61219129	42497105	50150818
reference.coverage	913926309	913926309	913926309	913926309	913926309
relative.distances.ks.p.value	0	0	0	0	0
relative.distances.ecdf.deviation.area	0.0379407	0.0336287	0.0415342	0.0402354	0.0415845
relative.distances.ecdf.area.correlation	-0.15155	-0.13462	-0.166102	-0.160964	-0.166396
query.reference.intersection	4513687	5413419	6306759	4433085	4837557
query.reference.union	947604503	949585136	968838679	951990329	959239570
jaccard.measure	0.00476326	0.00570082	0.00650961	0.00465665	0.00504312
projection.test.p.value	0	0	0	0	0
projection.test.lower.tail	TRUE	TRUE	TRUE	TRUE	TRUE
projection.test.obs.to.exp	0.379884	0.39641	0.298373	0.343802	0.315917
scaled.absolute.min.distance.sum	65078.7	58033.8	96911.7	81973.9	91858.4
reference.middles	NULL	NULL	NULL	NULL	NULL
relative.distances.ecdf.deviation.area.p.value	<0.01	<0.01	<0.01	<0.01	<0.01
scaled.absolute.min.distance.sum.p.value	<0.01	<0.01	<0.01	<0.01	<0.01
scaled.absolute.min.distance.sum.lower.tail	TRUE	TRUE	TRUE	TRUE	TRUE
jaccard.measure.p.value	<0.01	<0.01	<0.01	<0.01	<0.01
jaccard.measure.lower.tail	TRUE	TRUE	TRUE	TRUE	TRUE
