# Supplementary material for: Tissue-specific usage of transposable element-derived promoters in mouse development
Source: Genome Biol. 2020 Sep 28;21:255. doi: 10.1186/s13059-020-02164-3 (PMC7520981; doi:10.1186/s13059-020-02164-3)
Supplement: Supplementary file 4 — Additional file 4: Table S1. The total number of peaks, H3k27ac regions, and accessible TEs in five tissues. Table S2. The genomic distribution of accessible TEs in 5 mouse tissues. Table S3. The number of accessible TEs shared among the five tissues. Table S4. Enriched TF binding motifs identified in TEs commonly accessible in five tissues. Table S5. The accessibility of TEs in mouse embryonic stem cells. Table S6. The class distribution of accessible TEs in five tissues. Table S7. The subfamily enrichment of those accessible TEs. [file 13059_2020_2164_MOESM4_ESM.xlsx]

## Sheet: Table S1
	Type	intestine	liver	lung	stomach	kidney
Accessible TE	Based on intersection	13767	16789	18897	14483	14018
	Based on Tn5 insertion	6531	8763	9508	5808	5398
	Total Number	20298	25552	28405	20291	19416
OCR	Total Peaks	75077	73266	111193	93569	99235
	OCRwithAccessibleTE	17054	20516	24130	17547	17085
	OCRwithTE&H3k27ac	8281	11236	10960	7176	7295
	OCRwithTE&H3k27ac: %	0.485575	0.54767	0.454206	0.408959	0.426983
	OCRwithTEw/oH3k27ac	8773	9280	13170	10371	9790
	OCRw/oAccessibleTE	58023	52750	87063	76022	82150
	OCRw/oTE&H3k27ac	26951	25897	36249	32985	32947
	OCRw/oTE&H3k27ac: %	0.464488	0.490938	0.416354	0.433888	0.401059
	OCRw/oTEw/oH3k27ac	31072	26853	50814	43037	49203
H3k27ac	Total Number	62957	53105	62570	66128	64150

## Sheet: Table S2
	Accessible TEs					Background: All TEs
	intestine	liver	lung	stomach	kidney
Exon	1272	1629	1613	1262	1222	101205
First Exon	762	937	978	791	784	31723
Inton	9564	13320	13731	9624	8941	1253475
Intergenic	9462	10603	13061	9405	9253	1558647
Total TEs	20298	25552	28405	20291	19416	2913327

## Sheet: Table S3
Tissue	Total accessible TEs	Accessible TE identified in
		5 tissues	4 tissues	3 tissues	2 tissues	1 tissue
Intestine	20298	2734	2229	2808	4500	8027
Liver	25552	2734	1766	2486	4097	14469
Lung	28405	2734	2437	3296	5640	14298
Stomach	20291	2734	2380	3535	5422	6220
Kidney	19416	2734	2064	2512	3657	8449

## Sheet: Table S4
Motif	P-value	%_of_Target	Gene	Motif_Match_score
CCASHAGAKGGC	1e-134	10.17%	CTCF	0.89
			BORIS	0.88
CACGTGAT	1e-31	0.1028	Usf2	0.9
			bHLH	0.89
			USF1	0.87
			CLOCK	0.87
			NPAS2	0.87
			Max	0.85
			Arnt	0.87
			BMAL1	0.87
AGCACTCG	1e-30	17.89%	Zfp691	0.76
			Nkx3.1	0.75
GGGCGTGG	1e-23	0.0936	Klf4	0.89
			KLF5	0.89
			Klf7	0.89
			Klf1	0.88
			Sp4	0.78
			GC-box	0.75

## Sheet: Table S5
	AccessibleTE indetified in
	5 tissues	4 tissues	3 tissues	2 tissues	1 tissue
Open chromatin status in ESC	1778	1098	1333	2349	5460
Open chromatin status in Tissue	956	1621	3544	9309	46003

## Sheet: Table S6
Type	DNA	LINE	LTR	SINE	other
intestine	1060	2325	6883	9778	252
liver	1254	2770	6101	8824	467
lung	1294	3379	7601	12900	378
stomach	2329	4560	8216	12811	489
kidney	1261	2577	6828	9274	351
background	127614	821413	808330	1124996	30974

## Sheet: Table S7
	intestine	liver	lung	stomach	kidney
IAPEY4_LTR	5.51691	5.40816	5.31879	5.36427	5.79684
LSU-rRNA_Hsa	3.73327	3.55355	3.04015	3.60919	3.76493
LTR41	3.69055	3.13583	3.29734	3.60651	3.66563
LTR41B	0	3.14397	3.78586	3.85566	4.00284
ERVB7_2B-LTR_MM	3.73505	0	0	4.5838	3.54507
ERVB7_2-LTR_MM	3.59331	0	0	3.98381	3.89032
RLTR30	0	3.12884	0	3.51206	3.5296
MamRep605b	0	0	3.1127	3.69381	3.44189
MLTR18_MM	3.02858	0	0	0	3.1032
RLTR1F_Mm	5.85491	0	0	6.05638	0
RLTR9D	4.57707	0	0	3.42991	0
LTR41C	0	0	3.3376	0	3.83143
MER121	0	0	3.81912	3.10687	0
MER91B	0	0	3.31733	0	3.68562
Plat_L3	0	0	0	3.08511	3.18065
ERVB5_1-LTR_MM	4.82938	0	0	0	0
MER77	3.14132	0	0	0	0
MER77B	3.14964	0	0	0	0
RLTR13A	3.74449	0	0	0	0
RLTR19B	3.65138	0	0	0	0
RLTR1A2_MM	3.14845	0	0	0	0
RLTR1D	4.20135	0	0	0	0
RLTR49	3.27441	0	0	0	0
RLTRETN_Mm	3.12092	0	0	0	0
MER57C2	0	3.05006	0	0	0
RLTR10C	0	3.43559	0	0	0
RLTR48A	0	3.28453	0	0	0
LTR85b	0	0	4.12408	0	0
UCON1	0	0	3.299	0	0
UCON8	0	0	3.73705	0	0
RLTR44C	0	0	0	4.48291	0
AmnSINE1	0	0	0	0	3.12305
Eulor5A	0	0	0	0	5.722
LTR16A	0	0	0	0	3.10649
LTR33A_	0	0	0	0	3.13203
RLTR13A1	0	0	0	0	4.3476
RLTR26	0	0	0	0	3.21239
RLTR41A2	0	0	0	0	4.01025
RLTR5_Mm	0	0	0	0	3.00314
RMER21A	0	0	0	0	3.04128
*Number of TE individuals in one TE subfamily should be greater that 10
* Enrichment ratio should be greater that 3
