# Supplementary material for: Tissue-specific usage of transposable element-derived promoters in mouse development
Source: Genome Biol. 2020 Sep 28;21:255. doi: 10.1186/s13059-020-02164-3 (PMC7520981; doi:10.1186/s13059-020-02164-3)
Supplement: Supplementary file 6 — Additional file 6. The enriched GO biology process items of accessible TEs that only identified in one tissue. [file 13059_2020_2164_MOESM6_ESM.xlsx]

## Sheet: intestine_BP
Term Name	Binom FDR Q-Val	Binom Fold Enrichment	Rank	Hyper FDR Q-Val	Hyper Fold Enrichment
pyroptosis	5.71e-10	5.45693	1	0.0264314	2.66355
modified amino acid transport	5.01e-07	4.84848	2	0.0356616	2.28304
vitamin transport	1.11e-14	4.76774	3	0.0189451	2.02937
xenobiotic metabolic process	4.07e-12	4.0607	4	0.0386073	1.78445
intestinal absorption	1.93e-07	3.89245	5	0.019034	2.23231
intrinsic apoptotic signaling pathway in response to oxidative stress	1.72e-06	3.13241	6	0.0367035	2.17433
anion homeostasis	3.02e-13	2.98037	7	0.00710505	1.86026
response to xenobiotic stimulus	5.11e-10	2.88926	8	0.0288731	1.73946
intrinsic apoptotic signaling pathway in response to DNA damage by p53 class mediator	1.3e-05	2.76721	9	0.0386073	1.78445
megakaryocyte differentiation	1.89e-05	2.71343	10	0.0364666	2.09279
negative regulation of cellular response to insulin stimulus	4.32e-07	2.66856	11	0.0339635	1.97864
myeloid cell activation involved in immune response	5.55e-07	2.64245	12	0.00931455	1.9569
negative regulation of insulin receptor signaling pathway	3.24e-06	2.5976	13	0.0192321	2.14875
adherens junction organization	1.3e-07	2.56242	14	0.042283	1.80389
lipid oxidation	7.31e-06	2.16551	15	0.0356014	1.58057
lipid homeostasis	1.33e-09	2.13846	16	0.0442025	1.46115
cofactor biosynthetic process	8.92e-12	2.08735	17	0.000959629	1.56392
myeloid cell differentiation	1.79e-18	2.01189	18	1.43e-07	1.67884
myeloid leukocyte differentiation	2.81e-11	2.01162	19	0.000129043	1.75033
cell-cell junction organization	2.16e-12	2.01158	20	2.44e-06	1.84696

## Sheet: liver_BP
Term Name	Binom FDR Q-Val	Binom Fold Enrichment	Rank	Hyper FDR Q-Val	Hyper Fold Enrichment
response to cadmium ion	1.57e-25	4.49586	1	0.0175501	1.74459
fatty acid oxidation	1.73e-24	2.95813	2	0.00494416	1.54941
lipid oxidation	6.01e-24	2.91442	3	0.00797975	1.51961
response to starvation	2.01e-24	2.36395	4	0.0198417	1.34502
fatty acid metabolic process	2.27e-64	2.34716	5	1.66e-10	1.50199
lipid homeostasis	5.01e-23	2.33525	6	7.88e-05	1.59545
erythrocyte homeostasis	5.41e-22	2.30066	7	9.01e-06	1.65565
erythrocyte differentiation	3.31e-21	2.28973	8	2.74e-06	1.70941
cellular amide metabolic process	6.81e-26	2.25117	9	0.0134168	1.33043
protein acetylation	6.58e-22	2.21882	10	0.000494884	1.45448
lipid modification	1.5e-29	2.19348	11	9.93e-05	1.4785
fatty acid biosynthetic process	8.61e-22	2.16945	12	0.000149508	1.49052
sterol metabolic process	1.61e-21	2.16172	13	1.07e-05	1.57569
monocarboxylic acid metabolic process	6.6e-68	2.12112	14	1.11e-12	1.46683
endosomal transport	9.24e-21	2.0852	15	0.00939453	1.35901
cofactor biosynthetic process	2.34e-21	2.08253	16	0.000185878	1.47062
cellular response to peptide hormone stimulus	2.62e-26	2.0565	17	1.33e-06	1.54762
protein acylation	1.16e-20	2.05364	18	0.00214379	1.37268
intrinsic apoptotic signaling pathway	2.34e-24	2.04155	19	0.00157244	1.38376
monocarboxylic acid biosynthetic process	6.94e-24	2.01298	20	9.82e-06	1.48316

## Sheet: lung_BP
Term Name	Binom FDR Q-Val	Binom Fold Enrichment	Rank	Hyper FDR Q-Val	Hyper Fold Enrichment
intramembranous ossification	2.6e-06	3.10222	1	0.0412945	2.36958
regulation of cardioblast differentiation	8.58e-10	2.6701	2	0.00469723	2.36958
unsaturated fatty acid metabolic process	6.36e-14	2.44947	3	0.0305486	1.44808
positive regulation of catenin import into nucleus	3.49e-07	2.39983	4	0.0408348	2.10629
surfactant homeostasis	1.45e-05	2.38728	5	0.00223469	2.36958
apoptotic process involved in morphogenesis	3.04e-06	2.32911	6	0.03399	1.81203
forebrain neuroblast division	5.57e-06	2.32059	7	0.00469723	2.36958
myelin maintenance	1.72e-05	2.28444	8	0.0113711	2.15416
regulation of catenin import into nucleus	1.59e-11	2.27485	9	0.0459949	1.69256
icosanoid metabolic process	2.44e-11	2.24594	10	0.0137753	1.51653
vascular smooth muscle cell differentiation	5.01e-09	2.14509	11	0.0405275	1.746
positive regulation of smooth muscle contraction	5.08e-07	2.05739	12	0.0116336	1.87072
cardiac myofibril assembly	3.27e-06	2.05287	13	0.00298432	2.07338
regulation of phagocytosis	2.85e-08	2.04185	14	0.0183815	1.52706
positive regulation of epithelial to mesenchymal transition	3.12e-09	2.04171	15	5.05e-05	2.15416
lung-associated mesenchyme development	1.59e-05	2.03633	16	0.0113711	2.15416
muscle cell proliferation	1.16e-06	2.01999	17	0.00261924	1.99543
regulation of ERBB signaling pathway	1.54e-09	2.01481	18	7.81e-05	1.87072
cardiac muscle cell proliferation	1.85e-06	2.01421	19	0.00856756	1.95142
regulation of myelination	4.34e-06	2.00776	20	0.00475527	1.97465

## Sheet: stomach_BP
Term Name	Binom FDR Q-Val	Binom Fold Enrichment	Rank	Hyper FDR Q-Val	Hyper Fold Enrichment
sphingomyelin biosynthetic process	3.73e-06	6.23029	1	0.0247733	3.45131
diol metabolic process	2.84e-08	5.1046	2	0.0169809	2.58848
axial mesoderm development	9.19e-08	4.97961	3	0.0369132	2.68435
T cell homeostasis	3.27e-08	3.27644	4	0.0369411	1.91739
pyridine-containing compound biosynthetic process	3.88e-06	3.2535	5	0.0246124	2.17977
NAD metabolic process	3.13e-07	3.04029	6	0.0043575	2.17305
regulation of mRNA stability	6.16e-08	2.98323	7	0.0368646	1.77229
regulation of RNA stability	3.37e-08	2.96021	8	0.041884	1.72565
substrate adhesion-dependent cell spreading	5.74e-07	2.90957	9	0.0043575	2.17305
sphingolipid metabolic process	1.48e-11	2.27058	10	0.000363377	1.74504
membrane lipid metabolic process	1.79e-13	2.24419	11	0.00154058	1.56131
response to starvation	8.05e-09	2.2393	12	0.0217591	1.50536
maintenance of protein location in cell	4.36e-06	2.21836	13	0.0435645	1.54536
cellular response to light stimulus	5.82e-06	2.15984	14	0.00810849	1.8407
Ras protein signal transduction	2.66e-09	2.15421	15	0.00142577	1.70486
cellular response to starvation	8.74e-07	2.13954	16	0.0232984	1.56459
intrinsic apoptotic signaling pathway	1.49e-11	2.10873	17	0.0178492	1.44732
endosomal transport	1.48e-08	2.06599	18	0.00420574	1.57487
positive regulation of myeloid leukocyte differentiation	6.4e-06	2.06105	19	0.0392431	1.68731
plasma membrane organization	6.67e-09	2.04819	20	2.32e-05	1.81281

## Sheet: kidney_BP
Term Name	Binom FDR Q-Val	Binom Fold Enrichment	Rank	Hyper FDR Q-Val	Hyper Fold Enrichment
regulation of integrin-mediated signaling pathway	0.00152613	3.6719	1	0.0262744	2.69805
quaternary ammonium group transport	0.00602814	3.47868	2	0.0262744	2.69805
renal vesicle development	7.71e-05	2.07268	3	0.00842399	2.42274
renal vesicle morphogenesis	6.04e-05	2.26415	4	0.034777	2.31261
establishment of epithelial cell polarity	4.2e-05	2.38934	5	0.0187529	2.26122
myoblast fusion	0.0044328	2.2464	6	0.0187529	2.26122
amino-acid betaine metabolic process	0.0017573	2.25143	7	0.035272	2.20249
glomerular epithelial cell differentiation	0.000318625	2.2062	8	0.0189478	2.17658
enteric nervous system development	0.000671664	2.02503	9	0.0189478	2.17658
cellular response to interleukin-6	0.000453627	2.38927	10	0.0351022	2.1199
glomerular visceral epithelial cell differentiation	0.000457635	2.18832	11	0.0351022	2.1199
adherens junction organization	4.74e-05	2.19577	12	0.0395777	1.82725
response to exogenous dsRNA	0.00582398	2.05073	13	0.0395777	1.82725
post-Golgi vesicle-mediated transport	6.04e-06	2.21965	14	0.0297834	1.77534

## Sheet: 5tissue_BP
Term Name	Binom FDR Q-Val	Binom Fold Enrichment	Rank	Hyper FDR Q-Val	Hyper Fold Enrichment
heme metabolic process	5.89e-10	7.40977	1	0.0230685	2.7505
tetrapyrrole metabolic process	1.45e-07	4.67446	2	0.0458809	2.26604
intrinsic apoptotic signaling pathway by p53 class mediator	3.95881e-05	3.24647	3	0.00836242	2.5111
mitotic cell cycle checkpoint	1.19e-09	3.04474	4	0.00304832	2.24562
signal transduction by p53 class mediator	5.14e-07	2.95865	5	0.000465396	2.51782
regulation of intrinsic apoptotic signaling pathway	4.76e-08	2.95377	6	0.00807584	2.03943
intrinsic apoptotic signaling pathway in response to DNA damage	9.99837e-05	2.64266	7	0.0122162	2.15051
ncRNA processing	1.07e-10	2.60348	8	0.00325952	1.7019
rRNA metabolic process	2.01256e-06	2.55003	9	0.0103212	1.88235
rRNA processing	5.30367e-06	2.54983	10	0.038205	1.78485
cell cycle checkpoint	1e-08	2.51343	11	0.00297299	1.92141
ncRNA metabolic process	1.84e-11	2.41604	12	0.00228537	1.62483
regulation of protein binding	1.31999e-05	2.35045	13	0.0261162	1.93228
negative regulation of mitotic cell cycle phase transition	3.41545e-06	2.27294	14	0.042063	1.81283
DNA repair	2.2e-12	2.20427	15	2.39e-07	1.85082
negative regulation of cell cycle phase transition	8.22741e-06	2.17329	16	0.0193664	1.8715
intrinsic apoptotic signaling pathway	5.73854e-05	2.13669	17	0.0016616	1.98339
peptidyl-lysine modification	0.00033447	2.10945	18	0.0144762	1.78959
negative regulation of cell cycle process	2.63616e-06	2.03241	19	0.00094934	1.93872
ribosome biogenesis	6.02612e-05	2.02328	20	0.0128535	1.69126
