# Supplementary material for: Tissue-specific usage of transposable element-derived promoters in mouse development
Source: Genome Biol. 2020 Sep 28;21:255. doi: 10.1186/s13059-020-02164-3 (PMC7520981; doi:10.1186/s13059-020-02164-3)
Supplement: Supplementary file 7 — Additional file 7: Table S1. The number of accessible TEs located in the gene’s promoter and contributed to the TSS of genes. Table S2. The annotation of accessible TE that derived TSS of genes in five tissue. Table S3. Examples of accessible TEs that derived TSS. [file 13059_2020_2164_MOESM7_ESM.xlsx]

## Sheet: Table S1
	intestine	liver	lung	stomach	kidney
Accessible TE-derived TSS of genes	203	226	241	218	198
Accessible TEs located in gene's promoter*	1854	1844	2261	1672	1902
Accessible TEs located out of gene's promoter*	18241	23482	25903	18401	17316
*promoter: 500 bp upstream of the gene

## Sheet: Table S2
CHR	Start	End	TE annotation	TE_type_conservation	Gene annotation	Intestine	Liver	Lung	Stomach	Kidney	Sum	CAGE TSS
chr1	20836342	20836706	TE_id "RMER17C,chr1:20836342-20836706"; TE_class "LTR"; TE_family "ERVK";	only identified in Mouse	Gm28065,ENSMUSG00000102121.1,lincRNA,chr1:20836661-20839689	0	0	1	0	0	1	1
chr1	36244619	36244735	TE_id "PB1D9,chr1:36244619-36244735"; TE_class "SINE"; TE_family "Alu";	only identified in Mouse	Uggt1,ENSMUSG00000037470.14,protein_coding,chr1:36140027-36244720	1	1	1	1	1	5	0
chr1	36744716	36744859	TE_id "B3,chr1:36744716-36744859"; TE_class "SINE"; TE_family "B2";	only identified in Mouse	Gm33533,ENSMUSG00000104237.1,lincRNA,chr1:36739048-36744792	1	0	1	1	1	4	1
chr1	40771254	40771540	TE_id "Lx8b,chr1:40771254-40771540"; TE_class "LINE"; TE_family "L1";	only identified in Rodent	Gm37915,ENSMUSG00000103270.1,antisense,chr1:40771385-40785343	0	1	0	0	0	1	1
chr1	46065988	46066515	TE_id "RLTR12B,chr1:46065988-46066515"; TE_class "LTR"; TE_family "ERVK";	only identified in Mouse	Dnah7b,ENSMUSG00000041144.10,protein_coding,chr1:46066315-46373546	0	0	1	0	0	1	1
chr1	51458846	51459099	TE_id "RLTR51A_Mm,chr1:51458846-51459099"; TE_class "LTR"; TE_family "ERVK?";	only identified in Mouse	1700072G22Rik,ENSMUSG00000101702.1,lincRNA,chr1:51457932-51458931	0	0	0	0	1	1	1
chr1	51849020	51849161	TE_id "Charlie7a,chr1:51849020-51849161"; TE_class "DNA"; TE_family "hAT-Charlie";	identified in human	Gm29453,ENSMUSG00000101724.1,sense_intronic,chr1:51847840-51849118	0	0	0	1	0	1	0
chr1	52579832	52580399	TE_id "MLTR31A_MM,chr1:52579832-52580399"; TE_class "LTR"; TE_family "ERVK";	only identified in Mouse	Gm28178,ENSMUSG00000099878.1,lincRNA,chr1:52570014-52580291	0	0	1	0	0	1	1
chr1	61851448	61851586	TE_id "MLT1A,chr1:61851448-61851586"; TE_class "LTR"; TE_family "ERVL-MaLR";	identified in human	Pard3bos1,ENSMUSG00000085842.7,antisense,chr1:61767415-61851540	0	0	1	0	0	1	1
chr1	72226240	72226426	TE_id "U2,chr1:72226240-72226426"; TE_class "snRNA"; TE_family "snRNA";	identified in human	Gm25360,ENSMUSG00000094655.1,snRNA,chr1:72226240-72226430	1	1	1	1	1	5	0
chr1	72236946	72237132	TE_id "U2,chr1:72236946-72237132"; TE_class "snRNA"; TE_family "snRNA";	identified in human	Gm23472,ENSMUSG00000094050.1,snRNA,chr1:72236946-72237136	1	1	1	1	1	5	0
chr1	72244213	72244397	TE_id "U2,chr1:72244213-72244397"; TE_class "snRNA"; TE_family "snRNA";	identified in human	Gm24497,ENSMUSG00000093956.1,snRNA,chr1:72244213-72244403	1	1	1	1	1	5	0
chr1	72255008	72255194	TE_id "U2,chr1:72255008-72255194"; TE_class "snRNA"; TE_family "snRNA";	identified in human	Gm25939,ENSMUSG00000093843.1,snRNA,chr1:72255008-72255198	1	1	1	1	1	5	0
chr1	75209613	75209731	TE_id "MER5A1,chr1:75209613-75209731"; TE_class "DNA"; TE_family "hAT-Charlie";	identified in human	Gm27943,ENSMUSG00000099204.2,miRNA,chr1:75209613-75209728	0	0	0	0	1	1	0
chr1	75396336	75396493	TE_id "MIR,chr1:75396336-75396493"; TE_class "SINE"; TE_family "MIR";	identified in human	Gm15178,ENSMUSG00000086053.1,antisense,chr1:75392131-75396363	1	0	0	0	0	1	0
chr1	78510938	78511187	TE_id "B4,chr1:78510938-78511187"; TE_class "SINE"; TE_family "B4";	only identified in Mouse	Mogat1,ENSMUSG00000012187.13,protein_coding,chr1:78510991-78538173	0	0	1	0	0	1	1
chr1	80184555	80184900	TE_id "ORR1A3,chr1:80184555-80184900"; TE_class "LTR"; TE_family "ERVL-MaLR";	only identified in Rodent	9830004L10Rik,ENSMUSG00000099552.1,lincRNA,chr1:80184719-80192073	1	0	0	0	0	1	1
chr1	80382728	80382890	TE_id "L1MB8,chr1:80382728-80382890"; TE_class "LINE"; TE_family "L1";	identified in human	Gm29125,ENSMUSG00000101722.1,lincRNA,chr1:80382822-80386251	0	0	1	0	0	1	0
chr1	82635013	82635116	TE_id "5S,chr1:82635013-82635116"; TE_class "rRNA"; TE_family "rRNA";	identified in human	n-R5s213,ENSMUSG00000065055.1,rRNA,chr1:82635013-82635110	0	0	0	0	1	1	0
chr1	86834737	86835250	TE_id "MLT1F2,chr1:86834737-86835250"; TE_class "LTR"; TE_family "ERVL-MaLR";	identified in human	Gm38010,ENSMUSG00000104400.1,TEC,chr1:86834995-86837778	0	0	0	0	1	1	0
chr1	86893293	86893624	TE_id "Lx3A,chr1:86893293-86893624"; TE_class "LINE"; TE_family "L1";	only identified in Rodent	Gm38021,ENSMUSG00000102649.1,TEC,chr1:86893573-86895132	0	0	0	0	1	1	0
chr1	91822401	91822769	TE_id "L1MB3,chr1:91822401-91822769"; TE_class "LINE"; TE_family "L1";	identified in human	Gm29101,ENSMUSG00000101414.1,sense_intronic,chr1:91822515-91823985	0	1	0	1	0	2	0
chr1	92950447	92950613	TE_id "MLT1A0,chr1:92950447-92950613"; TE_class "LTR"; TE_family "ERVL-MaLR";	identified in human	9430060I03Rik,ENSMUSG00000100632.1,antisense,chr1:92933526-92950590	1	0	0	0	0	1	0
chr1	118311716	118311903	TE_id "B2_Mm2,chr1:118311716-118311903"; TE_class "SINE"; TE_family "B2";	only identified in Mouse	Tsn,ENSMUSG00000026374.14,protein_coding,chr1:118294778-118311739	1	1	1	1	1	5	0
chr1	125444438	125444670	TE_id "MLT1J,chr1:125444438-125444670"; TE_class "LTR"; TE_family "ERVL-MaLR";	identified in human	Gm28706,ENSMUSG00000102063.1,lincRNA,chr1:125444567-125447398	0	0	0	1	0	1	1
chr1	127270109	127270585	TE_id "RMER5,chr1:127270109-127270585"; TE_class "LTR"; TE_family "ERV1";	only identified in Mouse	Gm37510,ENSMUSG00000104378.1,TEC,chr1:127270524-127275285	1	1	1	1	0	4	1
chr1	133025680	133025823	TE_id "B1_Mm,chr1:133025680-133025823"; TE_class "SINE"; TE_family "Alu";	only identified in Mouse	Gm29257,ENSMUSG00000100228.1,processed_pseudogene,chr1:133025801-133026439	1	1	1	1	1	5	0
chr1	134111127	134111442	TE_id "ORR1A4,chr1:134111127-134111442"; TE_class "LTR"; TE_family "ERVL-MaLR";	only identified in Rodent	Chit1,ENSMUSG00000026450.14,protein_coding,chr1:134111242-134151540	1	1	0	1	0	3	1
chr1	134435491	134435689	TE_id "B3,chr1:134435491-134435689"; TE_class "SINE"; TE_family "B2";	only identified in Mouse	Platr1,ENSMUSG00000101061.1,lincRNA,chr1:134435628-134439597	0	1	0	0	0	1	1
chr1	139378874	139379693	TE_id "RMER1A,chr1:139378874-139379693"; TE_class "Other"; TE_family "Other";	only identified in Rodent	4933436E23Rik,ENSMUSG00000103844.1,lincRNA,chr1:139379452-139402852	0	0	1	1	1	3	1
chr1	151550927	151551139	TE_id "MER126,chr1:151550927-151551139"; TE_class "DNA"; TE_family "DNA";	identified in human	Gm28181,ENSMUSG00000100357.1,lincRNA,chr1:151549245-151550943	0	0	1	0	0	1	1
chr1	152799849	152800281	TE_id "RMER10A,chr1:152799849-152800281"; TE_class "LTR"; TE_family "ERVL";	only identified in Mouse	Ncf2,ENSMUSG00000026480.12,protein_coding,chr1:152800194-152836991	1	0	1	1	1	4	1
chr1	153414133	153414446	TE_id "RLTR27,chr1:153414133-153414446"; TE_class "LTR"; TE_family "ERVK";	only identified in Mouse	E330020D12Rik,ENSMUSG00000073538.10,processed_transcript,chr1:153404827-153414233	0	1	1	0	0	2	1
chr1	153749308	153749588	TE_id "MER90,chr1:153749308-153749588"; TE_class "LTR"; TE_family "ERV1";	identified in human	Gm28513,ENSMUSG00000099568.1,antisense,chr1:153743552-153749324	1	1	1	1	1	5	1
chr1	153749308	153749588	TE_id "MER90,chr1:153749308-153749588"; TE_class "LTR"; TE_family "ERV1";	identified in human	Rnasel,ENSMUSG00000066800.11,protein_coding,chr1:153749426-153764221	1	1	1	1	1	5	1
chr1	156455117	156455493	TE_id "ORR1B1,chr1:156455117-156455493"; TE_class "LTR"; TE_family "ERVL-MaLR";	only identified in Mouse	Gm37648,ENSMUSG00000103199.1,TEC,chr1:156455290-156457852	1	0	0	0	0	1	1
chr1	160264069	160264338	TE_id "B4A,chr1:160264069-160264338"; TE_class "SINE"; TE_family "B4";	only identified in Mouse	Gm36975,ENSMUSG00000104302.1,antisense,chr1:160264324-160443072	0	0	1	1	0	2	0
chr1	160978466	160978588	TE_id "MER5A1,chr1:160978466-160978588"; TE_class "DNA"; TE_family "hAT-Charlie";	identified in human	Serpinc1,ENSMUSG00000026715.12,protein_coding,chr1:160978585-161005863	1	1	0	0	0	2	1
chr1	164712428	164713039	TE_id "RLTR49,chr1:164712428-164713039"; TE_class "LTR"; TE_family "ERVK";	only identified in Mouse	Gm36945,ENSMUSG00000102163.1,lincRNA,chr1:164705419-164712541	1	0	0	1	0	2	1
chr1	164960829	164960935	TE_id "MIR,chr1:164960829-164960935"; TE_class "SINE"; TE_family "MIR";	identified in human	1700029M03Rik,ENSMUSG00000101189.1,lincRNA,chr1:164960921-164962825	1	0	0	1	0	2	1
chr1	167340267	167340543	TE_id "LSU-rRNA_Hsa,chr1:167340267-167340543"; TE_class "rRNA"; TE_family "rRNA";	identified in human	Gm25911,ENSMUSG00000088246.1,miRNA,chr1:167340369-167340424	0	1	1	0	0	2	1
chr1	170981824	170982097	TE_id "ORR1A2,chr1:170981824-170982097"; TE_class "LTR"; TE_family "ERVL-MaLR";	only identified in Rodent	Gm10522,ENSMUSG00000104340.1,lincRNA,chr1:170981944-170986466	1	0	0	1	0	2	0
chr1	171503047	171503163	TE_id "U5,chr1:171503047-171503163"; TE_class "snRNA"; TE_family "snRNA";	only identified in Mouse	Gm24871,ENSMUSG00000094668.1,snRNA,chr1:171503048-171503163	1	1	1	1	1	5	1
chr1	172390788	172391155	TE_id "ORR1B1,chr1:172390788-172391155"; TE_class "LTR"; TE_family "ERVL-MaLR";	only identified in Mouse	Gm37145,ENSMUSG00000102278.1,TEC,chr1:172388234-172390989	1	1	0	1	0	3	1
chr1	180147915	180148295	TE_id "ORR1B1,chr1:180147915-180148295"; TE_class "LTR"; TE_family "ERVL-MaLR";	only identified in Mouse	Gm38331,ENSMUSG00000103636.1,TEC,chr1:180145481-180148151	0	1	0	0	0	1	1
chr1	180263360	180263498	TE_id "B1F2,chr1:180263360-180263498"; TE_class "SINE"; TE_family "Alu";	only identified in Rodent	Psen2,ENSMUSG00000010609.15,protein_coding,chr1:180227004-180263438	0	1	0	0	0	1	1
chr1	184858204	184858429	TE_id "7SK,chr1:184858204-184858429"; TE_class "RNA"; TE_family "RNA";	identified in human	Gm23780,ENSMUSG00000088562.2,misc_RNA,chr1:184858138-184858412	1	1	1	1	0	4	1
chr1	192745571	192745687	TE_id "U5,chr1:192745571-192745687"; TE_class "snRNA"; TE_family "snRNA";	only identified in Mouse	Gm22265,ENSMUSG00000094131.1,snRNA,chr1:192745571-192745686	1	1	0	1	1	4	1
chr1	193201654	193201850	TE_id "ID_B1,chr1:193201654-193201850"; TE_class "SINE"; TE_family "B4";	only identified in Rodent	Traf3ip3,ENSMUSG00000037318.10,protein_coding,chr1:193175453-193201703	0	1	1	0	0	2	1
chr1	194821981	194822183	TE_id "MIRb,chr1:194821981-194822183"; TE_class "SINE"; TE_family "MIR";	identified in human	Mir3962,ENSMUSG00000092633.1,miRNA,chr1:194822001-194822064	0	0	1	0	0	1	0
chr2	4587244	4587478	TE_id "B4,chr2:4587244-4587478"; TE_class "SINE"; TE_family "B4";	only identified in Mouse	Gm13179,ENSMUSG00000086018.7,antisense,chr2:4586024-4587287	0	0	0	0	1	1	0
chr2	22755231	22756266	TE_id "RMER1A,chr2:22755231-22756266"; TE_class "Other"; TE_family "Other";	only identified in Rodent	1700092C17Rik,ENSMUSG00000085353.2,lincRNA,chr2:22755984-22762273	0	1	0	0	0	1	1
chr2	25289912	25290179	TE_id "MER45R,chr2:25289912-25290179"; TE_class "DNA"; TE_family "hAT-Tip100";	identified in human	Lrrc26,ENSMUSG00000026961.6,protein_coding,chr2:25289915-25291180	0	0	0	1	0	1	1
chr2	34832701	34833072	TE_id "IAP-d-int,chr2:34832701-34833072"; TE_class "LTR"; TE_family "ERVK";	only identified in Mouse	Gm34653,ENSMUSG00000107167.3,protein_coding,chr2:34833007-34839728	0	1	0	0	0	1	0
chr2	39005554	39005661	TE_id "RSINE1,chr2:39005554-39005661"; TE_class "SINE"; TE_family "B4";	only identified in Mouse	Rpl35,ENSMUSG00000062997.6,protein_coding,chr2:39001580-39005624	0	0	1	0	0	1	1
chr2	45751561	45751825	TE_id "L2a,chr2:45751561-45751825"; TE_class "LINE"; TE_family "L2";	identified in human	Gm13467,ENSMUSG00000086830.1,lincRNA,chr2:45747803-45751684	0	0	0	1	0	1	0
chr2	46442650	46442753	TE_id "MIR3,chr2:46442650-46442753"; TE_class "SINE"; TE_family "MIR";	identified in human	Gm13470,ENSMUSG00000086644.1,lincRNA,chr2:46419535-46442710	0	0	1	0	0	1	1
chr2	52378407	52378809	TE_id "MTC,chr2:52378407-52378809"; TE_class "LTR"; TE_family "ERVL-MaLR";	only identified in Mouse	Neb,ENSMUSG00000026950.17,protein_coding,chr2:52136647-52378474	0	1	1	1	0	3	1
chr2	58163622	58164154	TE_id "RMER20C_Mm,chr2:58163622-58164154"; TE_class "LTR"; TE_family "ERVK";	only identified in Rodent	Gm13546,ENSMUSG00000086862.1,antisense,chr2:58164001-58177063	0	0	1	0	0	1	1
chr2	60284299	60284596	TE_id "L1MC4a,chr2:60284299-60284596"; TE_class "LINE"; TE_family "L1";	identified in human	Cd302,ENSMUSG00000060703.12,protein_coding,chr2:60251993-60284488	1	1	1	1	1	5	1
chr2	61798180	61798302	TE_id "AmnSINE1,chr2:61798180-61798302"; TE_class "SINE"; TE_family "5S-Deu-L2";	identified in human	Gm25966,ENSMUSG00000087794.1,rRNA,chr2:61798180-61798296	1	0	0	0	0	1	0
chr2	69821642	69822028	TE_id "MER89,chr2:69821642-69822028"; TE_class "LTR"; TE_family "ERV1";	identified in human	Klhl23,ENSMUSG00000042155.3,protein_coding,chr2:69821944-69836651	0	1	1	1	1	4	1
chr2	83759777	83759913	TE_id "MIRb,chr2:83759777-83759913"; TE_class "SINE"; TE_family "MIR";	identified in human	Gm13684,ENSMUSG00000085335.1,processed_transcript,chr2:83737782-83759865	1	0	1	1	1	4	1
chr2	84476626	84476862	TE_id "RLTR42,chr2:84476626-84476862"; TE_class "LTR"; TE_family "ERVK";	only identified in Rodent	Tfpi,ENSMUSG00000027082.15,protein_coding,chr2:84432855-84476775	1	1	1	1	1	5	1
chr2	103810349	103810706	TE_id "MER21B,chr2:103810198-103810358"; TE_class "LTR"; TE_family "ERVL";	identified in human	4930547E08Rik,ENSMUSG00000086687.1,processed_transcript,chr2:103804452-103810622	1	0	0	0	0	1	0
chr2	114201463	114201568	TE_id "X9_LINE,chr2:114201463-114201568"; TE_class "LINE"; TE_family "L1";	identified in human	Zfp770,ENSMUSG00000040321.3,protein_coding,chr2:114193461-114201469	1	1	1	1	1	5	0
chr2	129948255	129948625	TE_id "MMVL30-int,chr2:129948255-129948625"; TE_class "LTR"; TE_family "ERV1";	only identified in Mouse	Gm28196,ENSMUSG00000100255.1,lincRNA,chr2:129948568-129949207	0	0	1	0	1	2	1
chr2	131846217	131846418	TE_id "B4A,chr2:131846217-131846418"; TE_class "SINE"; TE_family "B4";	only identified in Mouse	Gm14281,ENSMUSG00000083469.1,processed_pseudogene,chr2:131846395-131847688	0	0	1	0	0	1	1
chr2	133564658	133564814	TE_id "MER5A1,chr2:133564658-133564814"; TE_class "DNA"; TE_family "hAT-Charlie";	identified in human	Mir3090,ENSMUSG00000093338.1,miRNA,chr2:133564708-133564794	1	0	1	1	0	3	0
chr2	145554976	145555140	TE_id "MLT1H,chr2:145554976-145555140"; TE_class "LTR"; TE_family "ERVL-MaLR";	identified in human	Gm14092,ENSMUSG00000074753.5,antisense,chr2:145550652-145554982	0	0	0	0	1	1	1
chr2	152415227	152415601	TE_id "RLTR53_Mm,chr2:152415227-152415601"; TE_class "LTR"; TE_family "ERVK";	only identified in Mouse	6820408C15Rik,ENSMUSG00000032680.11,protein_coding,chr2:152415587-152444330	1	0	0	0	1	2	1
chr2	154372971	154373145	TE_id "B2_Mm2,chr2:154372971-154373145"; TE_class "SINE"; TE_family "B2";	only identified in Mouse	Cdk5rap1,ENSMUSG00000027487.11,protein_coding,chr2:154335380-154373010	1	1	1	1	1	5	0
chr2	155591070	155591184	TE_id "PB1D7,chr2:155591070-155591184"; TE_class "SINE"; TE_family "Alu";	only identified in Mouse	Gssos2,ENSMUSG00000085317.1,antisense,chr2:155591131-155592851	1	0	0	1	0	2	1
chr2	160619869	160620186	TE_id "MLT1I,chr2:160619869-160620186"; TE_class "LTR"; TE_family "ERVL-MaLR";	identified in human	Gm14221,ENSMUSG00000078956.3,lincRNA,chr2:160568379-160619971	1	1	1	1	1	5	1
chr2	163122494	163122737	TE_id "MLT1C2,chr2:163122494-163122737"; TE_class "LTR"; TE_family "ERVL-MaLR";	identified in human	Gm11454,ENSMUSG00000086152.1,lincRNA,chr2:163122606-163143959	1	1	1	1	1	5	1
chr2	163514513	163514616	TE_id "U6,chr2:163514513-163514616"; TE_class "snRNA"; TE_family "snRNA";	identified in human	Gm25881,ENSMUSG00000088408.1,snRNA,chr2:163514516-163514618	0	0	0	1	0	1	0
chr2	164761659	164761893	TE_id "7SK,chr2:164761659-164761893"; TE_class "RNA"; TE_family "RNA";	identified in human	Gm22596,ENSMUSG00000088226.1,misc_RNA,chr2:164761659-164761974	0	1	0	1	1	3	0
chr2	167553142	167553578	TE_id "L1MB7,chr2:167553142-167553578"; TE_class "LINE"; TE_family "L1";	identified in human	Gm11476,ENSMUSG00000085596.1,processed_transcript,chr2:167553314-167607845	1	0	1	1	1	4	1
chr2	167661996	167662145	TE_id "L2b,chr2:167661996-167662145"; TE_class "LINE"; TE_family "L2";	identified in human	Gm14320,ENSMUSG00000085914.1,antisense,chr2:167662109-167667697	1	1	1	1	1	5	1
chr2	168978040	168978434	TE_id "Lx8,chr2:168978040-168978434"; TE_class "LINE"; TE_family "L1";	only identified in Rodent	1700017J07Rik,ENSMUSG00000086348.1,lincRNA,chr2:168978268-168978906	0	0	0	1	0	1	1
chr2	168987338	168987704	TE_id "MTD,chr2:168987338-168987704"; TE_class "LTR"; TE_family "ERVL-MaLR";	only identified in Mouse	Gm14260,ENSMUSG00000086658.1,lincRNA,chr2:168986566-168987373	0	0	0	1	1	2	0
chr2	169405365	169405526	TE_id "UCON25,chr2:169405365-169405526"; TE_class "Unknown"; TE_family "Unknown";	identified in human	4930529I22Rik,ENSMUSG00000085350.1,lincRNA,chr2:169399145-169405450	0	0	0	0	1	1	1
chr3	14808229	14808631	TE_id "MER74C,chr3:14808229-14808631"; TE_class "LTR"; TE_family "ERVL";	identified in human	Car1,ENSMUSG00000027556.15,protein_coding,chr3:14766216-14808368	0	1	0	0	0	1	1
chr3	19143595	19143927	TE_id "L1M4,chr3:19143595-19143927"; TE_class "LINE"; TE_family "L1";	identified in human	Gm37979,ENSMUSG00000103135.1,TEC,chr3:19143188-19143899	0	0	1	0	1	2	0
chr3	32372897	32373028	TE_id "B1_Mur1,chr3:32372897-32373028"; TE_class "SINE"; TE_family "Alu";	only identified in Rodent	Gm36990,ENSMUSG00000102825.1,TEC,chr3:32371578-32372989	0	0	0	1	0	1	0
chr3	36506610	36507014	TE_id "MTB_Mm,chr3:36506610-36507014"; TE_class "LTR"; TE_family "ERVL-MaLR";	only identified in Mouse	Gm11548,ENSMUSG00000085320.1,lincRNA,chr3:36499804-36506809	1	0	0	0	0	1	0
chr3	37613622	37613986	TE_id "MTEb,chr3:37613622-37613986"; TE_class "LTR"; TE_family "ERVL-MaLR";	only identified in Mouse	4930594O21Rik,ENSMUSG00000085677.7,lincRNA,chr3:37613913-37615276	0	1	1	1	1	4	1
chr3	40531202	40531339	TE_id "B1_Mur1,chr3:40531202-40531339"; TE_class "SINE"; TE_family "Alu";	only identified in Rodent	Intu,ENSMUSG00000060798.7,protein_coding,chr3:40531286-40704774	0	1	1	0	1	3	0
chr3	41492881	41493378	TE_id "RLTR20C,chr3:41492881-41493378"; TE_class "LTR"; TE_family "ERVK";	only identified in Rodent	Platr4,ENSMUSG00000097639.2,lincRNA,chr3:41484024-41493192	0	0	0	1	0	1	1
chr3	63241199	63241580	TE_id "RLTR41,chr3:63241199-63241580"; TE_class "LTR"; TE_family "ERV1";	only identified in Mouse	Mme,ENSMUSG00000027820.12,protein_coding,chr3:63241537-63386030	0	0	0	0	1	1	1
chr3	63439102	63439321	TE_id "Charlie8,chr3:63439102-63439321"; TE_class "DNA"; TE_family "hAT-Charlie";	identified in human	Gm34240,ENSMUSG00000104336.1,lincRNA,chr3:63439251-63457897	0	0	0	0	1	1	1
chr3	79552180	79552406	TE_id "RMER15,chr3:79552180-79552406"; TE_class "LTR"; TE_family "ERVL";	only identified in Mouse	Gm3513,ENSMUSG00000089746.1,sense_intronic,chr3:79551314-79552193	0	0	0	1	0	1	0
chr3	79852687	79852968	TE_id "MLT1F,chr3:79852687-79852968"; TE_class "LTR"; TE_family "ERVL-MaLR";	identified in human	Tmem144,ENSMUSG00000027956.11,protein_coding,chr3:79812564-79852773	1	1	1	1	1	5	1
chr3	82793704	82793905	TE_id "7SK,chr3:82793704-82793905"; TE_class "RNA"; TE_family "RNA";	identified in human	Gm22038,ENSMUSG00000087902.1,misc_RNA,chr3:82793656-82793897	0	1	0	0	0	1	0
chr3	94537337	94537494	TE_id "RSINE1,chr3:94537337-94537494"; TE_class "SINE"; TE_family "B4";	only identified in Mouse	Gm43774,ENSMUSG00000104631.1,sense_intronic,chr3:94536611-94537488	0	1	0	0	0	1	0
chr3	94997238	94997354	TE_id "ID_B1,chr3:94997238-94997354"; TE_class "SINE"; TE_family "B4";	only identified in Rodent	A730011C13Rik,ENSMUSG00000084846.1,antisense,chr3:94994410-94997350	0	1	0	0	0	1	0
chr3	96566629	96567002	TE_id "MTD,chr3:96566629-96567002"; TE_class "LTR"; TE_family "ERVL-MaLR";	only identified in Mouse	Gm15441,ENSMUSG00000074398.5,antisense,chr3:96555765-96566801	1	0	0	0	0	1	0
chr3	98762944	98763241	TE_id "ORR1D1,chr3:98762944-98763241"; TE_class "LTR"; TE_family "ERVL-MaLR";	only identified in Mouse	Hsd3b3,ENSMUSG00000062410.14,protein_coding,chr3:98741523-98763127	1	0	0	0	0	1	0
chr3	98814396	98814542	TE_id "MT2A,chr3:98814396-98814542"; TE_class "LTR"; TE_family "ERVL";	only identified in Mouse	Hsd3b6,ENSMUSG00000027869.14,protein_coding,chr3:98805504-98814443	0	1	0	0	0	1	1
chr3	100692494	100692933	TE_id "L1MEi,chr3:100692494-100692933"; TE_class "LINE"; TE_family "L1";	identified in human	Gm43464,ENSMUSG00000106227.1,lincRNA,chr3:100692706-100700084	0	0	1	0	0	1	0
chr3	104190071	104190255	TE_id "Lx8,chr3:104190071-104190255"; TE_class "LINE"; TE_family "L1";	only identified in Rodent	Gm43256,ENSMUSG00000105818.1,sense_intronic,chr3:104187103-104190193	0	1	0	0	0	1	0
chr3	106589183	106589715	TE_id "RLTR6B_Mm,chr3:106589183-106589715"; TE_class "LTR"; TE_family "ERV1";	only identified in Mouse	Gm38271,ENSMUSG00000103053.1,TEC,chr3:106589260-106590862	0	0	1	0	0	1	0
chr3	107230485	107230684	TE_id "MIR,chr3:107230485-107230684"; TE_class "SINE"; TE_family "MIR";	identified in human	A630076J17Rik,ENSMUSG00000094613.2,protein_coding,chr3:107230614-107234723	1	0	0	1	0	2	1
chr3	122293964	122294151	TE_id "MamRep1879,chr3:122293964-122294151"; TE_class "DNA"; TE_family "hAT-Tip100?";	identified in human	Bcar3,ENSMUSG00000028121.8,protein_coding,chr3:122294136-122530191	1	1	1	1	1	5	1
chr3	127716934	127717130	TE_id "RMER17C,chr3:127716934-127717130"; TE_class "LTR"; TE_family "ERVK";	only identified in Mouse	1500005C15Rik,ENSMUSG00000104888.1,TEC,chr3:127714634-127717027	0	0	1	1	1	3	0
chr3	127916028	127916380	TE_id "ORR1A1,chr3:127916028-127916380"; TE_class "LTR"; TE_family "ERVL-MaLR";	only identified in Mouse	9830132P13Rik,ENSMUSG00000104763.1,lincRNA,chr3:127916172-127955220	0	1	0	0	0	1	1
chr3	136954971	136955789	TE_id "RMER17B,chr3:136954971-136955789"; TE_class "LTR"; TE_family "ERVK";	only identified in Mouse	Gm43356,ENSMUSG00000104617.1,lincRNA,chr3:136952790-136955093	1	0	0	0	0	1	1
chr3	137552537	137552758	TE_id "L3,chr3:137552537-137552758"; TE_class "LINE"; TE_family "CR1";	identified in human	Gm4861,ENSMUSG00000055138.10,lincRNA,chr3:137550045-137552622	1	0	0	0	1	2	1
chr3	138526276	138526435	TE_id "MIR,chr3:138526276-138526435"; TE_class "SINE"; TE_family "MIR";	identified in human	Mir1956,ENSMUSG00000088373.3,miRNA,chr3:138526421-138526485	1	1	1	1	1	5	1
chr3	144135727	144135828	TE_id "ORR1B1,chr3:144135727-144135828"; TE_class "LTR"; TE_family "ERVL-MaLR";	only identified in Mouse	Gm34078,ENSMUSG00000106367.1,lincRNA,chr3:144101904-144135754	0	0	0	1	0	1	1
chr3	157979606	157980271	TE_id "Lx2B2,chr3:157979606-157980271"; TE_class "LINE"; TE_family "L1";	only identified in Rodent	Gm42611,ENSMUSG00000105643.1,TEC,chr3:157980248-157983654	0	0	0	0	1	1	0
chr4	14929809	14930039	TE_id "MTEa,chr4:14929809-14930039"; TE_class "LTR"; TE_family "ERVL-MaLR";	only identified in Mouse	Gm11837,ENSMUSG00000086587.7,antisense,chr4:14929908-14953030	1	0	1	1	1	4	1
chr4	19720030	19720578	TE_id "RMER19B,chr4:19720030-19720578"; TE_class "LTR"; TE_family "ERVK";	only identified in Rodent	Gm12354,ENSMUSG00000086071.7,lincRNA,chr4:19716732-19720199	0	1	0	0	0	1	1
chr4	20343225	20344067	TE_id "OldhAT1,chr4:20343225-20344067"; TE_class "DNA"; TE_family "hAT-Ac";	identified in human	Gm11872,ENSMUSG00000086017.1,antisense,chr4:20343706-20347818	0	0	1	0	1	2	0
chr4	34550906	34551165	TE_id "MMERVK9C_I-int,chr4:34550906-34551165"; TE_class "LTR"; TE_family "ERVK";	only identified in Mouse	Akirin2,ENSMUSG00000028291.7,protein_coding,chr4:34550937-34566908	1	1	1	1	1	5	1
chr4	40313034	40313321	TE_id "ORR1E,chr4:40313034-40313321"; TE_class "LTR"; TE_family "ERVL-MaLR";	only identified in Mouse	4930509K18Rik,ENSMUSG00000087137.1,lincRNA,chr4:40313232-40317719	0	1	0	0	0	1	1
chr4	41755061	41755294	TE_id "Lx8,chr4:41755061-41755294"; TE_class "LINE"; TE_family "L1";	only identified in Rodent	Galt,ENSMUSG00000036073.17,protein_coding,chr4:41755228-41758695	1	1	1	1	1	5	1
chr4	45965177	45965539	TE_id "MLT1A0,chr4:45965177-45965539"; TE_class "LTR"; TE_family "ERVL-MaLR";	identified in human	Tdrd7,ENSMUSG00000035517.17,protein_coding,chr4:45965334-46034761	0	0	1	1	0	2	1
chr4	52596051	52596278	TE_id "Lx10,chr4:52596051-52596278"; TE_class "LINE"; TE_family "L1";	only identified in Rodent	Toporsl,ENSMUSG00000028314.6,protein_coding,chr4:52596274-52612430	0	0	1	0	1	2	1
chr4	53270220	53270358	TE_id "ID_B1,chr4:53270220-53270358"; TE_class "SINE"; TE_family "B4";	only identified in Rodent	AI427809,ENSMUSG00000086712.2,lincRNA,chr4:53261356-53270232	1	0	1	0	0	2	1
chr4	58658503	58658663	TE_id "RSINE1,chr4:58658503-58658663"; TE_class "SINE"; TE_family "B4";	only identified in Mouse	Gm12580,ENSMUSG00000086470.1,lincRNA,chr4:58648392-58658592	0	0	0	1	0	1	0
chr4	82859918	82860051	TE_id "MER5A1,chr4:82859918-82860051"; TE_class "DNA"; TE_family "hAT-Charlie";	identified in human	Zdhhc21,ENSMUSG00000028403.15,protein_coding,chr4:82798738-82859958	0	0	0	1	1	2	1
chr4	108144835	108145188	TE_id "MTD,chr4:108144835-108145188"; TE_class "LTR"; TE_family "ERVL-MaLR";	only identified in Mouse	Scp2,ENSMUSG00000028603.15,protein_coding,chr4:108043839-108144998	0	0	0	0	1	1	1
chr4	109406511	109406660	TE_id "MIRb,chr4:109406511-109406660"; TE_class "SINE"; TE_family "MIR";	identified in human	Ttc39a,ENSMUSG00000028555.15,protein_coding,chr4:109406623-109444745	1	1	1	1	1	5	0
chr4	117189942	117190058	TE_id "U5,chr4:117189942-117190058"; TE_class "snRNA"; TE_family "snRNA";	only identified in Mouse	Gm25099,ENSMUSG00000095676.1,snRNA,chr4:117189942-117190057	1	1	1	1	1	5	0
chr4	117202528	117202644	TE_id "U5,chr4:117202528-117202644"; TE_class "snRNA"; TE_family "snRNA";	only identified in Mouse	Gm23143,ENSMUSG00000094405.1,snRNA,chr4:117202528-117202643	1	1	1	1	1	5	0
chr4	117210844	117210960	TE_id "U5,chr4:117210844-117210960"; TE_class "snRNA"; TE_family "snRNA";	only identified in Mouse	Gm23287,ENSMUSG00000096280.1,snRNA,chr4:117210844-117210959	1	1	1	1	1	5	0
chr4	130779060	130779423	TE_id "MTD,chr4:130779060-130779423"; TE_class "LTR"; TE_family "ERVL-MaLR";	only identified in Mouse	Gm26516,ENSMUSG00000097158.1,lincRNA,chr4:130774817-130779246	0	0	0	1	0	1	1
chr4	133353391	133353523	TE_id "B4,chr4:133353383-133353440"; TE_class "SINE"; TE_family "B4";	only identified in Mouse	Wdtc1,ENSMUSG00000037622.14,protein_coding,chr4:133292459-133353481	1	1	1	1	0	4	1
chr4	133650003	133650272	TE_id "LTR50,chr4:133650003-133650272"; TE_class "LTR"; TE_family "ERVL";	identified in human	Zdhhc18,ENSMUSG00000037553.14,protein_coding,chr4:133605299-133650154	0	1	1	1	1	4	1
chr4	138737112	138737212	TE_id "L2d2,chr4:138737112-138737212"; TE_class "LINE"; TE_family "L2";	identified in human	Ubxn10,ENSMUSG00000043621.13,protein_coding,chr4:138709837-138737167	1	0	1	1	0	3	0
chr4	141265853	141266157	TE_id "ORR1A1,chr4:141265853-141266157"; TE_class "LTR"; TE_family "ERVL-MaLR";	only identified in Mouse	Gm13055,ENSMUSG00000085774.1,antisense,chr4:141261762-141266016	1	0	0	1	0	2	0
chr4	141347558	141347889	TE_id "L2b,chr4:141347558-141347889"; TE_class "LINE"; TE_family "L2";	identified in human	Gm13074,ENSMUSG00000085836.1,lincRNA,chr4:141347814-141350853	1	1	1	1	1	5	1
chr4	141605984	141606227	TE_id "MLT1F1,chr4:141605984-141606227"; TE_class "LTR"; TE_family "ERVL-MaLR";	identified in human	Fblim1,ENSMUSG00000006219.12,protein_coding,chr4:141576062-141606096	0	1	1	1	1	4	1
chr4	142048349	142048789	TE_id "MLT1J,chr4:142048349-142048789"; TE_class "LTR"; TE_family "ERVL-MaLR";	identified in human	Gm13053,ENSMUSG00000085574.1,sense_intronic,chr4:142042912-142048578	1	0	0	0	0	1	1
chr4	143412328	143412467	TE_id "B1_Mur2,chr4:143412328-143412467"; TE_class "SINE"; TE_family "Alu";	only identified in Rodent	Pramef8,ENSMUSG00000046862.14,protein_coding,chr4:143412426-143421091	1	1	1	1	1	5	1
chr4	147868954	147869560	TE_id "ERVL-B4-int,chr4:147868954-147869560"; TE_class "LTR"; TE_family "ERVL";	identified in human	Fv1,ENSMUSG00000070583.1,protein_coding,chr4:147868979-147870358	1	1	1	0	1	4	1
chr4	149780694	149780803	TE_id "L1MD,chr4:149780694-149780803"; TE_class "LINE"; TE_family "L1";	identified in human	Gm13073,ENSMUSG00000084807.1,lincRNA,chr4:149780024-149780714	1	1	1	1	0	4	0
chr4	155421682	155422048	TE_id "IAPLTR1_Mm,chr4:155421682-155422048"; TE_class "LTR"; TE_family "ERVK";	only identified in Mouse	5830444B04Rik,ENSMUSG00000084803.8,processed_transcript,chr4:155398763-155421704	0	1	0	0	0	1	1
chr4	155802740	155802909	TE_id "B2_Mm1a,chr4:155802740-155802909"; TE_class "SINE"; TE_family "B2";	only identified in Mouse	Mrpl20,ENSMUSG00000029066.12,protein_coding,chr4:155802878-155809975	0	1	1	0	0	2	1
chr4	156031296	156031811	TE_id "RLTR20B4_MM,chr4:156031296-156031811"; TE_class "LTR"; TE_family "ERVK";	only identified in Mouse	Gm16008,ENSMUSG00000087381.8,antisense,chr4:156022008-156031643	1	1	1	1	1	5	1
chr5	5420179	5420423	TE_id "ORR1F,chr5:5420179-5420423"; TE_class "LTR"; TE_family "ERVL-MaLR";	only identified in Rodent	Cdk14,ENSMUSG00000028926.15,protein_coding,chr5:4803391-5420312	0	1	1	1	0	3	1
chr5	8999554	9000455	TE_id "RLTR13E,chr5:8999554-9000455"; TE_class "LTR"; TE_family "ERVK";	only identified in Mouse	Gm15611,ENSMUSG00000084923.1,lincRNA,chr5:8998402-8999669	1	0	0	0	0	1	1
chr5	24393656	24393770	TE_id "B1F,chr5:24393656-24393770"; TE_class "SINE"; TE_family "Alu";	only identified in Mouse	Abcb8,ENSMUSG00000028973.18,protein_coding,chr5:24393663-24410054	0	0	1	1	0	2	1
chr5	33311140	33311496	TE_id "ORR1B2,chr5:33311140-33311496"; TE_class "LTR"; TE_family "ERVL-MaLR";	only identified in Mouse	Gm20465,ENSMUSG00000092275.1,lincRNA,chr5:33293614-33311150	0	1	0	0	0	1	1
chr5	43044010	43044158	TE_id "MLT1A0,chr5:43044010-43044158"; TE_class "LTR"; TE_family "ERVL-MaLR";	identified in human	Gm42711,ENSMUSG00000106501.1,lincRNA,chr5:43039737-43044061	0	1	0	0	0	1	1
chr5	65535644	65535837	TE_id "B2_Mm2,chr5:65535644-65535837"; TE_class "SINE"; TE_family "B2";	only identified in Mouse	Gm42725,ENSMUSG00000105601.1,TEC,chr5:65531568-65535760	0	1	0	0	0	1	0
chr5	73912818	73913255	TE_id "MLT2B4,chr5:73912818-73913255"; TE_class "LTR"; TE_family "ERVL";	identified in human	1700019F05Rik,ENSMUSG00000107027.1,lincRNA,chr5:73912896-73920421	0	0	1	0	0	1	1
chr5	92310421	92310625	TE_id "ID_B1,chr5:92310421-92310625"; TE_class "SINE"; TE_family "B4";	only identified in Rodent	Sdad1,ENSMUSG00000029415.4,protein_coding,chr5:92284010-92310479	1	1	1	0	1	4	0
chr5	95867334	95867440	TE_id "U6,chr5:95867334-95867440"; TE_class "snRNA"; TE_family "snRNA";	identified in human	Gm25937,ENSMUSG00000094471.1,snRNA,chr5:95867334-95867440	0	0	1	0	0	1	0
chr5	100210474	100211144	TE_id "RMER19B,chr5:100210474-100211144"; TE_class "LTR"; TE_family "ERVK";	only identified in Rodent	2310034O05Rik,ENSMUSG00000100157.6,lincRNA,chr5:100210692-100218049	0	1	0	0	0	1	1
chr5	103356463	103356818	TE_id "ORR1B1,chr5:103356463-103356818"; TE_class "LTR"; TE_family "ERVL-MaLR";	only identified in Mouse	5430427N15Rik,ENSMUSG00000104684.1,lincRNA,chr5:103354306-103356698	1	0	1	0	1	3	1
chr5	105409234	105409561	TE_id "ORR1B1,chr5:105409234-105409561"; TE_class "LTR"; TE_family "ERVL-MaLR";	only identified in Mouse	Gm32051,ENSMUSG00000106438.1,lincRNA,chr5:105409367-105415670	1	1	1	1	0	4	1
chr5	108849754	108849889	TE_id "RLTR9A3B,chr5:108849754-108849889"; TE_class "LTR"; TE_family "ERVK";	only identified in Mouse	Gm20629,ENSMUSG00000093479.1,antisense,chr5:108849781-108949255	0	0	1	0	0	1	1
chr5	114775375	114775608	TE_id "MIRb,chr5:114775375-114775608"; TE_class "SINE"; TE_family "MIR";	identified in human	Git2,ENSMUSG00000041890.17,protein_coding,chr5:114727407-114775517	1	0	0	0	0	1	1
chr5	123191187	123191881	TE_id "RMER19B2,chr5:123191187-123191881"; TE_class "LTR"; TE_family "ERVK";	only identified in Rodent	Gm43409,ENSMUSG00000104606.1,lincRNA,chr5:123188701-123191588	0	1	0	0	0	1	0
chr5	132545711	132546083	TE_id "MTD,chr5:132545711-132546083"; TE_class "LTR"; TE_family "ERVL-MaLR";	only identified in Mouse	Gm42626,ENSMUSG00000105809.1,lincRNA,chr5:132546056-132550633	0	1	0	0	0	1	0
chr5	134326349	134326584	TE_id "MTD,chr5:134326349-134326584"; TE_class "LTR"; TE_family "ERVL-MaLR";	only identified in Mouse	Mir3965,ENSMUSG00000093311.1,miRNA,chr5:134326454-134326522	1	0	1	1	0	3	0
chr5	140151219	140151640	TE_id "MT2A,chr5:140151219-140151640"; TE_class "LTR"; TE_family "ERVL";	only identified in Mouse	Gm43195,ENSMUSG00000106497.1,TEC,chr5:140149156-140151487	0	0	1	1	0	2	0
chr5	145292741	145293142	TE_id "RLTR10C,chr5:145292741-145293142"; TE_class "LTR"; TE_family "ERVK";	identified in human	Gm42636,ENSMUSG00000104682.1,TEC,chr5:145292770-145295008	0	1	0	0	0	1	0
chr5	146204352	146204811	TE_id "MT2B1,chr5:146204352-146204811"; TE_class "LTR"; TE_family "ERVL";	only identified in Rodent	Gm43625,ENSMUSG00000105636.1,lincRNA,chr5:146203251-146204789	1	0	0	0	0	1	0
chr5	146248441	146249445	TE_id "MMAR1,chr5:146248441-146249445"; TE_class "DNA"; TE_family "TcMar-Mariner";	only identified in Rodent	Gm15739,ENSMUSG00000080957.1,processed_pseudogene,chr5:146248551-146249422	0	1	1	0	0	2	0
chr5	147418465	147418773	TE_id "ORR1E,chr5:147418465-147418773"; TE_class "LTR"; TE_family "ERVL-MaLR";	only identified in Mouse	D5Ertd605e,ENSMUSG00000106820.1,lincRNA,chr5:147418601-147423044	0	1	0	0	0	1	1
chr5	149128222	149128946	TE_id "RMER19A,chr5:149128222-149128946"; TE_class "LTR"; TE_family "ERVK";	only identified in Rodent	Gm42787,ENSMUSG00000107133.1,lincRNA,chr5:149128584-149129957	0	0	1	0	0	1	1
chr5	149368425	149368797	TE_id "MLT1F2,chr5:149368425-149368797"; TE_class "LTR"; TE_family "ERVL-MaLR";	identified in human	Gm20488,ENSMUSG00000107314.1,processed_transcript,chr5:149368476-149430682	0	0	0	1	0	1	1
chr5	150561898	150562633	TE_id "RMER6A,chr5:150561898-150562633"; TE_class "LTR"; TE_family "ERVK";	only identified in Rodent	Gm42531,ENSMUSG00000107178.1,sense_intronic,chr5:150562311-150566358	1	0	0	0	0	1	0
chr5	150566417	150566526	TE_id "L1MC5a,chr5:150566417-150566526"; TE_class "LINE"; TE_family "L1";	identified in human	Gm42529,ENSMUSG00000106764.1,antisense,chr5:150560209-150566426	0	0	1	0	0	1	1
chr6	3988739	3989075	TE_id "RMER5,chr6:3988739-3989075"; TE_class "LTR"; TE_family "ERV1";	only identified in Mouse	Tfpi2,ENSMUSG00000029664.10,protein_coding,chr6:3962595-3988919	1	1	0	0	1	3	1
chr6	24528092	24528307	TE_id "L4_C_Mam,chr6:24528092-24528307"; TE_class "LINE"; TE_family "RTE-X";	identified in human	Asb15,ENSMUSG00000029685.15,protein_coding,chr6:24528144-24573164	1	1	1	0	1	4	1
chr6	31372589	31373023	TE_id "MLT1C2,chr6:31372589-31373023"; TE_class "LTR"; TE_family "ERVL-MaLR";	identified in human	Gm13844,ENSMUSG00000086855.1,lincRNA,chr6:31372895-31383877	0	0	1	1	0	2	0
chr6	47781624	47781724	TE_id "HY3,chr6:47781624-47781724"; TE_class "scRNA"; TE_family "scRNA";	identified in human	Rny3,ENSMUSG00000064945.1,misc_RNA,chr6:47781624-47781725	1	1	1	1	1	5	1
chr6	47788070	47788180	TE_id "HY1,chr6:47788070-47788180"; TE_class "scRNA"; TE_family "scRNA";	identified in human	Rny1,ENSMUSG00000065701.1,misc_RNA,chr6:47788069-47788180	1	1	1	1	1	5	1
chr6	48420549	48420842	TE_id "RMER13A2,chr6:48420405-48420553"; TE_class "LTR"; TE_family "ERVK";	only identified in Rodent	Gm24325,ENSMUSG00000093085.1,miRNA,chr6:48420769-48420842	0	0	1	0	0	1	0
chr6	70147731	70148247	TE_id "ERVB4_1B-LTR_MM,chr6:70147731-70148247"; TE_class "LTR"; TE_family "ERVK";	only identified in Mouse	Gm24096,ENSMUSG00000096560.1,miRNA,chr6:70147936-70148045	1	0	0	0	0	1	0
chr6	71164594	71164890	TE_id "RMER1B,chr6:71164594-71164890"; TE_class "Other"; TE_family "Other";	only identified in Rodent	Gm44427,ENSMUSG00000108206.1,lincRNA,chr6:71164799-71166119	1	1	1	1	1	5	1
chr6	81986705	81986810	TE_id "RSINE1,chr6:81986705-81986810"; TE_class "SINE"; TE_family "B4";	only identified in Mouse	Gm44202,ENSMUSG00000108288.1,lincRNA,chr6:81985748-81986743	0	1	0	0	1	2	1
chr6	83572665	83573032	TE_id "Lx4B,chr6:83572665-83573032"; TE_class "LINE"; TE_family "L1";	only identified in Rodent	Stambp,ENSMUSG00000006906.10,protein_coding,chr6:83543211-83572729	1	1	1	1	1	5	0
chr6	86873684	86873795	TE_id "PB1D10,chr6:86873684-86873795"; TE_class "SINE"; TE_family "Alu";	only identified in Mouse	Gm44152,ENSMUSG00000108152.1,TEC,chr6:86873786-86875476	0	1	0	0	0	1	1
chr6	88637519	88638375	TE_id "RMER19B,chr6:88637519-88638375"; TE_class "LTR"; TE_family "ERVK";	only identified in Rodent	Kbtbd12,ENSMUSG00000033182.12,protein_coding,chr6:88545114-88637950	0	1	0	0	0	1	1
chr6	90513302	90513542	TE_id "MLT1D,chr6:90513302-90513542"; TE_class "LTR"; TE_family "ERVL-MaLR";	identified in human	Gm44236,ENSMUSG00000108271.1,TEC,chr6:90513302-90513814	0	0	0	0	1	1	0
chr6	91209785	91210074	TE_id "MLT1A1,chr6:91209785-91210074"; TE_class "LTR"; TE_family "ERVL-MaLR";	identified in human	4930402H05Rik,ENSMUSG00000107397.1,TEC,chr6:91207216-91210044	0	0	1	1	1	3	0
chr6	108472357	108472718	TE_id "ORR1F,chr6:108472357-108472718"; TE_class "LTR"; TE_family "ERVL-MaLR";	only identified in Rodent	Gm44101,ENSMUSG00000108219.1,TEC,chr6:108470355-108472575	1	1	0	0	0	2	1
chr6	113714751	113715133	TE_id "MTD,chr6:113714751-113715133"; TE_class "LTR"; TE_family "ERVL-MaLR";	only identified in Mouse	Gm26982,ENSMUSG00000097994.1,antisense,chr6:113714971-113716121	1	0	0	1	0	2	0
chr6	115824286	115824606	TE_id "RLTRETN_Mm,chr6:115824286-115824606"; TE_class "LTR"; TE_family "ERVK";	only identified in Mouse	Gm44206,ENSMUSG00000107429.2,antisense,chr6:115824499-115842525	1	1	1	1	1	5	0
chr6	117900278	117900390	TE_id "PB1D10,chr6:117900278-117900390"; TE_class "SINE"; TE_family "Alu";	only identified in Mouse	Hnrnpf,ENSMUSG00000042079.13,protein_coding,chr6:117900324-117925622	0	1	0	0	0	1	1
chr6	117937630	117937748	TE_id "RSINE1,chr6:117937630-117937748"; TE_class "SINE"; TE_family "B4";	only identified in Mouse	Fxyd4,ENSMUSG00000004988.9,protein_coding,chr6:117933559-117937692	0	0	0	0	1	1	1
chr6	122601858	122602858	TE_id "RLTR19-int,chr6:122601858-122602858"; TE_class "LTR"; TE_family "ERVK";	only identified in Rodent	Apobec1,ENSMUSG00000040613.14,protein_coding,chr6:122577792-122602444	1	1	1	1	1	5	1
chr6	134403384	134403583	TE_id "Lx8,chr6:134403384-134403583"; TE_class "LINE"; TE_family "L1";	only identified in Rodent	4933406J09Rik,ENSMUSG00000107666.1,antisense,chr6:134308951-134403415	1	0	0	1	1	3	1
chr6	134607533	134607719	TE_id "B3,chr6:134607533-134607719"; TE_class "SINE"; TE_family "B2";	only identified in Mouse	Gm38910,ENSMUSG00000107728.1,lincRNA,chr6:134605234-134607681	0	0	1	1	1	3	1
chr6	140622633	140622747	TE_id "B1F2,chr6:140622633-140622747"; TE_class "SINE"; TE_family "Alu";	only identified in Rodent	Aebp2,ENSMUSG00000030232.18,protein_coding,chr6:140622663-140678472	0	0	0	1	1	2	1
chr6	142989478	142989645	TE_id "MLT1L,chr6:142989478-142989645"; TE_class "LTR"; TE_family "ERVL-MaLR";	identified in human	4930434O05Rik,ENSMUSG00000107839.1,lincRNA,chr6:142989610-142989996	0	0	0	1	0	1	1
chr6	145115492	145115824	TE_id "ORR1B2,chr6:145115492-145115824"; TE_class "LTR"; TE_family "ERVL-MaLR";	only identified in Mouse	Lrmp,ENSMUSG00000030263.13,protein_coding,chr6:145115653-145174934	0	1	0	0	0	1	1
chr6	145614299	145614623	TE_id "MTD,chr6:145614299-145614623"; TE_class "LTR"; TE_family "ERVL-MaLR";	only identified in Mouse	Lmntd1,ENSMUSG00000054966.13,protein_coding,chr6:145365134-145614319	0	0	0	0	1	1	1
chr6	146762564	146762711	TE_id "B1_Mus1,chr6:146762564-146762711"; TE_class "SINE"; TE_family "Alu";	only identified in Mouse	Gm44270,ENSMUSG00000108108.1,TEC,chr6:146762581-146763814	0	0	1	0	0	1	0
chr7	3644856	3644997	TE_id "L3b,chr7:3644856-3644997"; TE_class "LINE"; TE_family "CR1";	identified in human	Gm15927,ENSMUSG00000085039.2,processed_transcript,chr7:3632114-3644887	1	1	1	1	1	5	0
chr7	4460351	4460702	TE_id "IAPLTR1_Mm,chr7:4460351-4460702"; TE_class "LTR"; TE_family "ERVK";	only identified in Mouse	Eps8l1,ENSMUSG00000006154.13,protein_coding,chr7:4460674-4480487	0	1	1	0	0	2	1
chr7	13324402	13324662	TE_id "MER54B,chr7:13324402-13324662"; TE_class "LTR"; TE_family "ERVL";	identified in human	Pla2g4c,ENSMUSG00000033847.15,protein_coding,chr7:13324655-13360672	0	1	0	0	0	1	1
chr7	15946247	15946393	TE_id "B1_Mus2,chr7:15946247-15946393"; TE_class "SINE"; TE_family "Alu";	only identified in Mouse	Gm24576,ENSMUSG00000093249.2,misc_RNA,chr7:15946248-15946495	1	1	1	1	1	5	0
chr7	25860011	25860410	TE_id "RLTR20B3,chr7:25860011-25860410"; TE_class "LTR"; TE_family "ERVK";	only identified in Rodent	Gm30146,ENSMUSG00000108415.1,lincRNA,chr7:25860140-25869883	0	0	1	0	1	2	0
chr7	43544243	43544670	TE_id "Lx4B,chr7:43544243-43544670"; TE_class "LINE"; TE_family "L1";	only identified in Rodent	Cd33,ENSMUSG00000004609.11,protein_coding,chr7:43524216-43544428	0	1	0	0	0	1	1
chr7	49195412	49195599	TE_id "MIR,chr7:49195412-49195599"; TE_class "SINE"; TE_family "MIR";	identified in human	Gm37613,ENSMUSG00000103834.1,TEC,chr7:49195541-49199120	0	0	1	0	0	1	0
chr7	55841657	55841799	TE_id "B3,chr7:55841657-55841799"; TE_class "SINE"; TE_family "B2";	only identified in Mouse	Cyfip1,ENSMUSG00000030447.15,protein_coding,chr7:55841745-55932602	1	0	1	1	1	4	0
chr7	74043660	74044095	TE_id "LTR91A,chr7:74043660-74044095"; TE_class "LTR"; TE_family "LTR";	identified in human	Gm45004,ENSMUSG00000108725.1,lincRNA,chr7:74034632-74043738	1	0	1	0	1	3	1
chr7	79831737	79832056	TE_id "HAL1,chr7:79831737-79832056"; TE_class "LINE"; TE_family "L1";	identified in human	Gm44974,ENSMUSG00000108476.1,TEC,chr7:79830593-79831871	0	0	1	1	0	2	0
chr7	83201402	83201607	TE_id "MER20,chr7:83201402-83201607"; TE_class "DNA"; TE_family "hAT-Charlie";	identified in human	5930435M05Rik,ENSMUSG00000108861.1,lincRNA,chr7:83178570-83201586	0	0	0	1	0	1	0
chr7	92729828	92729968	TE_id "B1_Mus2,chr7:92729828-92729968"; TE_class "SINE"; TE_family "Alu";	only identified in Mouse	Gm26981,ENSMUSG00000098041.1,lincRNA,chr7:92729840-92733748	1	0	1	0	1	3	0
chr7	101838135	101838259	TE_id "L2-2_Mam,chr7:101838135-101838259"; TE_class "LINE"; TE_family "L2";	identified in human	Inppl1,ENSMUSG00000032737.13,protein_coding,chr7:101822632-101838229	1	1	1	1	1	5	1
chr7	114086814	114086984	TE_id "B3A,chr7:114086814-114086984"; TE_class "SINE"; TE_family "B2";	only identified in Mouse	Gm45615,ENSMUSG00000110248.1,antisense,chr7:114086898-114088357	0	0	0	0	1	1	0
chr7	118275190	118275541	TE_id "ORR1E,chr7:118275190-118275541"; TE_class "LTR"; TE_family "ERVL-MaLR";	only identified in Mouse	Gm45155,ENSMUSG00000108980.1,lincRNA,chr7:118273292-118275363	0	1	0	1	0	2	1
chr7	140856852	140856963	TE_id "B1_Mur3,chr7:140856852-140856963"; TE_class "SINE"; TE_family "Alu";	only identified in Rodent	Ric8a,ENSMUSG00000025485.13,protein_coding,chr7:140856957-140864372	1	1	1	1	1	5	0
chr7	140905956	140906320	TE_id "MLT2D,chr7:140905956-140906320"; TE_class "LTR"; TE_family "ERVL";	identified in human	BC024386,ENSMUSG00000109628.1,processed_transcript,chr7:140906014-140907983	0	1	0	0	0	1	1
chr7	144009063	144009475	TE_id "MTD,chr7:144009063-144009475"; TE_class "LTR"; TE_family "ERVL-MaLR";	only identified in Mouse	Mir3105,ENSMUSG00000093221.1,miRNA,chr7:144009254-144009338	1	1	1	1	1	5	1
chr8	3587181	3587312	TE_id "B1_Mur1,chr8:3587181-3587312"; TE_class "SINE"; TE_family "Alu";	only identified in Rodent	Camsap3,ENSMUSG00000044433.16,protein_coding,chr8:3587293-3609075	1	1	1	1	1	5	0
chr8	11477911	11478065	TE_id "MIRc,chr8:11477911-11478065"; TE_class "SINE"; TE_family "MIR";	identified in human	E230013L22Rik,ENSMUSG00000096957.1,bidirectional_promoter_lncRNA,chr8:11477929-11480241	0	0	1	1	0	2	1
chr8	24412175	24412488	TE_id "RLTR12E,chr8:24412175-24412488"; TE_class "LTR"; TE_family "ERVK";	only identified in Mouse	Gm30692,ENSMUSG00000109141.1,lincRNA,chr8:24412179-24416937	0	1	0	0	0	1	0
chr8	27223653	27223928	TE_id "ORR1A4,chr8:27223653-27223928"; TE_class "LTR"; TE_family "ERVL-MaLR";	only identified in Rodent	Got1l1,ENSMUSG00000039720.7,protein_coding,chr8:27197459-27223828	1	0	0	0	0	1	1
chr8	31149861	31149968	TE_id "U13,chr8:31149861-31149968"; TE_class "snRNA"; TE_family "snRNA";	identified in human	Snord13,ENSMUSG00000088252.1,snoRNA,chr8:31149864-31149967	1	1	1	1	1	5	1
chr8	33985878	33986001	TE_id "MLT1H1,chr8:33985878-33986001"; TE_class "LTR"; TE_family "ERVL-MaLR";	identified in human	Gm39157,ENSMUSG00000110663.1,lincRNA,chr8:33985914-33990524	1	0	1	1	0	3	1
chr8	34216689	34217042	TE_id "ORR1B2,chr8:34216689-34217042"; TE_class "LTR"; TE_family "ERVL-MaLR";	only identified in Mouse	Gm29243,ENSMUSG00000100605.1,lincRNA,chr8:34216859-34226145	0	0	1	1	0	2	1
chr8	41217633	41218160	TE_id "RLTR20B3A_MM,chr8:41217633-41218160"; TE_class "LTR"; TE_family "ERVK";	only identified in Mouse	Gm16348,ENSMUSG00000085445.1,processed_transcript,chr8:41218139-41220894	1	1	1	1	1	5	1
chr8	46363178	46363279	TE_id "L1MB4,chr8:46363178-46363279"; TE_class "LINE"; TE_family "L1";	identified in human	Gm30931,ENSMUSG00000110035.1,lincRNA,chr8:46363251-46367204	0	1	0	0	0	1	1
chr8	46385592	46386040	TE_id "MTC,chr8:46385592-46386040"; TE_class "LTR"; TE_family "ERVL-MaLR";	only identified in Mouse	Gm45253,ENSMUSG00000109612.1,lincRNA,chr8:46372106-46385888	0	1	0	0	0	1	0
chr8	47750060	47750265	TE_id "ORR1F,chr8:47750060-47750265"; TE_class "LTR"; TE_family "ERVL-MaLR";	only identified in Rodent	Gm31786,ENSMUSG00000110665.1,lincRNA,chr8:47744712-47750134	1	0	0	0	0	1	1
chr8	56952585	56952864	TE_id "ORR1A4,chr8:56952585-56952864"; TE_class "LTR"; TE_family "ERVL-MaLR";	only identified in Rodent	Gm7328,ENSMUSG00000110043.1,processed_pseudogene,chr8:56952829-56955053	0	0	0	1	0	1	0
chr8	70608757	70608895	TE_id "ID_B1,chr8:70608757-70608895"; TE_class "SINE"; TE_family "B4";	only identified in Rodent	Ssbp4,ENSMUSG00000070003.7,protein_coding,chr8:70597490-70608872	0	1	0	0	0	1	0
chr8	84388371	84388540	TE_id "L2a,chr8:84388371-84388540"; TE_class "LINE"; TE_family "L2";	identified in human	Cacna1a,ENSMUSG00000034656.17,protein_coding,chr8:84388440-84640246	0	0	1	0	0	1	1
chr8	85132261	85132938	TE_id "RLTR19B,chr8:85132261-85132938"; TE_class "LTR"; TE_family "ERVK";	only identified in Rodent	Gm42031,ENSMUSG00000110386.1,lincRNA,chr8:85125872-85132289	1	1	1	0	0	3	1
chr8	95496294	95496635	TE_id "MLT1D,chr8:95496294-95496635"; TE_class "LTR"; TE_family "ERVL-MaLR";	identified in human	4933406B17Rik,ENSMUSG00000110427.1,lincRNA,chr8:95496430-95503718	0	0	1	0	0	1	1
chr8	105938383	105938568	TE_id "B3A,chr8:105938383-105938568"; TE_class "SINE"; TE_family "B2";	only identified in Mouse	Psmb10,ENSMUSG00000031897.9,protein_coding,chr8:105935735-105938444	1	1	0	0	0	2	1
chr8	117748179	117748414	TE_id "B4A,chr8:117748179-117748414"; TE_class "SINE"; TE_family "B4";	only identified in Mouse	Gm31774,ENSMUSG00000110494.1,antisense,chr8:117746331-117748260	0	1	0	1	1	3	1
chr8	119910284	119910422	TE_id "RSINE1,chr8:119910284-119910422"; TE_class "SINE"; TE_family "B4";	only identified in Mouse	Usp10,ENSMUSG00000031826.20,protein_coding,chr8:119910360-119957560	1	1	0	0	0	2	0
chr8	121673901	121674204	TE_id "MLT1J,chr8:121673901-121674204"; TE_class "LTR"; TE_family "ERVL-MaLR";	identified in human	Gm45833,ENSMUSG00000110673.1,lincRNA,chr8:121666814-121674088	1	0	1	1	1	4	0
chr8	121832845	121833274	TE_id "MMERGLN_LTR,chr8:121832845-121833274"; TE_class "LTR"; TE_family "ERV1";	only identified in Mouse	Gm42047,ENSMUSG00000110631.1,lincRNA,chr8:121833247-121841178	0	1	0	0	0	1	0
chr8	123599859	123599979	TE_id "5S,chr8:123599859-123599979"; TE_class "rRNA"; TE_family "rRNA";	identified in human	n-R5s136,ENSMUSG00000096037.1,rRNA,chr8:123599861-123599979	0	1	0	0	0	1	0
chr9	3334708	3335338	TE_id "Lx9,chr9:3334708-3335338"; TE_class "LINE"; TE_family "L1";	only identified in Rodent	Alkbh8,ENSMUSG00000025899.14,protein_coding,chr9:3335140-3391154	1	1	1	1	1	5	1
chr9	3403480	3403663	TE_id "B2_Mm2,chr9:3403480-3403663"; TE_class "SINE"; TE_family "B2";	only identified in Mouse	Cwf19l2,ENSMUSG00000025898.6,protein_coding,chr9:3403592-3479236	1	1	1	1	1	5	0
chr9	13105746	13106082	TE_id "IAPLTR3,chr9:13105746-13106082"; TE_class "LTR"; TE_family "ERVK";	only identified in Mouse	4930568E12Rik,ENSMUSG00000111830.1,lincRNA,chr9:13091256-13105858	1	0	0	0	0	1	1
chr9	13105746	13106082	TE_id "IAPLTR3,chr9:13105746-13106082"; TE_class "LTR"; TE_family "ERVK";	only identified in Mouse	Gm47051,ENSMUSG00000111285.1,lincRNA,chr9:13106013-13136998	1	0	0	0	0	1	1
chr9	19622013	19622152	TE_id "LTR33C,chr9:19622013-19622152"; TE_class "LTR"; TE_family "ERVL";	identified in human	Zfp317,ENSMUSG00000057551.10,protein_coding,chr9:19622102-19649731	1	1	1	1	1	5	1
chr9	20612418	20612603	TE_id "B2_Mm1a,chr9:20612418-20612603"; TE_class "SINE"; TE_family "B2";	only identified in Mouse	Gm26521,ENSMUSG00000097422.1,lincRNA,chr9:20607766-20612485	1	0	0	0	0	1	0
chr9	22213832	22214184	TE_id "RLTR9A3B,chr9:22213832-22214184"; TE_class "LTR"; TE_family "ERVK";	only identified in Mouse	1810064F22Rik,ENSMUSG00000090925.2,antisense,chr9:22196963-22213860	1	0	1	1	1	4	1
chr9	43736386	43736522	TE_id "B1_Mus2,chr9:43736386-43736522"; TE_class "SINE"; TE_family "Alu";	only identified in Mouse	Gm47542,ENSMUSG00000111129.1,TEC,chr9:43734114-43736436	0	0	1	0	0	1	0
chr9	43993929	43994421	TE_id "MLTR14,chr9:43993929-43994421"; TE_class "LTR"; TE_family "ERV1";	only identified in Rodent	E230034D01Rik,ENSMUSG00000111283.1,processed_transcript,chr9:43993984-44000673	0	0	0	0	1	1	1
chr9	44418524	44418648	TE_id "B1_Mus1,chr9:44418524-44418648"; TE_class "SINE"; TE_family "Alu";	only identified in Mouse	Ccdc84,ENSMUSG00000043923.8,protein_coding,chr9:44410159-44418569	0	0	1	0	0	1	0
chr9	44561622	44561965	TE_id "L1M2,chr9:44561622-44561965"; TE_class "LINE"; TE_family "L1";	identified in human	Cxcr5,ENSMUSG00000047880.15,protein_coding,chr9:44511787-44561877	0	1	1	0	0	2	1
chr9	60334028	60334365	TE_id "MTE2a,chr9:60334028-60334365"; TE_class "LTR"; TE_family "ERVL-MaLR";	only identified in Mouse	2010001M07Rik,ENSMUSG00000111296.1,antisense,chr9:60334142-60334968	1	0	0	0	0	1	1
chr9	63133283	63133389	TE_id "U6,chr9:63133283-63133389"; TE_class "snRNA"; TE_family "snRNA";	identified in human	Gm25064,ENSMUSG00000094201.1,snRNA,chr9:63133283-63133389	1	1	1	1	1	5	0
chr9	64049706	64049883	TE_id "MIRb,chr9:64049706-64049883"; TE_class "SINE"; TE_family "MIR";	identified in human	1110036E04Rik,ENSMUSG00000097036.1,lincRNA,chr9:64049829-64054100	1	1	1	1	1	5	1
chr9	65196571	65196687	TE_id "U5,chr9:65196571-65196687"; TE_class "snRNA"; TE_family "snRNA";	only identified in Mouse	Gm25313,ENSMUSG00000095738.1,snRNA,chr9:65196572-65196687	1	1	1	1	1	5	0
chr9	65201726	65201841	TE_id "U5,chr9:65201726-65201841"; TE_class "snRNA"; TE_family "snRNA";	only identified in Mouse	Rnu5g,ENSMUSG00000095892.1,snRNA,chr9:65201726-65201841	1	1	1	1	1	5	0
chr9	65529741	65529854	TE_id "MIRb,chr9:65529741-65529854"; TE_class "SINE"; TE_family "MIR";	identified in human	Gm17749,ENSMUSG00000111818.1,processed_transcript,chr9:65521106-65529806	0	1	0	0	0	1	1
chr9	72012647	72013469	TE_id "Lx,chr9:72012647-72013469"; TE_class "LINE"; TE_family "L1";	only identified in Rodent	A430027C01Rik,ENSMUSG00000104432.1,TEC,chr9:72011376-72013019	0	1	0	0	0	1	0
chr9	72441535	72441898	TE_id "MLT2B4,chr9:72441535-72441898"; TE_class "LTR"; TE_family "ERVL";	identified in human	Gm27231,ENSMUSG00000098778.1,antisense,chr9:72441079-72441779	0	1	0	0	0	1	0
chr9	75342671	75343072	TE_id "MTC,chr9:75342671-75343072"; TE_class "LTR"; TE_family "ERVL-MaLR";	only identified in Mouse	Gm48677,ENSMUSG00000110824.1,antisense,chr9:75317072-75342842	0	1	0	0	0	1	0
chr9	78175302	78175633	TE_id "7SK,chr9:78175302-78175633"; TE_class "RNA"; TE_family "RNA";	identified in human	Rn7sk,ENSMUSG00000065037.1,misc_RNA,chr9:78175303-78175633	1	1	1	1	1	5	1
chr9	80037429	80037633	TE_id "7SK,chr9:80037429-80037633"; TE_class "RNA"; TE_family "RNA";	identified in human	Gm25433,ENSMUSG00000088908.1,misc_RNA,chr9:80037429-80037714	0	0	1	0	0	1	0
chr9	80709897	80710061	TE_id "MIRb,chr9:80709897-80710061"; TE_class "SINE"; TE_family "MIR";	identified in human	Gm39380,ENSMUSG00000111717.1,lincRNA,chr9:80709995-80713723	1	0	0	0	0	1	0
chr9	95858274	95858379	TE_id "PB1D9,chr9:95858274-95858379"; TE_class "SINE"; TE_family "Alu";	only identified in Mouse	1700065D16Rik,ENSMUSG00000096655.2,antisense,chr9:95855418-95858322	0	1	1	0	1	3	1
chr9	96765368	96765784	TE_id "MTD,chr9:96765368-96765784"; TE_class "LTR"; TE_family "ERVL-MaLR";	only identified in Mouse	C430002N11Rik,ENSMUSG00000101581.6,processed_transcript,chr9:96765562-96782477	0	1	0	0	1	2	1
chr9	99437244	99437766	TE_id "L1MB7,chr9:99437244-99437766"; TE_class "LINE"; TE_family "L1";	identified in human	Mras,ENSMUSG00000032470.17,protein_coding,chr9:99385420-99437381	0	0	0	1	0	1	0
chr9	107295928	107296051	TE_id "B1_Mm,chr9:107295928-107296051"; TE_class "SINE"; TE_family "Alu";	only identified in Mouse	Cish,ENSMUSG00000032578.7,protein_coding,chr9:107296026-107302784	0	1	1	0	0	2	1
chr9	110281247	110281388	TE_id "LSU-rRNA_Hsa,chr9:110281247-110281388"; TE_class "rRNA"; TE_family "rRNA";	identified in human	Mir6236,ENSMUSG00000098973.1,miRNA,chr9:110281287-110281409	1	1	1	1	1	5	1
chr9	113122970	113123198	TE_id "B4A,chr9:113122970-113123198"; TE_class "SINE"; TE_family "B4";	only identified in Mouse	Gm36251,ENSMUSG00000110996.1,lincRNA,chr9:113070983-113123029	0	1	0	0	0	1	1
chr9	120915022	120915358	TE_id "ORR1E,chr9:120915022-120915358"; TE_class "LTR"; TE_family "ERVL-MaLR";	only identified in Mouse	1700020M21Rik,ENSMUSG00000100146.1,lincRNA,chr9:120913774-120915252	1	1	1	0	0	3	1
chr9	121242335	121242549	TE_id "7SK,chr9:121242335-121242549"; TE_class "RNA"; TE_family "RNA";	identified in human	Gm22987,ENSMUSG00000084706.1,misc_RNA,chr9:121242342-121242587	0	0	0	0	1	1	0
chr9	121846898	121847006	TE_id "MER2,chr9:121846898-121847006"; TE_class "DNA"; TE_family "TcMar-Tigger";	identified in human	Gm47111,ENSMUSG00000111341.1,TEC,chr9:121843822-121846937	0	0	1	0	0	1	0
chr9	122310762	122311215	TE_id "MLT1F1,chr9:122310762-122311215"; TE_class "LTR"; TE_family "ERVL-MaLR";	identified in human	Gm26797,ENSMUSG00000097572.2,lincRNA,chr9:122295869-122310928	1	1	1	1	1	5	1
chr10	8021039	8021594	TE_id "RMER15,chr10:8021039-8021594"; TE_class "LTR"; TE_family "ERVL";	only identified in Mouse	Gm48614,ENSMUSG00000112360.1,lincRNA,chr10:8001943-8021292	0	1	0	0	0	1	1
chr10	18886963	18887256	TE_id "MamGypsy2-I,chr10:18886963-18887256"; TE_class "LTR"; TE_family "Gypsy";	identified in human	Gm48483,ENSMUSG00000111318.1,lincRNA,chr10:18879735-18887029	0	0	1	1	0	2	1
chr10	21419169	21419411	TE_id "MTEa,chr10:21419169-21419411"; TE_class "LTR"; TE_family "ERVL-MaLR";	only identified in Mouse	1700021A07Rik,ENSMUSG00000037535.5,lincRNA,chr10:21419358-21426565	0	1	0	0	0	1	1
chr10	21419195	21419440	TE_id "MTEa,chr10:21419169-21419411"; TE_class "LTR"; TE_family "ERVL-MaLR";	only identified in Mouse	1700021A07Rik,ENSMUSG00000037535.5,lincRNA,chr10:21419358-21426565	0	1	0	0	0	1	1
chr10	25298314	25298892	TE_id "Lx5c,chr10:25298314-25298892"; TE_class "LINE"; TE_family "L1";	only identified in Rodent	Gm40617,ENSMUSG00000112352.1,antisense,chr10:25298609-25306432	0	1	0	0	0	1	1
chr10	39613620	39613731	TE_id "PB1D10,chr10:39613620-39613731"; TE_class "SINE"; TE_family "Alu";	only identified in Mouse	Gm16365,ENSMUSG00000086915.7,antisense,chr10:39558496-39613682	1	1	1	1	1	5	1
chr10	40339365	40339688	TE_id "Charlie13a,chr10:40339365-40339688"; TE_class "DNA"; TE_family "hAT-Charlie";	identified in human	Cdk19,ENSMUSG00000038481.13,protein_coding,chr10:40339564-40483818	1	0	0	1	0	2	1
chr10	43593290	43593459	TE_id "MER5B,chr10:43593290-43593459"; TE_class "DNA"; TE_family "hAT-Charlie";	identified in human	F930017D23Rik,ENSMUSG00000075184.3,lincRNA,chr10:43593397-43709668	0	1	0	1	0	2	1
chr10	45816420	45817086	TE_id "RLTR26B_MM,chr10:45816420-45817086"; TE_class "LTR"; TE_family "ERVK";	only identified in Mouse	Gm27410,ENSMUSG00000098409.1,miRNA,chr10:45816747-45816861	1	0	0	0	0	1	0
chr10	56106785	56106948	TE_id "RMER15,chr10:56106785-56106948"; TE_class "LTR"; TE_family "ERVL";	only identified in Mouse	Msl3l2,ENSMUSG00000047669.8,protein_coding,chr10:56106917-56116880	1	1	1	1	1	5	1
chr10	77029371	77029756	TE_id "MTC,chr10:77029371-77029756"; TE_class "LTR"; TE_family "ERVL-MaLR";	only identified in Mouse	Gm3137,ENSMUSG00000112773.1,lincRNA,chr10:77011501-77029575	1	0	0	0	0	1	1
chr10	79909195	79909300	TE_id "U6,chr10:79909195-79909300"; TE_class "snRNA"; TE_family "snRNA";	identified in human	Gm24019,ENSMUSG00000095023.1,snRNA,chr10:79909195-79909301	1	1	1	1	1	5	0
chr10	79985506	79985611	TE_id "U6,chr10:79985506-79985611"; TE_class "snRNA"; TE_family "snRNA";	identified in human	Gm26243,ENSMUSG00000095615.1,snRNA,chr10:79985506-79985612	0	1	0	0	0	1	0
chr10	86972003	86972225	TE_id "LTR41B,chr10:86972003-86972225"; TE_class "LTR"; TE_family "ERVL";	identified in human	Gm16271,ENSMUSG00000089656.1,antisense,chr10:86972216-87028015	1	1	1	1	1	5	1
chr10	88383480	88383773	TE_id "RMER10A,chr10:88383480-88383773"; TE_class "LTR"; TE_family "ERVL";	only identified in Mouse	Gm26546,ENSMUSG00000096945.1,lincRNA,chr10:88379244-88383711	0	0	1	0	0	1	0
chr10	93433090	93433291	TE_id "MER57D,chr10:93433090-93433291"; TE_class "LTR"; TE_family "ERV1";	identified in human	Mir7688,ENSMUSG00000098679.1,miRNA,chr10:93433107-93433162	0	0	1	0	0	1	0
chr10	95116370	95116552	TE_id "B2_Mm2,chr10:95116370-95116552"; TE_class "SINE"; TE_family "B2";	only identified in Mouse	Gm48868,ENSMUSG00000112677.1,TEC,chr10:95116379-95117731	1	0	0	0	0	1	0
chr10	95729891	95730322	TE_id "LTR72_RN,chr10:95729891-95730322"; TE_class "LTR"; TE_family "ERV1";	only identified in Rodent	Gm47708,ENSMUSG00000112188.1,lincRNA,chr10:95730183-95739356	1	0	1	1	1	4	1
chr10	95817414	95817661	TE_id "L1MB4,chr10:95817414-95817661"; TE_class "LINE"; TE_family "L1";	identified in human	Gm47719,ENSMUSG00000112599.1,lincRNA,chr10:95817570-95849118	0	1	0	0	0	1	0
chr10	96309925	96310135	TE_id "L2a,chr10:96309925-96310135"; TE_class "LINE"; TE_family "L2";	identified in human	Gm33782,ENSMUSG00000112290.1,lincRNA,chr10:96310131-96362367	0	0	1	1	0	2	1
chr10	102435269	102435594	TE_id "IAPEY4_LTR,chr10:102435269-102435594"; TE_class "LTR"; TE_family "ERVK";	only identified in Mouse	Gm47101,ENSMUSG00000112073.1,lincRNA,chr10:102435269-102435543	1	0	1	0	1	3	0
chr10	121242790	121243010	TE_id "MIR,chr10:121242790-121243010"; TE_class "SINE"; TE_family "MIR";	identified in human	Gm35404,ENSMUSG00000112871.1,lincRNA,chr10:121243002-121243843	0	1	1	1	1	4	1
chr10	121506464	121506678	TE_id "ID_B1,chr10:121506464-121506678"; TE_class "SINE"; TE_family "B4";	only identified in Rodent	Gm35696,ENSMUSG00000112527.1,lincRNA,chr10:121506623-121526101	0	0	1	0	0	1	0
chr10	122777872	122778211	TE_id "ORR1A2,chr10:122777872-122778211"; TE_class "LTR"; TE_family "ERVL-MaLR";	only identified in Rodent	Gm47582,ENSMUSG00000111957.1,TEC,chr10:122777480-122778065	1	1	1	1	0	4	0
chr10	128970841	128971236	TE_id "L1M4,chr10:128970841-128971236"; TE_class "LINE"; TE_family "L1";	identified in human	9030616G12Rik,ENSMUSG00000097691.1,lincRNA,chr10:128971197-128978115	0	0	0	1	0	1	1
chr11	46706745	46708153	TE_id "RLTR14-int,chr11:46706745-46708153"; TE_class "LTR"; TE_family "ERV1";	only identified in Rodent	Timd2,ENSMUSG00000040413.15,protein_coding,chr11:46668960-46707061	0	1	0	0	0	1	1
chr11	59921215	59921576	TE_id "MTC,chr11:59921215-59921576"; TE_class "LTR"; TE_family "ERVL-MaLR";	only identified in Mouse	1810063I02Rik,ENSMUSG00000085551.1,lincRNA,chr11:59921499-59921889	1	0	1	1	1	4	1
chr11	60302380	60303055	TE_id "RLTR26B_MM,chr11:60302380-60303055"; TE_class "LTR"; TE_family "ERVK";	only identified in Mouse	Gm27711,ENSMUSG00000098349.1,miRNA,chr11:60302707-60302824	1	1	0	1	0	3	1
chr11	60811677	60811817	TE_id "B1_Mus1,chr11:60811677-60811817"; TE_class "SINE"; TE_family "Alu";	only identified in Mouse	Shmt1,ENSMUSG00000020534.14,protein_coding,chr11:60788104-60811718	0	0	1	1	0	2	0
chr11	62634656	62634796	TE_id "PB1D9,chr11:62634656-62634796"; TE_class "SINE"; TE_family "Alu";	only identified in Mouse	Lrrc75aos1,ENSMUSG00000085170.1,antisense,chr11:62634704-62638788	1	0	0	0	0	1	1
chr11	64843499	64843915	TE_id "Lx5b,chr11:64843499-64843915"; TE_class "LINE"; TE_family "L1";	only identified in Rodent	Gm12292,ENSMUSG00000086490.1,lincRNA,chr11:64840600-64843753	0	1	0	0	0	1	0
chr11	69073426	69073562	TE_id "U8,chr11:69073426-69073562"; TE_class "snRNA"; TE_family "snRNA";	only identified in Mouse	Snord118,ENSMUSG00000064899.1,snoRNA,chr11:69073427-69073561	1	1	1	1	1	5	1
chr11	69696090	69696252	TE_id "MTD,chr11:69696090-69696252"; TE_class "LTR"; TE_family "ERVL-MaLR";	only identified in Mouse	Tnfsfm13,ENSMUSG00000018752.19,protein_coding,chr11:69682577-69696098	0	0	1	0	1	2	1
chr11	77894033	77894141	TE_id "Eulor8,chr11:77894033-77894141"; TE_class "DNA"; TE_family "TcMar?";	identified in human	Pipox,ENSMUSG00000017453.4,protein_coding,chr11:77880615-77894096	1	1	1	1	1	5	1
chr11	83191263	83191511	TE_id "RLTR12BD_Mm,chr11:83191263-83191511"; TE_class "LTR"; TE_family "ERVK";	only identified in Mouse	Slfn3,ENSMUSG00000018986.10,protein_coding,chr11:83191330-83215154	0	1	0	0	0	1	1
chr11	83223438	83223754	TE_id "RLTR12BD_Mm,chr11:83223438-83223754"; TE_class "LTR"; TE_family "ERVK";	only identified in Mouse	AI662270,ENSMUSG00000087107.8,processed_transcript,chr11:83223576-83226604	0	1	0	0	0	1	1
chr11	83271498	83271684	TE_id "U2,chr11:83271498-83271684"; TE_class "snRNA"; TE_family "snRNA";	identified in human	Gm23444,ENSMUSG00000064856.1,snRNA,chr11:83271498-83271688	1	1	1	1	1	5	1
chr11	85760532	85760723	TE_id "MIR3,chr11:85760532-85760723"; TE_class "SINE"; TE_family "MIR";	identified in human	Mir5110,ENSMUSG00000093278.1,miRNA,chr11:85760616-85760702	0	0	1	1	0	2	0
chr11	87422867	87423031	TE_id "U1,chr11:87422867-87423031"; TE_class "snRNA"; TE_family "snRNA";	identified in human	Rnu1a1,ENSMUSG00000095969.1,snRNA,chr11:87422867-87423030	1	1	1	1	1	5	0
chr11	87426716	87426879	TE_id "U1,chr11:87426716-87426879"; TE_class "snRNA"; TE_family "snRNA";	identified in human	Gm22068,ENSMUSG00000096205.1,snRNA,chr11:87426716-87426879	1	1	1	1	1	5	1
chr11	87443237	87443450	TE_id "U3,chr11:87443237-87443450"; TE_class "snRNA"; TE_family "snRNA";	identified in human	Rnu3b1,ENSMUSG00000098943.1,snoRNA,chr11:87443237-87443452	1	1	1	1	1	5	0
chr11	87448627	87448840	TE_id "U3,chr11:87448627-87448840"; TE_class "snRNA"; TE_family "snRNA";	identified in human	Rnu3b3,ENSMUSG00000099291.1,snoRNA,chr11:87448627-87448842	1	1	1	1	1	5	0
chr11	87462286	87462499	TE_id "U3,chr11:87462286-87462499"; TE_class "snRNA"; TE_family "snRNA";	identified in human	Rnu3b4,ENSMUSG00000098641.1,snoRNA,chr11:87462286-87462500	1	1	1	1	1	5	0
chr11	87471368	87471581	TE_id "U3,chr11:87471368-87471581"; TE_class "snRNA"; TE_family "snRNA";	identified in human	Rnu3b2,ENSMUSG00000098925.1,snoRNA,chr11:87471368-87471582	1	1	1	1	1	5	0
chr11	87701363	87701479	TE_id "X8_LINE,chr11:87701363-87701479"; TE_class "LINE"; TE_family "CR1";	identified in human	1110028F11Rik,ENSMUSG00000085972.1,sense_intronic,chr11:87701396-87705331	0	1	0	0	0	1	0
chr11	88905746	88906017	TE_id "MLT1F2,chr11:88905746-88906017"; TE_class "LTR"; TE_family "ERVL-MaLR";	identified in human	Scpep1os,ENSMUSG00000087338.2,antisense,chr11:88905928-88936061	1	0	0	0	0	1	1
chr11	88970073	88970393	TE_id "RMER6B,chr11:88970067-88970200"; TE_class "LTR"; TE_family "ERVK";	only identified in Rodent	Coil,ENSMUSG00000033983.13,protein_coding,chr11:88970252-88991613	1	0	1	1	1	4	0
chr11	101604850	101605036	TE_id "U2,chr11:101604850-101605036"; TE_class "snRNA"; TE_family "snRNA";	identified in human	Gm26316,ENSMUSG00000065820.1,snRNA,chr11:101604850-101605040	1	1	1	1	1	5	0
chr11	101627366	101627552	TE_id "U2,chr11:101627366-101627552"; TE_class "snRNA"; TE_family "snRNA";	identified in human	Gm23849,ENSMUSG00000065767.1,snRNA,chr11:101627366-101627556	1	1	1	1	1	5	0
chr11	101641748	101641934	TE_id "U2,chr11:101641748-101641934"; TE_class "snRNA"; TE_family "snRNA";	identified in human	Gm24950,ENSMUSG00000064702.1,snRNA,chr11:101641748-101641938	1	1	1	1	1	5	0
chr11	101645744	101645930	TE_id "U2,chr11:101645744-101645930"; TE_class "snRNA"; TE_family "snRNA";	identified in human	Gm23971,ENSMUSG00000065251.1,snRNA,chr11:101645740-101645930	1	1	1	1	1	5	0
chr11	101658238	101658424	TE_id "U2,chr11:101658238-101658424"; TE_class "snRNA"; TE_family "snRNA";	identified in human	Rnu2-10,ENSMUSG00000065944.1,snRNA,chr11:101658238-101658428	1	1	1	1	1	5	0
chr11	105141209	105141311	TE_id "7SK,chr11:105141209-105141311"; TE_class "RNA"; TE_family "RNA";	identified in human	Gm24290,ENSMUSG00000088259.1,misc_RNA,chr11:105141214-105141309	0	0	0	0	1	1	0
chr11	109346828	109347091	TE_id "B4A,chr11:109346828-109347091"; TE_class "SINE"; TE_family "B4";	only identified in Mouse	1700096J18Rik,ENSMUSG00000099630.1,lincRNA,chr11:109346839-109353651	0	0	0	1	0	1	1
chr11	116494082	116494262	TE_id "MLT1A,chr11:116494082-116494262"; TE_class "LTR"; TE_family "ERVL-MaLR";	identified in human	Prpsap1,ENSMUSG00000015869.16,protein_coding,chr11:116470845-116494202	0	0	1	0	0	1	0
chr12	8510807	8511285	TE_id "MLT1H2,chr12:8510807-8511285"; TE_class "LTR"; TE_family "ERVL-MaLR";	identified in human	5033421B08Rik,ENSMUSG00000112276.1,antisense,chr12:8511201-8562681	1	0	1	1	1	4	1
chr12	16850553	16850929	TE_id "ERV3-16A3_LTR,chr12:16850553-16850929"; TE_class "LTR"; TE_family "ERVL";	identified in human	Gm36495,ENSMUSG00000114018.1,lincRNA,chr12:16844881-16850881	1	1	1	1	1	5	1
chr12	17553724	17553830	TE_id "B1_Mus1,chr12:17553724-17553830"; TE_class "SINE"; TE_family "Alu";	only identified in Mouse	Gm36862,ENSMUSG00000113093.1,processed_transcript,chr12:17553768-17578690	0	0	0	0	1	1	0
chr12	24498295	24498417	TE_id "B1_Mus2,chr12:24498295-24498417"; TE_class "SINE"; TE_family "Alu";	only identified in Mouse	Taf1b,ENSMUSG00000059669.8,protein_coding,chr12:24498359-24558539	1	1	1	1	1	5	1
chr12	24762060	24762577	TE_id "RMER12C,chr12:24762060-24762577"; TE_class "LTR"; TE_family "ERVK";	only identified in Rodent	Gm48896,ENSMUSG00000114076.1,lincRNA,chr12:24762341-24764936	0	0	0	0	1	1	0
chr12	25181663	25181844	TE_id "ID_B1,chr12:25181663-25181844"; TE_class "SINE"; TE_family "B4";	only identified in Rodent	Gm47705,ENSMUSG00000114033.1,lincRNA,chr12:25181768-25189630	0	0	1	1	0	2	1
chr12	31168461	31168899	TE_id "LTR72_RN,chr12:31168461-31168899"; TE_class "LTR"; TE_family "ERV1";	only identified in Rodent	6030469F06Rik,ENSMUSG00000095953.2,lincRNA,chr12:31168862-31185901	1	0	1	0	0	2	1
chr12	31500607	31500758	TE_id "MIR1_Amn,chr12:31500607-31500758"; TE_class "SINE"; TE_family "MIR";	identified in human	Gm29541,ENSMUSG00000101007.1,TEC,chr12:31500068-31500745	0	1	0	0	1	2	0
chr12	31849421	31849765	TE_id "ORR1A0,chr12:31849421-31849765"; TE_class "LTR"; TE_family "ERVL-MaLR";	only identified in Mouse	Gm48809,ENSMUSG00000111987.1,antisense,chr12:31846523-31849626	0	1	0	1	0	2	0
chr12	39950578	39950697	TE_id "L1MD2,chr12:39950578-39950697"; TE_class "LINE"; TE_family "L1";	identified in human	AC134468.1,ENSMUSG00000114147.1,transcribed_processed_pseudogene,chr12:39948444-39950632	1	1	1	1	0	4	1
chr12	52581305	52581733	TE_id "RLTR10C,chr12:52581305-52581733"; TE_class "LTR"; TE_family "ERVK";	identified in human	Gm35188,ENSMUSG00000112437.1,lincRNA,chr12:52496326-52581409	0	1	0	0	0	1	0
chr12	52603788	52603893	TE_id "U6,chr12:52603788-52603893"; TE_class "snRNA"; TE_family "snRNA";	identified in human	Gm24859,ENSMUSG00000064663.1,snRNA,chr12:52603788-52603894	1	1	1	1	1	5	0
chr12	52604486	52604591	TE_id "U6,chr12:52604486-52604591"; TE_class "snRNA"; TE_family "snRNA";	identified in human	Gm23296,ENSMUSG00000064489.1,snRNA,chr12:52604485-52604591	1	1	1	1	1	5	0
chr12	54399966	54400379	TE_id "RLTR26_Mus,chr12:54399966-54400379"; TE_class "LTR"; TE_family "ERVK";	only identified in Mouse	Gm46328,ENSMUSG00000112053.1,lincRNA,chr12:54400176-54405654	0	0	0	1	0	1	1
chr12	54666676	54666786	TE_id "5S,chr12:54666676-54666786"; TE_class "rRNA"; TE_family "rRNA";	identified in human	Gm24971,ENSMUSG00000093322.1,rRNA,chr12:54666677-54666786	0	1	0	0	0	1	0
chr12	54696782	54696946	TE_id "U1,chr12:54696782-54696946"; TE_class "snRNA"; TE_family "snRNA";	identified in human	Gm22513,ENSMUSG00000096349.1,snRNA,chr12:54696782-54696945	1	1	1	1	1	5	1
chr12	57450029	57450160	TE_id "MER20,chr12:57450029-57450160"; TE_class "DNA"; TE_family "hAT-Charlie";	identified in human	Gm16246,ENSMUSG00000086372.1,antisense,chr12:57441190-57450120	0	0	0	1	0	1	0
chr12	59040335	59040521	TE_id "U2,chr12:59040335-59040521"; TE_class "snRNA"; TE_family "snRNA";	identified in human	Gm22973,ENSMUSG00000065232.1,snRNA,chr12:59040335-59040525	1	1	1	1	1	5	1
chr12	69361182	69361481	TE_id "7SLRNA,chr12:69361182-69361481"; TE_class "srpRNA"; TE_family "srpRNA";	identified in human	Gm47299,ENSMUSG00000105145.1,miRNA,chr12:69361179-69361258	1	1	1	1	1	5	0
chr12	69361182	69361481	TE_id "7SLRNA,chr12:69361182-69361481"; TE_class "srpRNA"; TE_family "srpRNA";	identified in human	Gm47305,ENSMUSG00000105398.1,miRNA,chr12:69361270-69361339	1	1	1	1	1	5	0
chr12	69361182	69361481	TE_id "7SLRNA,chr12:69361182-69361481"; TE_class "srpRNA"; TE_family "srpRNA";	identified in human	Rn7s2,ENSMUSG00000099250.1,misc_RNA,chr12:69361182-69361481	1	1	1	1	1	5	0
chr12	102590928	102591491	TE_id "Lx8,chr12:102590928-102591491"; TE_class "LINE"; TE_family "L1";	only identified in Rodent	Gm37019,ENSMUSG00000102953.1,TEC,chr12:102589277-102591410	1	0	0	0	1	2	1
chr12	105513326	105513550	TE_id "RMER2,chr12:105513326-105513550"; TE_class "LTR"; TE_family "ERV1";	only identified in Mouse	AU015791,ENSMUSG00000113535.1,lincRNA,chr12:105513480-105515246	0	0	0	0	1	1	1
chr12	111731728	111731841	TE_id "B1_Mus2,chr12:111731728-111731841"; TE_class "SINE"; TE_family "Alu";	only identified in Mouse	Gm15996,ENSMUSG00000090026.1,antisense,chr12:111730094-111731831	0	0	0	1	0	1	0
chr12	112516541	112516885	TE_id "ORR1A1,chr12:112516541-112516885"; TE_class "LTR"; TE_family "ERVL-MaLR";	only identified in Mouse	Tmem179,ENSMUSG00000054013.6,protein_coding,chr12:112500189-112516747	0	0	0	0	1	1	0
chr13	4942653	4943122	TE_id "IAPLTR2_Mm,chr13:4942653-4943122"; TE_class "LTR"; TE_family "ERVK";	only identified in Mouse	Gm47450,ENSMUSG00000113866.1,lincRNA,chr13:4915714-4943052	0	1	1	0	1	3	0
chr13	7175667	7176098	TE_id "RLTR9E,chr13:7175667-7176098"; TE_class "LTR"; TE_family "ERVK";	only identified in Mouse	Gm40663,ENSMUSG00000113241.1,lincRNA,chr13:7139127-7175925	0	0	0	0	1	1	1
chr13	9076197	9076925	TE_id "Lx4B,chr13:9076197-9076925"; TE_class "LINE"; TE_family "L1";	only identified in Rodent	Gm36264,ENSMUSG00000113543.1,lincRNA,chr13:9001432-9076451	0	1	0	1	0	2	1
chr13	9445895	9446164	TE_id "B4,chr13:9445895-9446164"; TE_class "SINE"; TE_family "B4";	only identified in Mouse	Gm48871,ENSMUSG00000112948.1,TEC,chr13:9445900-9448419	0	0	0	1	0	1	0
chr13	13862224	13862753	TE_id "RMER17B,chr13:13862224-13862753"; TE_class "LTR"; TE_family "ERVK";	only identified in Mouse	Gm47882,ENSMUSG00000113811.1,lincRNA,chr13:13862534-13893979	0	1	0	1	1	3	1
chr13	23867744	23867910	TE_id "B3A,chr13:23867744-23867910"; TE_class "SINE"; TE_family "B2";	only identified in Mouse	Slc17a1,ENSMUSG00000021335.13,protein_coding,chr13:23867750-23895730	0	1	0	0	0	1	0
chr13	35958694	35959025	TE_id "ORR1B2,chr13:35958694-35959025"; TE_class "LTR"; TE_family "ERVL-MaLR";	only identified in Mouse	Ppp1r3g,ENSMUSG00000050423.11,protein_coding,chr13:35958839-35970388	0	1	0	0	0	1	1
chr13	52531058	52531381	TE_id "MTE2a,chr13:52531058-52531381"; TE_class "LTR"; TE_family "ERVL-MaLR";	only identified in Mouse	Diras2,ENSMUSG00000047842.7,protein_coding,chr13:52504380-52531279	1	0	0	0	0	1	1
chr13	56362690	56363041	TE_id "ORR1B1,chr13:56362690-56363041"; TE_class "LTR"; TE_family "ERVL-MaLR";	only identified in Mouse	Gm10782,ENSMUSG00000074885.4,lincRNA,chr13:56362900-56368857	0	0	0	1	0	1	0
chr13	58146687	58147168	TE_id "RLTR10C,chr13:58146687-58147168"; TE_class "LTR"; TE_family "ERVK";	identified in human	1700066J03Rik,ENSMUSG00000097717.2,processed_transcript,chr13:58146949-58149692	0	1	0	0	0	1	1
chr13	59217154	59217257	TE_id "ORR1A1,chr13:59217154-59217257"; TE_class "LTR"; TE_family "ERVL-MaLR";	only identified in Mouse	Gm34558,ENSMUSG00000114478.1,lincRNA,chr13:59211622-59217172	1	0	1	1	0	3	0
chr13	67060315	67060726	TE_id "Lx8,chr13:67060315-67060726"; TE_class "LINE"; TE_family "L1";	only identified in Rodent	Gm46440,ENSMUSG00000114516.1,antisense,chr13:67060505-67092042	1	1	1	1	1	5	1
chr13	70649973	70650350	TE_id "L2a,chr13:70649973-70650350"; TE_class "LINE"; TE_family "L2";	identified in human	D030007L05Rik,ENSMUSG00000113334.1,lincRNA,chr13:70650144-70655979	0	1	1	0	1	3	1
chr13	70681928	70682233	TE_id "MER31A,chr13:70681928-70682233"; TE_class "LTR"; TE_family "ERV1";	identified in human	Gm36426,ENSMUSG00000113796.1,lincRNA,chr13:70676716-70681966	1	0	1	1	1	4	1
chr13	80992423	80992560	TE_id "MTE2b,chr13:80992423-80992560"; TE_class "LTR"; TE_family "ERVL-MaLR";	only identified in Mouse	Gm48568,ENSMUSG00000114773.1,processed_pseudogene,chr13:80992551-80992800	0	0	1	0	0	1	0
chr13	94294869	94295212	TE_id "MTC,chr13:94294869-94295212"; TE_class "LTR"; TE_family "ERVL-MaLR";	only identified in Mouse	Gm32089,ENSMUSG00000114055.1,lincRNA,chr13:94289448-94295006	0	1	0	0	0	1	1
chr13	98617546	98618341	TE_id "RodERV21-int,chr13:98617546-98618341"; TE_class "LTR"; TE_family "ERV1";	only identified in Mouse	Gm48050,ENSMUSG00000114521.1,processed_transcript,chr13:98608411-98617662	0	0	0	0	1	1	1
chr13	100201950	100202285	TE_id "ORR1E,chr13:100201950-100202285"; TE_class "LTR"; TE_family "ERVL-MaLR";	only identified in Mouse	Naip2,ENSMUSG00000078945.10,protein_coding,chr13:100144063-100202092	1	1	1	1	0	4	1
chr13	100317535	100317785	TE_id "ORR1E,chr13:100317535-100317785"; TE_class "LTR"; TE_family "ERVL-MaLR";	only identified in Mouse	Naip6,ENSMUSG00000078942.10,protein_coding,chr13:100281121-100317674	1	1	0	1	0	3	1
chr13	100452729	100453032	TE_id "ORR1E,chr13:100452729-100453032"; TE_class "LTR"; TE_family "ERVL-MaLR";	only identified in Mouse	Naip1,ENSMUSG00000021640.6,protein_coding,chr13:100407764-100452869	1	0	0	0	0	1	1
chr13	101547877	101548330	TE_id "LTR33B,chr13:101547877-101548330"; TE_class "LTR"; TE_family "ERVL";	identified in human	Gm41043,ENSMUSG00000114652.1,processed_transcript,chr13:101543777-101548152	0	1	0	0	1	2	1
chr13	107034081	107034546	TE_id "RLTR12BD_Mm,chr13:107034081-107034546"; TE_class "LTR"; TE_family "ERVK";	only identified in Mouse	Gm48684,ENSMUSG00000114893.1,lincRNA,chr13:107034284-107035217	0	1	0	0	0	1	1
chr13	110903254	110903662	TE_id "LTR33A_,chr13:110903254-110903662"; TE_class "LTR"; TE_family "ERVL";	identified in human	Gm38397,ENSMUSG00000114472.1,lincRNA,chr13:110903499-110908280	1	1	1	1	1	5	0
chr13	112005211	112005532	TE_id "Lx9,chr13:112005211-112005532"; TE_class "LINE"; TE_family "L1";	only identified in Rodent	Gm15323,ENSMUSG00000086092.1,lincRNA,chr13:112005502-112017332	0	0	1	0	0	1	1
chr13	113502301	113502858	TE_id "MER90a,chr13:113502301-113502858"; TE_class "LTR"; TE_family "ERV1";	identified in human	4921509O07Rik,ENSMUSG00000114790.1,lincRNA,chr13:113446288-113502844	0	0	0	0	1	1	0
chr14	7749926	7750045	TE_id "RLTR6-int,chr14:7749926-7750045"; TE_class "LTR"; TE_family "ERV1";	only identified in Mouse	Gm16741,ENSMUSG00000084775.2,lincRNA,chr14:7749945-7775528	0	0	1	1	1	3	0
chr14	8367331	8367612	TE_id "RMER17C,chr14:8367331-8367612"; TE_class "LTR"; TE_family "ERVK";	only identified in Mouse	2610318M16Rik,ENSMUSG00000114532.1,antisense,chr14:8367440-8371010	0	0	0	1	0	1	1
chr14	14702155	14702302	TE_id "B1_Mus1,chr14:14702155-14702302"; TE_class "SINE"; TE_family "Alu";	only identified in Mouse	Slc4a7,ENSMUSG00000021733.10,protein_coding,chr14:14702279-14799940	1	0	1	0	1	3	0
chr14	15065214	15065343	TE_id "MER58A,chr14:15065214-15065343"; TE_class "DNA"; TE_family "hAT-Charlie";	identified in human	Gm31517,ENSMUSG00000114538.1,lincRNA,chr14:15015189-15065231	0	0	1	0	0	1	0
chr14	34769956	34770088	TE_id "RSINE1,chr14:34769956-34770088"; TE_class "SINE"; TE_family "B4";	only identified in Mouse	Gm49032,ENSMUSG00000115109.1,lincRNA,chr14:34768956-34770055	0	0	1	0	0	1	1
chr14	43925159	43925485	TE_id "IAPEY4_LTR,chr14:43925159-43925485"; TE_class "LTR"; TE_family "ERVK";	only identified in Mouse	Gm8113,ENSMUSG00000089901.1,protein_coding,chr14:43925390-43933411	1	1	1	1	1	5	1
chr14	45563497	45564257	TE_id "RMER1B,chr14:45563497-45564257"; TE_class "Other"; TE_family "Other";	only identified in Rodent	Gm15601,ENSMUSG00000085913.2,antisense,chr14:45563834-45598512	0	0	1	0	0	1	1
chr14	46516373	46516495	TE_id "MER5A,chr14:46516373-46516495"; TE_class "DNA"; TE_family "hAT-Charlie";	identified in human	Gm48912,ENSMUSG00000115158.1,lincRNA,chr14:46482225-46516442	0	0	1	0	0	1	1
chr14	47801394	47801534	TE_id "MER5A,chr14:47801394-47801534"; TE_class "DNA"; TE_family "hAT-Charlie";	identified in human	Gm49302,ENSMUSG00000115046.1,lincRNA,chr14:47800740-47801465	0	0	1	1	0	2	0
chr14	48537898	48538183	TE_id "L4_B_Mam,chr14:48537898-48538183"; TE_class "LINE"; TE_family "RTE-X";	identified in human	4930572G02Rik,ENSMUSG00000115725.1,lincRNA,chr14:48537991-48571888	0	1	0	0	0	1	0
chr14	50061135	50061449	TE_id "RLTR46A2,chr14:50061135-50061449"; TE_class "LTR"; TE_family "ERVK";	only identified in Mouse	Gm37194,ENSMUSG00000102189.1,TEC,chr14:50061360-50064390	0	0	1	0	1	2	1
chr14	67476674	67477112	TE_id "Charlie29a,chr14:67476674-67477112"; TE_class "DNA"; TE_family "hAT-Charlie";	identified in human	Gm38409,ENSMUSG00000114744.1,lincRNA,chr14:67476873-67502079	0	0	1	0	0	1	0
chr14	76526570	76526832	TE_id "L1MB3,chr14:76526570-76526832"; TE_class "LINE"; TE_family "L1";	identified in human	E130202H07Rik,ENSMUSG00000115092.1,lincRNA,chr14:76526592-76530746	0	0	0	1	0	1	0
chr15	6500697	6500916	TE_id "7SK,chr15:6500697-6500916"; TE_class "RNA"; TE_family "RNA";	identified in human	Gm23218,ENSMUSG00000088749.1,misc_RNA,chr15:6500697-6500972	0	0	0	0	1	1	0
chr15	34052631	34053128	TE_id "MuRRS4-int,chr15:34051081-34052633"; TE_class "LTR"; TE_family "ERV1";	only identified in Mouse	Gm49091,ENSMUSG00000115440.1,processed_pseudogene,chr15:34053118-34053267	0	1	0	0	0	1	0
chr15	36695633	36695874	TE_id "MLT1J,chr15:36695633-36695874"; TE_class "LTR"; TE_family "ERVL-MaLR";	identified in human	Gm46515,ENSMUSG00000115127.1,lincRNA,chr15:36632769-36695665	1	1	1	1	1	5	1
chr15	36931533	36931760	TE_id "ORR1B2,chr15:36931533-36931760"; TE_class "LTR"; TE_family "ERVL-MaLR";	only identified in Mouse	Gm41300,ENSMUSG00000115430.1,lincRNA,chr15:36906611-36931686	1	1	0	1	0	3	1
chr15	38728439	38728893	TE_id "MLT2B2,chr15:38728439-38728893"; TE_class "LTR"; TE_family "ERVL";	identified in human	Gm45924,ENSMUSG00000115620.1,lincRNA,chr15:38713483-38728516	0	0	0	1	0	1	0
chr15	40134298	40134592	TE_id "ORR1D2,chr15:40134298-40134592"; TE_class "LTR"; TE_family "ERVL-MaLR";	only identified in Mouse	9330182O14Rik,ENSMUSG00000094112.2,protein_coding,chr15:40134365-40150010	1	0	0	1	0	2	1
chr15	53614209	53614328	TE_id "L2c,chr15:53614209-53614328"; TE_class "LINE"; TE_family "L2";	identified in human	Mir28c,ENSMUSG00000104794.1,miRNA,chr15:53614205-53614279	0	0	0	1	0	1	0
chr15	55923206	55923413	TE_id "MIRb,chr15:55923206-55923413"; TE_class "SINE"; TE_family "MIR";	identified in human	Gm46516,ENSMUSG00000115200.1,lincRNA,chr15:55923402-55960906	1	1	0	0	1	3	1
chr15	59618514	59618721	TE_id "MTEb,chr15:59618514-59618721"; TE_class "LTR"; TE_family "ERVL-MaLR";	only identified in Mouse	Gm36677,ENSMUSG00000115896.1,lincRNA,chr15:59618590-59619055	1	0	0	1	1	3	1
chr15	64025947	64026052	TE_id "U6,chr15:64025947-64026052"; TE_class "snRNA"; TE_family "snRNA";	identified in human	Gm25628,ENSMUSG00000065936.1,snRNA,chr15:64025948-64026052	0	0	0	0	1	1	0
chr15	76269791	76269986	TE_id "ID_B1,chr15:76269791-76269986"; TE_class "SINE"; TE_family "B4";	only identified in Rodent	Mirt2,ENSMUSG00000115946.2,antisense,chr15:76266461-76269839	1	1	0	0	1	3	1
chr15	76290906	76291030	TE_id "RMER13A,chr15:76290906-76291030"; TE_class "LTR"; TE_family "ERVK";	only identified in Rodent	Mir3079,ENSMUSG00000093169.1,miRNA,chr15:76290879-76290968	1	0	0	1	0	2	0
chr15	77398827	77399187	TE_id "MT2B1,chr15:77398827-77399187"; TE_class "LTR"; TE_family "ERVL";	only identified in Rodent	Apol7a,ENSMUSG00000010601.14,protein_coding,chr15:77388219-77399110	1	0	0	1	0	2	1
chr15	77740682	77741019	TE_id "MT2B1,chr15:77740682-77741019"; TE_class "LTR"; TE_family "ERVL";	only identified in Rodent	Gm49410,ENSMUSG00000115979.1,TEC,chr15:77740761-77743890	1	1	1	1	0	4	1
chr15	78325655	78325756	TE_id "MIRb,chr15:78325655-78325756"; TE_class "SINE"; TE_family "MIR";	identified in human	Csf2rb,ENSMUSG00000071713.6,protein_coding,chr15:78325752-78353847	0	1	0	0	0	1	1
chr15	78868326	78868736	TE_id "L1MB5,chr15:78868326-78868736"; TE_class "LINE"; TE_family "L1";	identified in human	Gm26634,ENSMUSG00000097085.2,lincRNA,chr15:78862956-78868533	1	0	1	1	1	4	0
chr15	82959192	82959305	TE_id "MIRb,chr15:82959192-82959305"; TE_class "SINE"; TE_family "MIR";	identified in human	Mir3080,ENSMUSG00000092751.1,miRNA,chr15:82959218-82959296	0	0	1	0	0	1	0
chr15	92344250	92344839	TE_id "RLTR16C_MM,chr15:92344250-92344839"; TE_class "LTR"; TE_family "ERVK";	only identified in Mouse	Gm26760,ENSMUSG00000097068.2,lincRNA,chr15:92344359-92378103	0	1	0	0	0	1	1
chr15	98831514	98831705	TE_id "L2-2_Mam,chr15:98831514-98831705"; TE_class "LINE"; TE_family "L2";	identified in human	Prkag1,ENSMUSG00000067713.7,protein_coding,chr15:98812797-98831521	1	1	1	1	1	5	1
chr15	99295822	99295981	TE_id "MIR3,chr15:99295822-99295981"; TE_class "SINE"; TE_family "MIR";	identified in human	Fam186b,ENSMUSG00000078907.2,protein_coding,chr15:99271018-99295888	0	0	1	0	1	2	1
chr16	11046222	11046925	TE_id "L1M3e,chr16:11046089-11046554"; TE_class "LINE"; TE_family "L1";	identified in human	Gm18724,ENSMUSG00000116274.1,processed_pseudogene,chr16:11046904-11048290	0	0	1	0	0	1	0
chr16	13739180	13739593	TE_id "RLTR9E,chr16:13739180-13739593"; TE_class "LTR"; TE_family "ERVK";	only identified in Mouse	Gm49432,ENSMUSG00000115907.1,lincRNA,chr16:13737852-13739204	1	0	0	1	0	2	0
chr16	13818694	13818862	TE_id "RLTR11A2,chr16:13818694-13818862"; TE_class "LTR"; TE_family "ERVK";	only identified in Rodent	Ntan1,ENSMUSG00000022681.15,protein_coding,chr16:13818845-13835451	1	1	1	1	1	5	1
chr16	16600437	16600936	TE_id "RMER5,chr16:16600437-16600936"; TE_class "LTR"; TE_family "ERV1";	only identified in Mouse	Fgd4,ENSMUSG00000022788.16,protein_coding,chr16:16416917-16600549	1	0	0	1	1	3	1
chr16	17276047	17276221	TE_id "ID_B1,chr16:17276047-17276221"; TE_class "SINE"; TE_family "B4";	only identified in Rodent	Tmem191c,ENSMUSG00000055692.21,protein_coding,chr16:17276077-17283229	1	1	1	1	1	5	0
chr16	17583156	17583339	TE_id "B3A,chr16:17583156-17583339"; TE_class "SINE"; TE_family "B2";	only identified in Mouse	Slc7a4,ENSMUSG00000022756.17,protein_coding,chr16:17572018-17583214	0	0	1	1	0	2	0
chr16	20324947	20325705	TE_id "Lx7,chr16:20324947-20325705"; TE_class "LINE"; TE_family "L1";	only identified in Rodent	Cyp2ab1,ENSMUSG00000022818.13,protein_coding,chr16:20308387-20325404	0	0	1	0	0	1	1
chr16	23423735	23423907	TE_id "ERVL-E-int,chr16:23423735-23423907"; TE_class "LTR"; TE_family "ERVL";	identified in human	Gm23430,ENSMUSG00000084439.1,misc_RNA,chr16:23423422-23423735	0	0	1	0	0	1	0
chr16	24039690	24040327	TE_id "Lx7,chr16:24039690-24040327"; TE_class "LINE"; TE_family "L1";	only identified in Rodent	Gm49518,ENSMUSG00000116290.1,lincRNA,chr16:24039906-24060637	1	0	1	0	0	2	0
chr16	30870187	30870522	TE_id "LTR50,chr16:30870187-30870522"; TE_class "LTR"; TE_family "ERVL";	identified in human	AC163720.2,ENSMUSG00000116737.1,lincRNA,chr16:30870191-30881649	0	1	1	0	1	3	0
chr16	32455955	32456264	TE_id "ORR1A2,chr16:32455955-32456264"; TE_class "LTR"; TE_family "ERVL-MaLR";	only identified in Rodent	AC087556.1,ENSMUSG00000116714.1,antisense,chr16:32454598-32456149	0	1	0	1	0	2	0
chr16	33793964	33794113	TE_id "RSINE1,chr16:33793964-33794113"; TE_class "SINE"; TE_family "B4";	only identified in Mouse	Muc13,ENSMUSG00000022824.12,protein_coding,chr16:33794037-33819934	1	0	0	0	0	1	1
chr16	34958968	34959174	TE_id "MamRep434,chr16:34958968-34959174"; TE_class "DNA"; TE_family "TcMar-Tigger";	identified in human	AC110166.1,ENSMUSG00000116665.1,antisense,chr16:34943175-34958994	0	1	1	1	0	3	1
chr16	35808892	35809265	TE_id "MTD,chr16:35808892-35809265"; TE_class "LTR"; TE_family "ERVL-MaLR";	only identified in Mouse	Gm26838,ENSMUSG00000097914.1,antisense,chr16:35805947-35808946	0	1	0	0	0	1	1
chr16	36473594	36474019	TE_id "RMER1A,chr16:36473475-36473595"; TE_class "Other"; TE_family "Other";	only identified in Rodent	AC074229.1,ENSMUSG00000116917.1,TEC,chr16:36472616-36473841	1	0	0	0	1	2	0
chr16	68901896	68902136	TE_id "7SK,chr16:68901896-68902136"; TE_class "RNA"; TE_family "RNA";	identified in human	Gm23591,ENSMUSG00000088288.1,misc_RNA,chr16:68901896-68902181	0	0	0	0	1	1	0
chr16	72234307	72234667	TE_id "MER76,chr16:72234307-72234667"; TE_class "LTR"; TE_family "ERVL";	identified in human	AC154782.1,ENSMUSG00000116769.1,lincRNA,chr16:72226383-72234327	0	0	1	1	0	2	0
chr16	86806251	86806695	TE_id "LTR10_RN,chr16:86806251-86806695"; TE_class "LTR"; TE_family "ERVK";	only identified in Rodent	AC135964.2,ENSMUSG00000116993.1,lincRNA,chr16:86770227-86806513	0	0	0	0	1	1	1
chr16	90925393	90925573	TE_id "URR1A,chr16:90925393-90925573"; TE_class "DNA"; TE_family "hAT-Charlie";	only identified in Rodent	AC134560.3,ENSMUSG00000116836.1,TEC,chr16:90925532-90928110	1	0	1	1	0	3	0
chr16	96040853	96040987	TE_id "RSINE1,chr16:96040853-96040987"; TE_class "SINE"; TE_family "B4";	only identified in Mouse	Gm27833,ENSMUSG00000098733.1,miRNA,chr16:96040845-96040968	1	0	0	1	0	2	0
chr16	96918246	96918799	TE_id "L1MA5,chr16:96918246-96918799"; TE_class "LINE"; TE_family "L1";	identified in human	AC167169.1,ENSMUSG00000117324.1,antisense,chr16:96918732-96922160	0	1	0	0	0	1	0
chr17	23599305	23599491	TE_id "L2b,chr17:23599305-23599491"; TE_class "LINE"; TE_family "L2";	identified in human	Zfp13,ENSMUSG00000062012.14,protein_coding,chr17:23575844-23599487	1	1	1	1	1	5	1
chr17	23822843	23823632	TE_id "L2c,chr17:23822843-23823632"; TE_class "LINE"; TE_family "L2";	identified in human	Mir5125,ENSMUSG00000092981.1,miRNA,chr17:23823291-23823369	0	0	0	0	1	1	1
chr17	23925479	23925952	TE_id "RMER17C-int,chr17:23925479-23925952"; TE_class "LTR"; TE_family "ERVK";	only identified in Rodent	AC110262.3,ENSMUSG00000117488.1,lincRNA,chr17:23902566-23925497	0	0	1	1	1	3	0
chr17	28446379	28446538	TE_id "L1MB4,chr17:28446379-28446538"; TE_class "LINE"; TE_family "L1";	identified in human	AC154912.1,ENSMUSG00000117084.1,antisense,chr17:28446500-28456457	0	1	0	0	0	1	1
chr17	35175926	35176178	TE_id "LTR33,chr17:35175926-35176178"; TE_class "LTR"; TE_family "ERVL";	identified in human	Aif1,ENSMUSG00000024397.14,protein_coding,chr17:35170991-35176068	0	0	0	1	0	1	1
chr17	35601392	35601610	TE_id "MTD,chr17:35601392-35601610"; TE_class "LTR"; TE_family "ERVL-MaLR";	only identified in Mouse	Sfta2,ENSMUSG00000090509.2,protein_coding,chr17:35601549-35650571	1	0	0	0	0	1	0
chr17	35991776	35991911	TE_id "B4A,chr17:35991776-35991911"; TE_class "SINE"; TE_family "B4";	only identified in Mouse	Gm20508,ENSMUSG00000092604.1,lincRNA,chr17:35991867-35993738	0	0	1	0	0	1	1
chr17	35994356	35994457	TE_id "ORR1E,chr17:35994356-35994457"; TE_class "LTR"; TE_family "ERVL-MaLR";	only identified in Mouse	A930015D03Rik,ENSMUSG00000092368.1,antisense,chr17:35994453-36038435	1	1	1	1	1	5	0
chr17	36042508	36042845	TE_id "RLTR34D_MM,chr17:36042508-36042845"; TE_class "LTR"; TE_family "ERVK";	only identified in Mouse	H2-T22,ENSMUSG00000056116.18,protein_coding,chr17:36037128-36042747	1	1	1	1	1	5	1
chr17	36121231	36121562	TE_id "RLTR34D_MM,chr17:36121231-36121562"; TE_class "LTR"; TE_family "ERVK";	only identified in Mouse	H2-T10,ENSMUSG00000079491.9,polymorphic_pseudogene,chr17:36115876-36121465	1	1	1	1	1	5	1
chr17	36272021	36272580	TE_id "MT2B2,chr17:36272021-36272580"; TE_class "LTR"; TE_family "ERVL";	only identified in Rodent	Trim39,ENSMUSG00000045409.16,protein_coding,chr17:36258873-36272247	1	0	1	1	1	4	1
chr17	47687577	47687714	TE_id "RSINE1,chr17:47687577-47687714"; TE_class "SINE"; TE_family "B4";	only identified in Mouse	Tomm6os,ENSMUSG00000084880.1,antisense,chr17:47687610-47691083	1	1	1	0	1	4	1
chr17	48738638	48738877	TE_id "MIRb,chr17:48738638-48738877"; TE_class "SINE"; TE_family "MIR";	identified in human	Gm45330,ENSMUSG00000110276.1,lincRNA,chr17:48730399-48738746	1	1	1	1	1	5	1
chr17	63312927	63313098	TE_id "Lx9,chr17:63312927-63313098"; TE_class "LINE"; TE_family "L1";	only identified in Rodent	4930405O22Rik,ENSMUSG00000090565.7,sense_intronic,chr17:63305446-63312973	0	1	0	0	0	1	1
chr17	83847712	83848039	TE_id "ORR1A4,chr17:83847712-83848039"; TE_class "LTR"; TE_family "ERVL-MaLR";	only identified in Rodent	Haao,ENSMUSG00000000673.9,protein_coding,chr17:83831156-83847963	0	1	0	0	0	1	1
chr17	83854217	83854572	TE_id "ORR1B2,chr17:83854217-83854572"; TE_class "LTR"; TE_family "ERVL-MaLR";	only identified in Mouse	C430042M11Rik,ENSMUSG00000097254.2,lincRNA,chr17:83851675-83854418	1	1	1	1	1	5	1
chr17	87473595	87473754	TE_id "L2,chr17:87473595-87473754"; TE_class "LINE"; TE_family "L2";	identified in human	AC122818.3,ENSMUSG00000117486.1,lincRNA,chr17:87464640-87473742	0	0	1	0	1	2	1
chr18	15194677	15195086	TE_id "MT2A,chr18:15194677-15195086"; TE_class "LTR"; TE_family "ERVL";	only identified in Mouse	AC102342.2,ENSMUSG00000117613.1,lincRNA,chr18:15194782-15214696	0	0	1	0	0	1	1
chr18	15410255	15411184	TE_id "RCHARR1,chr18:15410255-15411184"; TE_class "DNA"; TE_family "hAT-Charlie";	only identified in Rodent	Aqp4,ENSMUSG00000024411.10,protein_coding,chr18:15389496-15410982	0	1	0	0	0	1	1
chr18	30267212	30269257	TE_id "RLTR4_MM-int,chr18:30267212-30269257"; TE_class "LTR"; TE_family "ERV1";	only identified in Mouse	AC102496.1,ENSMUSG00000117465.1,lincRNA,chr18:30267249-30272133	1	1	0	0	0	2	1
chr18	31861539	31861828	TE_id "B4,chr18:31861539-31861828"; TE_class "SINE"; TE_family "B4";	only identified in Mouse	Gm26823,ENSMUSG00000096926.1,lincRNA,chr18:31859082-31861764	0	0	1	0	0	1	0
chr18	31911654	31911839	TE_id "B3,chr18:31911654-31911839"; TE_class "SINE"; TE_family "B2";	only identified in Mouse	Sft2d3,ENSMUSG00000044982.7,protein_coding,chr18:31909098-31911824	1	1	1	1	1	5	0
chr18	32293350	32293486	TE_id "7SK,chr18:32293350-32293486"; TE_class "RNA"; TE_family "RNA";	identified in human	Gm22325,ENSMUSG00000089529.1,misc_RNA,chr18:32293350-32293657	0	0	1	0	1	2	0
chr18	61397855	61398027	TE_id "MIRc,chr18:61397743-61397878"; TE_class "SINE"; TE_family "MIR";	identified in human	Mir378a,ENSMUSG00000105200.1,miRNA,chr18:61397835-61397900	0	0	1	0	1	2	1
chr18	70530517	70530721	TE_id "B3A,chr18:70530517-70530721"; TE_class "SINE"; TE_family "B2";	only identified in Mouse	Poli,ENSMUSG00000038425.17,protein_coding,chr18:70508680-70530620	1	1	1	1	1	5	1
chr18	80252972	80253417	TE_id "RLTR35B_MM,chr18:80252972-80253417"; TE_class "LTR"; TE_family "ERVL";	only identified in Mouse	Pqlc1,ENSMUSG00000034006.16,protein_coding,chr18:80253292-80292725	0	0	0	0	1	1	1
chr19	5406363	5406822	TE_id "IAPLTR2_Mm,chr19:5406363-5406822"; TE_class "LTR"; TE_family "ERVK";	only identified in Mouse	4930481A15Rik,ENSMUSG00000086938.8,antisense,chr19:5406740-5422847	1	1	1	1	1	5	1
chr19	11536695	11537073	TE_id "RMER13B,chr19:11536695-11537073"; TE_class "LTR"; TE_family "ERVK";	only identified in Rodent	Ms4a4d,ENSMUSG00000024678.6,protein_coding,chr19:11536801-11558467	0	0	1	1	0	2	1
chr19	15946726	15947446	TE_id "RMER1B,chr19:15946726-15947446"; TE_class "Other"; TE_family "Other";	only identified in Rodent	Psat1,ENSMUSG00000024640.9,protein_coding,chr19:15904678-15947337	1	0	1	1	1	4	0
chr19	35924516	35924840	TE_id "MLT1G,chr19:35924516-35924840"; TE_class "LTR"; TE_family "ERVL-MaLR";	identified in human	A830019P07Rik,ENSMUSG00000094707.1,lincRNA,chr19:35835221-35924578	0	0	1	0	0	1	1
chr19	40868261	40868583	TE_id "RMER15,chr19:40868261-40868583"; TE_class "LTR"; TE_family "ERVL";	only identified in Mouse	E030044B06Rik,ENSMUSG00000097740.1,lincRNA,chr19:40868386-40874071	0	0	1	0	0	1	1

## Sheet: Table S3
CHR	Start	End	TE annotation	TE_type_conservation	Gene annotation	Intestine	Liver	Lung	Stomach	Kidney	Sum	CAGE TSS
chr1	153749308	153749588	TE_id "MER90,chr1:153749308-153749588"; TE_class "LTR"; TE_family "ERV1";	identified in human	Gm28513,ENSMUSG00000099568.1,antisense,chr1:153743552-153749324	1	1	1	1	1	5	1
chr13	100201950	100202285	TE_id "ORR1E,chr13:100201950-100202285"; TE_class "LTR"; TE_family "ERVL-MaLR";	only identified in Mouse	Naip2,ENSMUSG00000078945.10,protein_coding,chr13:100144063-100202092	1	1	1	1	0	4	1
chr17	36042508	36042845	TE_id "RLTR34D_MM,chr17:36042508-36042845"; TE_class "LTR"; TE_family "ERVK";	only identified in Mouse	H2-T22,ENSMUSG00000056116.18,protein_coding,chr17:36037128-36042747	1	1	1	1	1	5	1
chr2	84476626	84476862	TE_id "RLTR42,chr2:84476626-84476862"; TE_class "LTR"; TE_family "ERVK";	only identified in Rodent	Tfpi,ENSMUSG00000027082.15,protein_coding,chr2:84432855-84476775	1	1	1	1	1	5	1
chr6	122601858	122602858	TE_id "RLTR19-int,chr6:122601858-122602858"; TE_class "LTR"; TE_family "ERVK";	only identified in Rodent	Apobec1,ENSMUSG00000040613.14,protein_coding,chr6:122577792-122602444	1	1	1	1	1	5	1
chr9	3334708	3335338	TE_id "Lx9,chr9:3334708-3335338"; TE_class "LINE"; TE_family "L1";	only identified in Rodent	Alkbh8,ENSMUSG00000025899.14,protein_coding,chr9:3335140-3391154	1	1	1	1	1	5	1
chr17	83854217	83854572	TE_id "ORR1B2,chr17:83854217-83854572"; TE_class "LTR"; TE_family "ERVL-MaLR";	only identified in Mouse	C430042M11Rik,ENSMUSG00000097254.2,lincRNA,chr17:83851675-83854418	1	1	1	1	1	5	1
chr19	5406363	5406822	TE_id "IAPLTR2_Mm,chr19:5406363-5406822"; TE_class "LTR"; TE_family "ERVK";	only identified in Mouse	4930481A15Rik,ENSMUSG00000086938.8,antisense,chr19:5406740-5422847	1	1	1	1	1	5	1
chr2	163122494	163122737	TE_id "MLT1C2,chr2:163122494-163122737"; TE_class "LTR"; TE_family "ERVL-MaLR";	identified in human	Gm11454,ENSMUSG00000086152.1,lincRNA,chr2:163122606-163143959	1	1	1	1	1	5	1
chr4	141347558	141347889	TE_id "L2b,chr4:141347558-141347889"; TE_class "LINE"; TE_family "L2";	identified in human	Gm13074,ENSMUSG00000085836.1,lincRNA,chr4:141347814-141350853	1	1	1	1	1	5	1
chr4	156031296	156031811	TE_id "RLTR20B4_MM,chr4:156031296-156031811"; TE_class "LTR"; TE_family "ERVK";	only identified in Mouse	Gm16008,ENSMUSG00000087381.8,antisense,chr4:156022008-156031643	1	1	1	1	1	5	1
chr8	41217633	41218160	TE_id "RLTR20B3A_MM,chr8:41217633-41218160"; TE_class "LTR"; TE_family "ERVK";	only identified in Mouse	Gm16348,ENSMUSG00000085445.1,processed_transcript,chr8:41218139-41220894	1	1	1	1	1	5	1
WashU Epigenome browser link:
http://epigenomegateway.wustl.edu/browser/?genome=mm10&sessionFile=http://regmedsrv1.wustl.edu/Public_SPACE/bmiao/Public_html/TE/browser/Fig2d-session.json
