# Supplementary material for: Tissue-specific usage of transposable element-derived promoters in mouse development
Source: Genome Biol. 2020 Sep 28;21:255. doi: 10.1186/s13059-020-02164-3 (PMC7520981; doi:10.1186/s13059-020-02164-3)
Supplement: Supplementary file 8 — Additional file 8: Table S1. The dynamic changes of accessible TEs between two development stages of five tissues. Table S2. The number of stage-specific accessible TEs located in the gene’s promoter regions. Table S3-S7. The enriched TF binding motifs of stage-specific accessible TEs in intestine, liver, lung, stomach, and kidney. Table S8. Expression of TF genes at two development stages of five tissues. [file 13059_2020_2164_MOESM8_ESM.xlsx]

## Sheet: Table S1
Type	Group	intestine	liver	lung	stomach	kidney
Accessible TEs	E14.5d1	2570	8217	6479	787	697
	E14.5d&P0d2	10805	10000	14720	17308	17098
	P0d3	6923	7335	7206	2196	1621
Accessible TE-derived TSS	E14.5d	23	47	37	7	4
	E14.5d&P0d	142	134	170	196	180
	P0d	38	45	34	15	14
All Peaks	E14.5d	19176	16659	26111	5002	3235
	E14.5d&P0d	39951	37470	61261	67464	84051
	P0d	14382	18534	22916	4446	6395
1: The differential accessiable TEs are more open in E14.5 development stage
2: TEs don't show the differential accessibility between E14.5 and P0 development stages
3: The differential accessiable TEs are more open in P0 development stage

## Sheet: Table S2
Tissue	E14.5day-specific accessible TEs			P0day-specific accessible TEs
	Total	in Gene's Promoter	out of Gene's Promoter	Total	in Gene's Promoter	out of Gene's Promoter
Intestine	2570	216	2354	6923	151	6772
Liver	8217	254	7963	7335	195	7140
Lung	6479	176	6303	7206	127	7079
Stomach	787	26	761	2196	73	2123
Kidney	697	10	687	1621	43	1578

## Sheet: Table S3
Type	Motif	P-value	%_of_Target	Gene	Motif_Match_score
TEs in E14.5d Group	TATGTAAACA	1e-33	9.84	Foxa2	0.91
				Foxa1	0.9
				Foxo3	0.9
	HGGAATGT	1e-21	10.73	Tead1	0.91
	DTTAATCATTAA	1e-16	13.24	Hnf1	0.91
	CACGTGGN	1e-16	26.77	Mycn	0.9
TEs in P0d Group	TGRACTTTGRMC	1e-519	24.66	Hnf4a	0.97
				Hnf4g	0.95
				Nr2f1	0.9
	KGCCACACCC	1e-118	12.89	Klf1	0.94
				Klf4	0.92
				Klf5	0.92
	TGAGTCAB	1e-90	21.1	AP-1	0.97
				Fosl2	0.97
				Batf	0.97
				Atf3	0.96
				Junb	0.96
				Fra1	0.96
				Fosl1	0.95
	DAGATAAC	1e-39	11.75	Gata3	0.95
	GCCACGTG	1e-31	20.88	Usf1	0.95
				Mycn	0.95
				Bmal1	0.94
				Clock	0.94
				C-Myc	0.94
				Arnt	0.93
				Max	0.93
				n-Myc	0.92
				Usf2	0.91
TEs in E14.5d & P0d Group	TGRACTTTGAMC	1e-452	14.4	Hnkf4a	0.96
				HNf4g	0.95
	GGGCGTGGCR	1e-197	10.71	Klf5	0.93
				Klf4	0.92
				Klf1	0.91
	AGTTCAAGGTCA	1e-163	12.52	Nr5a2	0.92
	GGTGACTCAC	1e-173	21.39	Fosl2	0.92
				Fosl1	0.92
				Junb	0.91
				Jundm2	0.9
				Atf3	0.9
	GCAATAAA	1e-155	21.87	Cdx2	0.92
				Hoxd13	0.92
	ACCACGTG	1e-60	13.94	c-Myc	0.98
				Arnt	0.96
				Bmal1	0.96
				Max	0.96
				Mycn	0.96
				Clock	0.96
				n-Myc	0.96

## Sheet: Table S4
Type	Motif	P-value	%_of_Target	Gene	Motif_Match_score
TEs in E14.5d Group	TGATAAGA	1e-359	30.73	Gata4	0.95
				Gata5	0.93
				Gata6	0.92
				Gata2	0.91
				Gata3	0.91
				Gata1	0.9
	GTRGGTGTGGCM	1e-175	6.7	Klf4	0.92
				Klf1	0.91
TEs in P0d Group	RCCACRTG	1e-19	14.41	Mycn	0.94
				c-Myc	0.91
				Max	0.91
				Bmal1	0.91
				n-Myc	0.91
				Clock	0.9
				Arnt	0.9
	GGTYAAAGGTCA	1e-159	34.41	TR4	0.87
				Erra	0.85
	TTGCGYAAYN	1e-136	19.63	Cebp	0.89
				Cebpa	0.86
TEs in E14.5d&P0d Group	CCASMWGGKGGC	1e-245	10.34	CTCF	0.84
				Boris	0.83

## Sheet: Table S5
Type	Motif	P-value	%_of_Target	Gene	Motif_Match_score
TEs in E14.5d Group	TRTAAACA	1e-105	18.57	Foxp2	0.94
				Foxo3	0.94
				Foxp1	0.94
				Foxd1	0.93
				Foxo1	0.91
	TGGCANNCWGCC	1e-91	9.65	Nf1	0.9
				Tlx?	0.93
	AAACAGCTGK	1e-45	22.32	Ap4	0.94
				Ptf1a	0.93
				Myog	0.93
				Myf5	0.92
				E2A	0.91
				Tcf12	0.9
TEs in P0d Group	TGASTCAY	1e-110	9.24	Jun-AP1	0.98
				Atf3	0.98
				Batf	0.98
				AP-1	0.97
				Fosl2	0.97
				Junb	0.97
				Fosl1	0.97
				Fra1	0.96
	TTDYGCAA	1e-61	34.72	Cebpa	0.87
	MWGGAATGTKNC	1e-65	9.9	Tead2	0.89
				Tead4	0.89
	GGGTGTGGCG	1e-53	9.51	Klf4	0.95
				Klf1	0.94
				Klf5	0.92
	AACTTCCTGTGT	1e-44	17.61	Ets1	0.89
TEs in E14.5d&P0d Group	ACCACGTG	1e-70	13.19	Mycn	0.93
				Max	0.9

## Sheet: Table S6
Type	Motif	P-value	%_of_Target	Gene	Motif_Match_score
TEs in E14.5d Group	TATAAAAGSD	1e-12	11.07	TATA-box	0.84
TEs in P0d Group	GTGASTCAYC	1e-80	24.7	Jun-Ap1	0.96
				Atf3	0.96
				Fosl2	0.96
				Junb	0.96
				AP-1	0.96
				Fosl1	0.95
				Batf	0.95
				Jundm2	0.95
				Fra1	0.94
	TGACCTCTGACC	1e-16	6.98	Nr2c2	0.91
				Tr4	0.91
TEs in E14.5d&P0d Group	GTGASTCAYN	1e-428	18.34	Jun-Ap1	0.96
				Atf3	0.96
				Fosl2	0.96
				Junb	0.96
				AP-1	0.96
				Fosl1	0.95
				Batf	0.95
				Jundm2	0.95
				Fra1	0.94
	TGGGTGTGGCCN	1e-381	11.42	Klf1	0.98
				Klf4	0.98
				Klf5	0.93
	AGGAASTR	1e-71	10.21	Elf5	0.89
	ACCACGTG	1e-63	10.08	Mycn	0.96
				c-Myc	0.94
				Max	0.93
				n-Myc	0.92

## Sheet: Table S7
Type	Motif	P-value	%_of_Target	Gene	Motif_Match_score
TEs in E14.5d Group	TGATTTATGG	1e-22	23.32	Hoxa9	0.96
				Hoxc9	0.93
TEs in P0d Group	GKBCAAAGTYCA	1e-88	23.59	Hnf4a	0.97
				Hnf4g	0.95
				Nr2f1	0.9
	GTTAATGATTAA	1e-82	18.86	Hnf1	0.9
	CCACGTGRTY	1e-19	10.69	MYC::MAX	0.89
	CTGAGTCA	1e-16	31.43	AP-1	0.92
				Bach2	0.92
				Fosl2	0.91
				Junb	0.91
				Fosl1	0.91
TEs in E14.5d&P0d Group	ACCACGTG	1e-64	11.35	Mycn	0.94
				Max	0.93
				c-Myc	0.91
				n-Myc	0.9
	GTGTGACCTT	1e-101	13.63	Nr4a2	0.89

## Sheet: Table S8
Tissue	Enriched Development Stage	TF Gene	Expression (RPKM)
			Postnatal 0 days	Embryo 14.5 days
Intestine	Embryo 14.5 days	Foxa2	0.715042	2.3145
		Foxa1	2.84921	5.12767
		Foxo3	5.53346	5.39911
		Tead1	2.43401	4.14664
	Postnatal 0 days	Gata4	13.8136	13.9639
		Gata5	14.015	4.19804
		Gata6	38.4885	15.379
		Klf4	0.444377	2.26082
		Klf5	71.8749	69.4617
		Hnf4a	31.311	34.3374
		Hnf4g	35.4119	20.0707
		Fosl2	2.85283	3.89728
		Atf3	3.59285	2.53214
		Junb	24.5724	7.83578
		Batf	1.22234	1.35771
Liver	Embryo 14.5 days	Gata4	4.12091	5.5907
		Gata6	2.61722	4.1017
		Gata2	1.26917	1.82875
		Gata1	27.2692	101.745
	Postnatal 0 days	Cebpa	21.9167	13.8359
Lung	Embryo 14.5 days	Foxp2	2.28715	13.0088
		Foxo3	12.0226	4.91098
		Foxp1	18.6663	13.153
		Foxo1	4.50171	3.78501
		Nf1	1.86806	3.35822
	Postnatal 0 days	Klf1	0.673882	1.14619
		Klf5	38.3693	12.6947
		Cebpa	19.2705	2.88569
		Ets1	40.4569	29.1187
		Atf3	5.18366	2.03671
		Batf	12.9989	0.946538
		Fosl2	3.97418	1.47243
		Jun	90.4643	34.9882
		Junb	52.694	6.46391
		Tead2	14.5807	53.4691
		Tead4	4.81889	1.58053
Stomach	Postnatal 0 days	Atf3	5.80011	1.65466
		Batf	1.41999	1.35133
		Fosl2	5.56006	5.99547
		Jun	52.654	29.6029
		Junb	51.9708	9.14122
Kidney	Embryo 14.5 days	Hoxa9	13.1978	15.4387
		Hoxc9	9.62772	8.48291
	Postnatal 0 days	Hnf4a	14.0158	4.81597
		Hnf4g	1.27744	0.577925
		Fosl2	2.43727	2.90813
		Jun	32.9031	15.0413
		Junb	12.9462	4.44851
		Bach2	2.52652	3.71092
