# Supplementary material for: Tissue-specific usage of transposable element-derived promoters in mouse development
Source: Genome Biol. 2020 Sep 28;21:255. doi: 10.1186/s13059-020-02164-3 (PMC7520981; doi:10.1186/s13059-020-02164-3)
Supplement: Supplementary file 9 — Additional file 9: Table S1. The evolutionary conservation of open chromatin regions with TEs or without TEs across five mouse tissues by comparing with the human and rat genome. Table S2. Conservation of accessible TEs that contained the TSSs of genes in mouse, rat, and human. Table S3. The ortholog of accessible TE-derived TSS genes in mouse, rat, and human. Table S4. The ortholog of accessible TE-derived lincRNAs in three species. [file 13059_2020_2164_MOESM9_ESM.xlsx]

## Sheet: Table S1
Type	Type	Comparing to Rat Genome		Comparing to Human Genome
		Orthologous	Not Orthologous	Orthologous	Not Orthologous
Open chromatin regions with TE	intestine	14602	2452	5369	11685
	liver	17696	2820	5936	14580
	lung	21717	2413	9638	14492
	stomach	15210	2337	5700	11847
	kidney	14898	2187	6109	10976
Open chromatin regions without TE	intestine	54971	3052	42914	15109
	liver	50126	2624	38446	14304
	lung	83610	3453	67888	19175
	stomach	72233	3789	57238	18784
	kidney	77996	4154	62651	19499
Background Regions	All TE	1891768	1021559	295121	2618206
	Whole Genome	9473358	4151355	4607210	9017503
	w/o TE	4537734	694480	4537734	694480

## Sheet: Table S2
	Accessible TEs ortholog in
	Mouse	Mouse-Rat	Mouse-Rat-Human
Accessible TEs derived TSS	184	85	184
Accessible TEs derived TSS of protein_coding gene	53	31	33
Accessible TEs derived TSS of lincRNA	64	27	54

## Sheet: Table S3
CHR	Star	End	TE_annotation	TE_type_conservation	TE derived TSS gene	Mouse	Rat	Human
chr2	152415227	152415601	TE_id "RLTR53_Mm,chr2:152415227-152415601"; TE_class "LTR"; TE_family "ERVK";	only identified in Mouse	6820408C15Rik	1	1	0
chr15	40134298	40134592	TE_id "ORR1D2,chr15:40134298-40134592"; TE_class "LTR"; TE_family "ERVL-MaLR";	only identified in Mouse	9330182O14Rik	1	0	0
chr3	107230485	107230684	TE_id "MIR,chr3:107230485-107230684"; TE_class "SINE"; TE_family "MIR";	identified in human	A630076J17Rik	1	0	0
chr5	24393656	24393770	TE_id "B1F,chr5:24393656-24393770"; TE_class "SINE"; TE_family "Alu";	only identified in Mouse	Abcb8	1	1	1
chr6	140622633	140622747	TE_id "B1F2,chr6:140622633-140622747"; TE_class "SINE"; TE_family "Alu";	only identified in Rodent	Aebp2	1	1	1
chr17	35175926	35176178	TE_id "LTR33,chr17:35175926-35176178"; TE_class "LTR"; TE_family "ERVL";	identified in human	Aif1	1	1	1
chr4	34550906	34551165	TE_id "MMERVK9C_I-int,chr4:34550906-34551165"; TE_class "LTR"; TE_family "ERVK";	only identified in Mouse	Akirin2	1	1	1
chr9	3334708	3335338	TE_id "Lx9,chr9:3334708-3335338"; TE_class "LINE"; TE_family "L1";	only identified in Rodent	Alkbh8	1	1	1
chr6	122601858	122602858	TE_id "RLTR19-int,chr6:122601858-122602858"; TE_class "LTR"; TE_family "ERVK";	only identified in Rodent	Apobec1	1	1	1
chr15	77398827	77399187	TE_id "MT2B1,chr15:77398827-77399187"; TE_class "LTR"; TE_family "ERVL";	only identified in Rodent	Apol7a	1	1	0
chr18	15410255	15411184	TE_id "RCHARR1,chr18:15410255-15411184"; TE_class "DNA"; TE_family "hAT-Charlie";	only identified in Rodent	Aqp4	1	1	1
chr6	24528092	24528307	TE_id "L4_C_Mam,chr6:24528092-24528307"; TE_class "LINE"; TE_family "RTE-X";	identified in human	Asb15	1	1	1
chr3	122293964	122294151	TE_id "MamRep1879,chr3:122293964-122294151"; TE_class "DNA"; TE_family "hAT-Tip100?";	identified in human	Bcar3	1	1	1
chr8	84388371	84388540	TE_id "L2a,chr8:84388371-84388540"; TE_class "LINE"; TE_family "L2";	identified in human	Cacna1a	1	1	1
chr8	3587181	3587312	TE_id "B1_Mur1,chr8:3587181-3587312"; TE_class "SINE"; TE_family "Alu";	only identified in Rodent	Camsap3	1	1	1
chr3	14808229	14808631	TE_id "MER74C,chr3:14808229-14808631"; TE_class "LTR"; TE_family "ERVL";	identified in human	Car1	1	1	1
chr9	44418524	44418648	TE_id "B1_Mus1,chr9:44418524-44418648"; TE_class "SINE"; TE_family "Alu";	only identified in Mouse	Ccdc84	1	1	1
chr2	60284299	60284596	TE_id "L1MC4a,chr2:60284299-60284596"; TE_class "LINE"; TE_family "L1";	identified in human	Cd302	1	1	1
chr7	43544243	43544670	TE_id "Lx4B,chr7:43544243-43544670"; TE_class "LINE"; TE_family "L1";	only identified in Rodent	Cd33	1	1	0
chr5	5420179	5420423	TE_id "ORR1F,chr5:5420179-5420423"; TE_class "LTR"; TE_family "ERVL-MaLR";	only identified in Rodent	Cdk14	1	1	1
chr10	40339365	40339688	TE_id "Charlie13a,chr10:40339365-40339688"; TE_class "DNA"; TE_family "hAT-Charlie";	identified in human	Cdk19	1	1	1
chr2	154372971	154373145	TE_id "B2_Mm2,chr2:154372971-154373145"; TE_class "SINE"; TE_family "B2";	only identified in Mouse	Cdk5rap1	1	1	1
chr1	134111127	134111442	TE_id "ORR1A4,chr1:134111127-134111442"; TE_class "LTR"; TE_family "ERVL-MaLR";	only identified in Rodent	Chit1	1	1	1
chr9	107295928	107296051	TE_id "B1_Mm,chr9:107295928-107296051"; TE_class "SINE"; TE_family "Alu";	only identified in Mouse	Cish	1	1	1
chr11	88970073	88970393	TE_id "RMER6B,chr11:88970067-88970200"; TE_class "LTR"; TE_family "ERVK";	only identified in Rodent	Coil	1	1	1
chr15	78325655	78325756	TE_id "MIRb,chr15:78325655-78325756"; TE_class "SINE"; TE_family "MIR";	identified in human	Csf2rb	1	1	0
chr9	3403480	3403663	TE_id "B2_Mm2,chr9:3403480-3403663"; TE_class "SINE"; TE_family "B2";	only identified in Mouse	Cwf19l2	1	1	1
chr9	44561622	44561965	TE_id "L1M2,chr9:44561622-44561965"; TE_class "LINE"; TE_family "L1";	identified in human	Cxcr5	1	1	1
chr7	55841657	55841799	TE_id "B3,chr7:55841657-55841799"; TE_class "SINE"; TE_family "B2";	only identified in Mouse	Cyfip1	1	1	1
chr16	20324947	20325705	TE_id "Lx7,chr16:20324947-20325705"; TE_class "LINE"; TE_family "L1";	only identified in Rodent	Cyp2ab1	1	1	0
chr13	52531058	52531381	TE_id "MTE2a,chr13:52531058-52531381"; TE_class "LTR"; TE_family "ERVL-MaLR";	only identified in Mouse	Diras2	1	1	1
chr1	46065988	46066515	TE_id "RLTR12B,chr1:46065988-46066515"; TE_class "LTR"; TE_family "ERVK";	only identified in Mouse	Dnah7b	1	1	1
chr7	4460351	4460702	TE_id "IAPLTR1_Mm,chr7:4460351-4460702"; TE_class "LTR"; TE_family "ERVK";	only identified in Mouse	Eps8l1	1	1	1
chr15	99295822	99295981	TE_id "MIR3,chr15:99295822-99295981"; TE_class "SINE"; TE_family "MIR";	identified in human	Fam186b	1	1	1
chr4	141605984	141606227	TE_id "MLT1F1,chr4:141605984-141606227"; TE_class "LTR"; TE_family "ERVL-MaLR";	identified in human	Fblim1	1	1	1
chr16	16600437	16600936	TE_id "RMER5,chr16:16600437-16600936"; TE_class "LTR"; TE_family "ERV1";	only identified in Mouse	Fgd4	1	1	1
chr4	147868954	147869560	TE_id "ERVL-B4-int,chr4:147868954-147869560"; TE_class "LTR"; TE_family "ERVL";	identified in human	Fv1	1	0	0
chr6	117937630	117937748	TE_id "RSINE1,chr6:117937630-117937748"; TE_class "SINE"; TE_family "B4";	only identified in Mouse	Fxyd4	1	1	1
chr4	41755061	41755294	TE_id "Lx8,chr4:41755061-41755294"; TE_class "LINE"; TE_family "L1";	only identified in Rodent	Galt	1	1	1
chr5	114775375	114775608	TE_id "MIRb,chr5:114775375-114775608"; TE_class "SINE"; TE_family "MIR";	identified in human	Git2	1	1	1
chr2	34832701	34833072	TE_id "IAP-d-int,chr2:34832701-34833072"; TE_class "LTR"; TE_family "ERVK";	only identified in Mouse	Gm34653	1	1	1
chr14	43925159	43925485	TE_id "IAPEY4_LTR,chr14:43925159-43925485"; TE_class "LTR"; TE_family "ERVK";	only identified in Mouse	Gm8113	1	1	0
chr8	27223653	27223928	TE_id "ORR1A4,chr8:27223653-27223928"; TE_class "LTR"; TE_family "ERVL-MaLR";	only identified in Rodent	Got1l1	1	1	1
chr17	36042508	36042845	TE_id "RLTR34D_MM,chr17:36042508-36042845"; TE_class "LTR"; TE_family "ERVK";	only identified in Mouse	H2-T22	1	1	0
chr17	83847712	83848039	TE_id "ORR1A4,chr17:83847712-83848039"; TE_class "LTR"; TE_family "ERVL-MaLR";	only identified in Rodent	Haao	1	1	1
chr6	117900278	117900390	TE_id "PB1D10,chr6:117900278-117900390"; TE_class "SINE"; TE_family "Alu";	only identified in Mouse	Hnrnpf	1	1	1
chr3	98762944	98763241	TE_id "ORR1D1,chr3:98762944-98763241"; TE_class "LTR"; TE_family "ERVL-MaLR";	only identified in Mouse	Hsd3b3	1	1	1
chr3	98814396	98814542	TE_id "MT2A,chr3:98814396-98814542"; TE_class "LTR"; TE_family "ERVL";	only identified in Mouse	Hsd3b6	1	1	1
chr7	101838135	101838259	TE_id "L2-2_Mam,chr7:101838135-101838259"; TE_class "LINE"; TE_family "L2";	identified in human	Inppl1	1	1	1
chr3	40531202	40531339	TE_id "B1_Mur1,chr3:40531202-40531339"; TE_class "SINE"; TE_family "Alu";	only identified in Rodent	Intu	1	1	1
chr6	88637519	88638375	TE_id "RMER19B,chr6:88637519-88638375"; TE_class "LTR"; TE_family "ERVK";	only identified in Rodent	Kbtbd12	1	1	1
chr2	69821642	69822028	TE_id "MER89,chr2:69821642-69822028"; TE_class "LTR"; TE_family "ERV1";	identified in human	Klhl23	1	1	1
chr6	145614299	145614623	TE_id "MTD,chr6:145614299-145614623"; TE_class "LTR"; TE_family "ERVL-MaLR";	only identified in Mouse	Lmntd1	1	1	0
chr6	145115492	145115824	TE_id "ORR1B2,chr6:145115492-145115824"; TE_class "LTR"; TE_family "ERVL-MaLR";	only identified in Mouse	Lrmp	1	1	1
chr2	25289912	25290179	TE_id "MER45R,chr2:25289912-25290179"; TE_class "DNA"; TE_family "hAT-Tip100";	identified in human	Lrrc26	1	1	1
chr3	63241199	63241580	TE_id "RLTR41,chr3:63241199-63241580"; TE_class "LTR"; TE_family "ERV1";	only identified in Mouse	Mme	1	1	1
chr1	78510938	78511187	TE_id "B4,chr1:78510938-78511187"; TE_class "SINE"; TE_family "B4";	only identified in Mouse	Mogat1	1	1	1
chr9	99437244	99437766	TE_id "L1MB7,chr9:99437244-99437766"; TE_class "LINE"; TE_family "L1";	identified in human	Mras	1	1	1
chr4	155802740	155802909	TE_id "B2_Mm1a,chr4:155802740-155802909"; TE_class "SINE"; TE_family "B2";	only identified in Mouse	Mrpl20	1	1	1
chr19	11536695	11537073	TE_id "RMER13B,chr19:11536695-11537073"; TE_class "LTR"; TE_family "ERVK";	only identified in Rodent	Ms4a4d	1	1	0
chr10	56106785	56106948	TE_id "RMER15,chr10:56106785-56106948"; TE_class "LTR"; TE_family "ERVL";	only identified in Mouse	Msl3l2	1	1	1
chr16	33793964	33794113	TE_id "RSINE1,chr16:33793964-33794113"; TE_class "SINE"; TE_family "B4";	only identified in Mouse	Muc13	1	1	0
chr13	100452729	100453032	TE_id "ORR1E,chr13:100452729-100453032"; TE_class "LTR"; TE_family "ERVL-MaLR";	only identified in Mouse	Naip1	1	1	1
chr13	100201950	100202285	TE_id "ORR1E,chr13:100201950-100202285"; TE_class "LTR"; TE_family "ERVL-MaLR";	only identified in Mouse	Naip2	1	1	1
chr13	100317535	100317785	TE_id "ORR1E,chr13:100317535-100317785"; TE_class "LTR"; TE_family "ERVL-MaLR";	only identified in Mouse	Naip6	1	1	1
chr1	152799849	152800281	TE_id "RMER10A,chr1:152799849-152800281"; TE_class "LTR"; TE_family "ERVL";	only identified in Mouse	Ncf2	1	1	1
chr2	52378407	52378809	TE_id "MTC,chr2:52378407-52378809"; TE_class "LTR"; TE_family "ERVL-MaLR";	only identified in Mouse	Neb	1	1	1
chr16	13818694	13818862	TE_id "RLTR11A2,chr16:13818694-13818862"; TE_class "LTR"; TE_family "ERVK";	only identified in Rodent	Ntan1	1	1	1
chr11	77894033	77894141	TE_id "Eulor8,chr11:77894033-77894141"; TE_class "DNA"; TE_family "TcMar?";	identified in human	Pipox	1	1	1
chr7	13324402	13324662	TE_id "MER54B,chr7:13324402-13324662"; TE_class "LTR"; TE_family "ERVL";	identified in human	Pla2g4c	1	1	0
chr18	70530517	70530721	TE_id "B3A,chr18:70530517-70530721"; TE_class "SINE"; TE_family "B2";	only identified in Mouse	Poli	1	1	1
chr13	35958694	35959025	TE_id "ORR1B2,chr13:35958694-35959025"; TE_class "LTR"; TE_family "ERVL-MaLR";	only identified in Mouse	Ppp1r3g	1	1	1
chr18	80252972	80253417	TE_id "RLTR35B_MM,chr18:80252972-80253417"; TE_class "LTR"; TE_family "ERVL";	only identified in Mouse	Pqlc1	1	1	1
chr4	143412328	143412467	TE_id "B1_Mur2,chr4:143412328-143412467"; TE_class "SINE"; TE_family "Alu";	only identified in Rodent	Pramef8	1	1	0
chr15	98831514	98831705	TE_id "L2-2_Mam,chr15:98831514-98831705"; TE_class "LINE"; TE_family "L2";	identified in human	Prkag1	1	1	1
chr11	116494082	116494262	TE_id "MLT1A,chr11:116494082-116494262"; TE_class "LTR"; TE_family "ERVL-MaLR";	identified in human	Prpsap1	1	1	1
chr19	15946726	15947446	TE_id "RMER1B,chr19:15946726-15947446"; TE_class "Other"; TE_family "Other";	only identified in Rodent	Psat1	1	1	1
chr1	180263360	180263498	TE_id "B1F2,chr1:180263360-180263498"; TE_class "SINE"; TE_family "Alu";	only identified in Rodent	Psen2	1	1	1
chr8	105938383	105938568	TE_id "B3A,chr8:105938383-105938568"; TE_class "SINE"; TE_family "B2";	only identified in Mouse	Psmb10	1	1	1
chr7	140856852	140856963	TE_id "B1_Mur3,chr7:140856852-140856963"; TE_class "SINE"; TE_family "Alu";	only identified in Rodent	Ric8a	1	1	1
chr1	153749308	153749588	TE_id "MER90,chr1:153749308-153749588"; TE_class "LTR"; TE_family "ERV1";	identified in human	Rnasel	1	1	1
chr2	39005554	39005661	TE_id "RSINE1,chr2:39005554-39005661"; TE_class "SINE"; TE_family "B4";	only identified in Mouse	Rpl35	1	1	1
chr4	108144835	108145188	TE_id "MTD,chr4:108144835-108145188"; TE_class "LTR"; TE_family "ERVL-MaLR";	only identified in Mouse	Scp2	1	1	1
chr5	92310421	92310625	TE_id "ID_B1,chr5:92310421-92310625"; TE_class "SINE"; TE_family "B4";	only identified in Rodent	Sdad1	1	1	1
chr1	160978466	160978588	TE_id "MER5A1,chr1:160978466-160978588"; TE_class "DNA"; TE_family "hAT-Charlie";	identified in human	Serpinc1	1	1	1
chr18	31911654	31911839	TE_id "B3,chr18:31911654-31911839"; TE_class "SINE"; TE_family "B2";	only identified in Mouse	Sft2d3	1	1	1
chr17	35601392	35601610	TE_id "MTD,chr17:35601392-35601610"; TE_class "LTR"; TE_family "ERVL-MaLR";	only identified in Mouse	Sfta2	1	1	0
chr11	60811677	60811817	TE_id "B1_Mus1,chr11:60811677-60811817"; TE_class "SINE"; TE_family "Alu";	only identified in Mouse	Shmt1	1	1	1
chr13	23867744	23867910	TE_id "B3A,chr13:23867744-23867910"; TE_class "SINE"; TE_family "B2";	only identified in Mouse	Slc17a1	1	1	1
chr14	14702155	14702302	TE_id "B1_Mus1,chr14:14702155-14702302"; TE_class "SINE"; TE_family "Alu";	only identified in Mouse	Slc4a7	1	1	1
chr16	17583156	17583339	TE_id "B3A,chr16:17583156-17583339"; TE_class "SINE"; TE_family "B2";	only identified in Mouse	Slc7a4	1	1	1
chr11	83191263	83191511	TE_id "RLTR12BD_Mm,chr11:83191263-83191511"; TE_class "LTR"; TE_family "ERVK";	only identified in Mouse	Slfn3	1	1	0
chr8	70608757	70608895	TE_id "ID_B1,chr8:70608757-70608895"; TE_class "SINE"; TE_family "B4";	only identified in Rodent	Ssbp4	1	1	1
chr6	83572665	83573032	TE_id "Lx4B,chr6:83572665-83573032"; TE_class "LINE"; TE_family "L1";	only identified in Rodent	Stambp	1	1	1
chr12	24498295	24498417	TE_id "B1_Mus2,chr12:24498295-24498417"; TE_class "SINE"; TE_family "Alu";	only identified in Mouse	Taf1b	1	1	1
chr4	45965177	45965539	TE_id "MLT1A0,chr4:45965177-45965539"; TE_class "LTR"; TE_family "ERVL-MaLR";	identified in human	Tdrd7	1	1	1
chr2	84476626	84476862	TE_id "RLTR42,chr2:84476626-84476862"; TE_class "LTR"; TE_family "ERVK";	only identified in Rodent	Tfpi	1	1	0
chr6	3988739	3989075	TE_id "RMER5,chr6:3988739-3989075"; TE_class "LTR"; TE_family "ERV1";	only identified in Mouse	Tfpi2	1	1	0
chr11	46706745	46708153	TE_id "RLTR14-int,chr11:46706745-46708153"; TE_class "LTR"; TE_family "ERV1";	only identified in Rodent	Timd2	1	1	0
chr3	79852687	79852968	TE_id "MLT1F,chr3:79852687-79852968"; TE_class "LTR"; TE_family "ERVL-MaLR";	identified in human	Tmem144	1	1	1
chr12	112516541	112516885	TE_id "ORR1A1,chr12:112516541-112516885"; TE_class "LTR"; TE_family "ERVL-MaLR";	only identified in Mouse	Tmem179	1	1	1
chr16	17276047	17276221	TE_id "ID_B1,chr16:17276047-17276221"; TE_class "SINE"; TE_family "B4";	only identified in Rodent	Tmem191c	1	1	1
chr11	69696090	69696252	TE_id "MTD,chr11:69696090-69696252"; TE_class "LTR"; TE_family "ERVL-MaLR";	only identified in Mouse	Tnfsfm13	1	0	0
chr4	52596051	52596278	TE_id "Lx10,chr4:52596051-52596278"; TE_class "LINE"; TE_family "L1";	only identified in Rodent	Toporsl	1	1	0
chr1	193201654	193201850	TE_id "ID_B1,chr1:193201654-193201850"; TE_class "SINE"; TE_family "B4";	only identified in Rodent	Traf3ip3	1	1	1
chr17	36272021	36272580	TE_id "MT2B2,chr17:36272021-36272580"; TE_class "LTR"; TE_family "ERVL";	only identified in Rodent	Trim39	1	1	1
chr1	118311716	118311903	TE_id "B2_Mm2,chr1:118311716-118311903"; TE_class "SINE"; TE_family "B2";	only identified in Mouse	Tsn	1	1	1
chr4	109406511	109406660	TE_id "MIRb,chr4:109406511-109406660"; TE_class "SINE"; TE_family "MIR";	identified in human	Ttc39a	1	1	1
chr4	138737112	138737212	TE_id "L2d2,chr4:138737112-138737212"; TE_class "LINE"; TE_family "L2";	identified in human	Ubxn10	1	1	1
chr1	36244619	36244735	TE_id "PB1D9,chr1:36244619-36244735"; TE_class "SINE"; TE_family "Alu";	only identified in Mouse	Uggt1	1	1	1
chr8	119910284	119910422	TE_id "RSINE1,chr8:119910284-119910422"; TE_class "SINE"; TE_family "B4";	only identified in Mouse	Usp10	1	1	1
chr4	133353391	133353523	TE_id "B4,chr4:133353383-133353440"; TE_class "SINE"; TE_family "B4";	only identified in Mouse	Wdtc1	1	1	1
chr4	133650003	133650272	TE_id "LTR50,chr4:133650003-133650272"; TE_class "LTR"; TE_family "ERVL";	identified in human	Zdhhc18	1	1	1
chr4	82859918	82860051	TE_id "MER5A1,chr4:82859918-82860051"; TE_class "DNA"; TE_family "hAT-Charlie";	identified in human	Zdhhc21	1	1	1
chr17	23599305	23599491	TE_id "L2b,chr17:23599305-23599491"; TE_class "LINE"; TE_family "L2";	identified in human	Zfp13	1	1	1
chr9	19622013	19622152	TE_id "LTR33C,chr9:19622013-19622152"; TE_class "LTR"; TE_family "ERVL";	identified in human	Zfp317	1	1	1
chr2	114201463	114201568	TE_id "X9_LINE,chr2:114201463-114201568"; TE_class "LINE"; TE_family "L1";	identified in human	Zfp770	1	1	1

## Sheet: Table S4
CHR	Star	End	TE_annotation	TE_type_conservation	TE derived LincRNA	Mouse	Rat	Human
chr1	20836342	20836706	TE_id "RMER17C,chr1:20836342-20836706"; TE_class "LTR"; TE_family "ERVK";	only identified in Mouse	Gm28065,ENSMUSG00000102121.1,lincRNA,chr1:20836661-20839689	1	0	0
chr1	36744716	36744859	TE_id "B3,chr1:36744716-36744859"; TE_class "SINE"; TE_family "B2";	only identified in Mouse	Gm33533,ENSMUSG00000104237.1,lincRNA,chr1:36739048-36744792	1	0	0
chr1	51458846	51459099	TE_id "RLTR51A_Mm,chr1:51458846-51459099"; TE_class "LTR"; TE_family "ERVK?";	only identified in Mouse	1700072G22Rik,ENSMUSG00000101702.1,lincRNA,chr1:51457932-51458931	1	0	0
chr1	52579832	52580399	TE_id "MLTR31A_MM,chr1:52579832-52580399"; TE_class "LTR"; TE_family "ERVK";	only identified in Mouse	Gm28178,ENSMUSG00000099878.1,lincRNA,chr1:52570014-52580291	1	0	0
chr1	80184555	80184900	TE_id "ORR1A3,chr1:80184555-80184900"; TE_class "LTR"; TE_family "ERVL-MaLR";	only identified in Rodent	9830004L10Rik,ENSMUSG00000099552.1,lincRNA,chr1:80184719-80192073	1	0	0
chr1	80382728	80382890	TE_id "L1MB8,chr1:80382728-80382890"; TE_class "LINE"; TE_family "L1";	identified in human	Gm29125,ENSMUSG00000101722.1,lincRNA,chr1:80382822-80386251	1	1	1
chr1	125444438	125444670	TE_id "MLT1J,chr1:125444438-125444670"; TE_class "LTR"; TE_family "ERVL-MaLR";	identified in human	Gm28706,ENSMUSG00000102063.1,lincRNA,chr1:125444567-125447398	1	1	0
chr1	134435491	134435689	TE_id "B3,chr1:134435491-134435689"; TE_class "SINE"; TE_family "B2";	only identified in Mouse	Platr1,ENSMUSG00000101061.1,lincRNA,chr1:134435628-134439597	1	0	0
chr1	139378874	139379693	TE_id "RMER1A,chr1:139378874-139379693"; TE_class "Other"; TE_family "Other";	only identified in Rodent	4933436E23Rik,ENSMUSG00000103844.1,lincRNA,chr1:139379452-139402852	1	0	0
chr1	151550927	151551139	TE_id "MER126,chr1:151550927-151551139"; TE_class "DNA"; TE_family "DNA";	identified in human	Gm28181,ENSMUSG00000100357.1,lincRNA,chr1:151549245-151550943	1	0	0
chr1	164712428	164713039	TE_id "RLTR49,chr1:164712428-164713039"; TE_class "LTR"; TE_family "ERVK";	only identified in Mouse	Gm36945,ENSMUSG00000102163.1,lincRNA,chr1:164705419-164712541	1	0	0
chr1	164960829	164960935	TE_id "MIR,chr1:164960829-164960935"; TE_class "SINE"; TE_family "MIR";	identified in human	1700029M03Rik,ENSMUSG00000101189.1,lincRNA,chr1:164960921-164962825	1	0	0
chr1	170981824	170982097	TE_id "ORR1A2,chr1:170981824-170982097"; TE_class "LTR"; TE_family "ERVL-MaLR";	only identified in Rodent	Gm10522,ENSMUSG00000104340.1,lincRNA,chr1:170981944-170986466	1	0	0
chr2	22755231	22756266	TE_id "RMER1A,chr2:22755231-22756266"; TE_class "Other"; TE_family "Other";	only identified in Rodent	1700092C17Rik,ENSMUSG00000085353.2,lincRNA,chr2:22755984-22762273	1	0	0
chr2	45751561	45751825	TE_id "L2a,chr2:45751561-45751825"; TE_class "LINE"; TE_family "L2";	identified in human	Gm13467,ENSMUSG00000086830.1,lincRNA,chr2:45747803-45751684	1	1	0
chr2	46442650	46442753	TE_id "MIR3,chr2:46442650-46442753"; TE_class "SINE"; TE_family "MIR";	identified in human	Gm13470,ENSMUSG00000086644.1,lincRNA,chr2:46419535-46442710	1	0	0
chr2	129948255	129948625	TE_id "MMVL30-int,chr2:129948255-129948625"; TE_class "LTR"; TE_family "ERV1";	only identified in Mouse	Gm28196,ENSMUSG00000100255.1,lincRNA,chr2:129948568-129949207	1	0	0
chr2	160619869	160620186	TE_id "MLT1I,chr2:160619869-160620186"; TE_class "LTR"; TE_family "ERVL-MaLR";	identified in human	Gm14221,ENSMUSG00000078956.3,lincRNA,chr2:160568379-160619971	1	0	0
chr2	163122494	163122737	TE_id "MLT1C2,chr2:163122494-163122737"; TE_class "LTR"; TE_family "ERVL-MaLR";	identified in human	Gm11454,ENSMUSG00000086152.1,lincRNA,chr2:163122606-163143959	1	0	0
chr2	168978040	168978434	TE_id "Lx8,chr2:168978040-168978434"; TE_class "LINE"; TE_family "L1";	only identified in Rodent	1700017J07Rik,ENSMUSG00000086348.1,lincRNA,chr2:168978268-168978906	1	0	0
chr2	168987338	168987704	TE_id "MTD,chr2:168987338-168987704"; TE_class "LTR"; TE_family "ERVL-MaLR";	only identified in Mouse	Gm14260,ENSMUSG00000086658.1,lincRNA,chr2:168986566-168987373	1	0	0
chr2	169405365	169405526	TE_id "UCON25,chr2:169405365-169405526"; TE_class "Unknown"; TE_family "Unknown";	identified in human	4930529I22Rik,ENSMUSG00000085350.1,lincRNA,chr2:169399145-169405450	1	0	0
chr3	36506610	36507014	TE_id "MTB_Mm,chr3:36506610-36507014"; TE_class "LTR"; TE_family "ERVL-MaLR";	only identified in Mouse	Gm11548,ENSMUSG00000085320.1,lincRNA,chr3:36499804-36506809	1	0	0
chr3	37613622	37613986	TE_id "MTEb,chr3:37613622-37613986"; TE_class "LTR"; TE_family "ERVL-MaLR";	only identified in Mouse	4930594O21Rik,ENSMUSG00000085677.7,lincRNA,chr3:37613913-37615276	1	0	0
chr3	41492881	41493378	TE_id "RLTR20C,chr3:41492881-41493378"; TE_class "LTR"; TE_family "ERVK";	only identified in Rodent	Platr4,ENSMUSG00000097639.2,lincRNA,chr3:41484024-41493192	1	0	0
chr3	63439102	63439321	TE_id "Charlie8,chr3:63439102-63439321"; TE_class "DNA"; TE_family "hAT-Charlie";	identified in human	Gm34240,ENSMUSG00000104336.1,lincRNA,chr3:63439251-63457897	1	0	0
chr3	100692494	100692933	TE_id "L1MEi,chr3:100692494-100692933"; TE_class "LINE"; TE_family "L1";	identified in human	Gm43464,ENSMUSG00000106227.1,lincRNA,chr3:100692706-100700084	1	0	0
chr3	127916028	127916380	TE_id "ORR1A1,chr3:127916028-127916380"; TE_class "LTR"; TE_family "ERVL-MaLR";	only identified in Mouse	9830132P13Rik,ENSMUSG00000104763.1,lincRNA,chr3:127916172-127955220	1	0	0
chr3	136954971	136955789	TE_id "RMER17B,chr3:136954971-136955789"; TE_class "LTR"; TE_family "ERVK";	only identified in Mouse	Gm43356,ENSMUSG00000104617.1,lincRNA,chr3:136952790-136955093	1	0	0
chr3	137552537	137552758	TE_id "L3,chr3:137552537-137552758"; TE_class "LINE"; TE_family "CR1";	identified in human	Gm4861,ENSMUSG00000055138.10,lincRNA,chr3:137550045-137552622	1	0	0
chr3	144135727	144135828	TE_id "ORR1B1,chr3:144135727-144135828"; TE_class "LTR"; TE_family "ERVL-MaLR";	only identified in Mouse	Gm34078,ENSMUSG00000106367.1,lincRNA,chr3:144101904-144135754	1	0	0
chr4	19720030	19720578	TE_id "RMER19B,chr4:19720030-19720578"; TE_class "LTR"; TE_family "ERVK";	only identified in Rodent	Gm12354,ENSMUSG00000086071.7,lincRNA,chr4:19716732-19720199	1	0	0
chr4	40313034	40313321	TE_id "ORR1E,chr4:40313034-40313321"; TE_class "LTR"; TE_family "ERVL-MaLR";	only identified in Mouse	4930509K18Rik,ENSMUSG00000087137.1,lincRNA,chr4:40313232-40317719	1	0	0
chr4	53270220	53270358	TE_id "ID_B1,chr4:53270220-53270358"; TE_class "SINE"; TE_family "B4";	only identified in Rodent	AI427809,ENSMUSG00000086712.2,lincRNA,chr4:53261356-53270232	1	0	0
chr4	58658503	58658663	TE_id "RSINE1,chr4:58658503-58658663"; TE_class "SINE"; TE_family "B4";	only identified in Mouse	Gm12580,ENSMUSG00000086470.1,lincRNA,chr4:58648392-58658592	1	0	0
chr4	130779060	130779423	TE_id "MTD,chr4:130779060-130779423"; TE_class "LTR"; TE_family "ERVL-MaLR";	only identified in Mouse	Gm26516,ENSMUSG00000097158.1,lincRNA,chr4:130774817-130779246	1	0	0
chr4	141347558	141347889	TE_id "L2b,chr4:141347558-141347889"; TE_class "LINE"; TE_family "L2";	identified in human	Gm13074,ENSMUSG00000085836.1,lincRNA,chr4:141347814-141350853	1	0	0
chr4	149780694	149780803	TE_id "L1MD,chr4:149780694-149780803"; TE_class "LINE"; TE_family "L1";	identified in human	Gm13073,ENSMUSG00000084807.1,lincRNA,chr4:149780024-149780714	1	0	0
chr5	8999554	9000455	TE_id "RLTR13E,chr5:8999554-9000455"; TE_class "LTR"; TE_family "ERVK";	only identified in Mouse	Gm15611,ENSMUSG00000084923.1,lincRNA,chr5:8998402-8999669	1	0	0
chr5	33311140	33311496	TE_id "ORR1B2,chr5:33311140-33311496"; TE_class "LTR"; TE_family "ERVL-MaLR";	only identified in Mouse	Gm20465,ENSMUSG00000092275.1,lincRNA,chr5:33293614-33311150	1	0	0
chr5	43044010	43044158	TE_id "MLT1A0,chr5:43044010-43044158"; TE_class "LTR"; TE_family "ERVL-MaLR";	identified in human	Gm42711,ENSMUSG00000106501.1,lincRNA,chr5:43039737-43044061	1	0	0
chr5	73912818	73913255	TE_id "MLT2B4,chr5:73912818-73913255"; TE_class "LTR"; TE_family "ERVL";	identified in human	1700019F05Rik,ENSMUSG00000107027.1,lincRNA,chr5:73912896-73920421	1	0	0
chr5	100210474	100211144	TE_id "RMER19B,chr5:100210474-100211144"; TE_class "LTR"; TE_family "ERVK";	only identified in Rodent	2310034O05Rik,ENSMUSG00000100157.6,lincRNA,chr5:100210692-100218049	1	1	0
chr5	103356463	103356818	TE_id "ORR1B1,chr5:103356463-103356818"; TE_class "LTR"; TE_family "ERVL-MaLR";	only identified in Mouse	5430427N15Rik,ENSMUSG00000104684.1,lincRNA,chr5:103354306-103356698	1	0	0
chr5	105409234	105409561	TE_id "ORR1B1,chr5:105409234-105409561"; TE_class "LTR"; TE_family "ERVL-MaLR";	only identified in Mouse	Gm32051,ENSMUSG00000106438.1,lincRNA,chr5:105409367-105415670	1	0	0
chr5	123191187	123191881	TE_id "RMER19B2,chr5:123191187-123191881"; TE_class "LTR"; TE_family "ERVK";	only identified in Rodent	Gm43409,ENSMUSG00000104606.1,lincRNA,chr5:123188701-123191588	1	0	0
chr5	132545711	132546083	TE_id "MTD,chr5:132545711-132546083"; TE_class "LTR"; TE_family "ERVL-MaLR";	only identified in Mouse	Gm42626,ENSMUSG00000105809.1,lincRNA,chr5:132546056-132550633	1	0	0
chr5	146204352	146204811	TE_id "MT2B1,chr5:146204352-146204811"; TE_class "LTR"; TE_family "ERVL";	only identified in Rodent	Gm43625,ENSMUSG00000105636.1,lincRNA,chr5:146203251-146204789	1	0	0
chr5	147418465	147418773	TE_id "ORR1E,chr5:147418465-147418773"; TE_class "LTR"; TE_family "ERVL-MaLR";	only identified in Mouse	D5Ertd605e,ENSMUSG00000106820.1,lincRNA,chr5:147418601-147423044	1	0	0
chr5	149128222	149128946	TE_id "RMER19A,chr5:149128222-149128946"; TE_class "LTR"; TE_family "ERVK";	only identified in Rodent	Gm42787,ENSMUSG00000107133.1,lincRNA,chr5:149128584-149129957	1	0	0
chr6	31372589	31373023	TE_id "MLT1C2,chr6:31372589-31373023"; TE_class "LTR"; TE_family "ERVL-MaLR";	identified in human	Gm13844,ENSMUSG00000086855.1,lincRNA,chr6:31372895-31383877	1	0	0
chr6	71164594	71164890	TE_id "RMER1B,chr6:71164594-71164890"; TE_class "Other"; TE_family "Other";	only identified in Rodent	Gm44427,ENSMUSG00000108206.1,lincRNA,chr6:71164799-71166119	1	0	0
chr6	81986705	81986810	TE_id "RSINE1,chr6:81986705-81986810"; TE_class "SINE"; TE_family "B4";	only identified in Mouse	Gm44202,ENSMUSG00000108288.1,lincRNA,chr6:81985748-81986743	1	0	0
chr6	134607533	134607719	TE_id "B3,chr6:134607533-134607719"; TE_class "SINE"; TE_family "B2";	only identified in Mouse	Gm38910,ENSMUSG00000107728.1,lincRNA,chr6:134605234-134607681	1	0	0
chr6	142989478	142989645	TE_id "MLT1L,chr6:142989478-142989645"; TE_class "LTR"; TE_family "ERVL-MaLR";	identified in human	4930434O05Rik,ENSMUSG00000107839.1,lincRNA,chr6:142989610-142989996	1	0	0
chr7	25860011	25860410	TE_id "RLTR20B3,chr7:25860011-25860410"; TE_class "LTR"; TE_family "ERVK";	only identified in Rodent	Gm30146,ENSMUSG00000108415.1,lincRNA,chr7:25860140-25869883	1	0	0
chr7	74043660	74044095	TE_id "LTR91A,chr7:74043660-74044095"; TE_class "LTR"; TE_family "LTR";	identified in human	Gm45004,ENSMUSG00000108725.1,lincRNA,chr7:74034632-74043738	1	0	0
chr7	83201402	83201607	TE_id "MER20,chr7:83201402-83201607"; TE_class "DNA"; TE_family "hAT-Charlie";	identified in human	5930435M05Rik,ENSMUSG00000108861.1,lincRNA,chr7:83178570-83201586	1	0	0
chr7	92729828	92729968	TE_id "B1_Mus2,chr7:92729828-92729968"; TE_class "SINE"; TE_family "Alu";	only identified in Mouse	Gm26981,ENSMUSG00000098041.1,lincRNA,chr7:92729840-92733748	1	0	0
chr7	118275190	118275541	TE_id "ORR1E,chr7:118275190-118275541"; TE_class "LTR"; TE_family "ERVL-MaLR";	only identified in Mouse	Gm45155,ENSMUSG00000108980.1,lincRNA,chr7:118273292-118275363	1	0	0
chr8	24412175	24412488	TE_id "RLTR12E,chr8:24412175-24412488"; TE_class "LTR"; TE_family "ERVK";	only identified in Mouse	Gm30692,ENSMUSG00000109141.1,lincRNA,chr8:24412179-24416937	1	0	0
chr8	33985878	33986001	TE_id "MLT1H1,chr8:33985878-33986001"; TE_class "LTR"; TE_family "ERVL-MaLR";	identified in human	Gm39157,ENSMUSG00000110663.1,lincRNA,chr8:33985914-33990524	1	0	0
chr8	34216689	34217042	TE_id "ORR1B2,chr8:34216689-34217042"; TE_class "LTR"; TE_family "ERVL-MaLR";	only identified in Mouse	Gm29243,ENSMUSG00000100605.1,lincRNA,chr8:34216859-34226145	1	0	0
chr8	46363178	46363279	TE_id "L1MB4,chr8:46363178-46363279"; TE_class "LINE"; TE_family "L1";	identified in human	Gm30931,ENSMUSG00000110035.1,lincRNA,chr8:46363251-46367204	1	0	0
chr8	46385592	46386040	TE_id "MTC,chr8:46385592-46386040"; TE_class "LTR"; TE_family "ERVL-MaLR";	only identified in Mouse	Gm45253,ENSMUSG00000109612.1,lincRNA,chr8:46372106-46385888	1	0	0
chr8	47750060	47750265	TE_id "ORR1F,chr8:47750060-47750265"; TE_class "LTR"; TE_family "ERVL-MaLR";	only identified in Rodent	Gm31786,ENSMUSG00000110665.1,lincRNA,chr8:47744712-47750134	1	1	0
chr8	85132261	85132938	TE_id "RLTR19B,chr8:85132261-85132938"; TE_class "LTR"; TE_family "ERVK";	only identified in Rodent	Gm42031,ENSMUSG00000110386.1,lincRNA,chr8:85125872-85132289	1	0	0
chr8	95496294	95496635	TE_id "MLT1D,chr8:95496294-95496635"; TE_class "LTR"; TE_family "ERVL-MaLR";	identified in human	4933406B17Rik,ENSMUSG00000110427.1,lincRNA,chr8:95496430-95503718	1	0	0
chr8	121673901	121674204	TE_id "MLT1J,chr8:121673901-121674204"; TE_class "LTR"; TE_family "ERVL-MaLR";	identified in human	Gm45833,ENSMUSG00000110673.1,lincRNA,chr8:121666814-121674088	1	0	0
chr8	121832845	121833274	TE_id "MMERGLN_LTR,chr8:121832845-121833274"; TE_class "LTR"; TE_family "ERV1";	only identified in Mouse	Gm42047,ENSMUSG00000110631.1,lincRNA,chr8:121833247-121841178	1	1	0
chr9	13105746	13106082	TE_id "IAPLTR3,chr9:13105746-13106082"; TE_class "LTR"; TE_family "ERVK";	only identified in Mouse	4930568E12Rik,ENSMUSG00000111830.1,lincRNA,chr9:13091256-13105858	1	0	0
chr9	13105746	13106082	TE_id "IAPLTR3,chr9:13105746-13106082"; TE_class "LTR"; TE_family "ERVK";	only identified in Mouse	Gm47051,ENSMUSG00000111285.1,lincRNA,chr9:13106013-13136998	1	0	0
chr9	20612418	20612603	TE_id "B2_Mm1a,chr9:20612418-20612603"; TE_class "SINE"; TE_family "B2";	only identified in Mouse	Gm26521,ENSMUSG00000097422.1,lincRNA,chr9:20607766-20612485	1	0	0
chr9	64049706	64049883	TE_id "MIRb,chr9:64049706-64049883"; TE_class "SINE"; TE_family "MIR";	identified in human	1110036E04Rik,ENSMUSG00000097036.1,lincRNA,chr9:64049829-64054100	1	0	0
chr9	80709897	80710061	TE_id "MIRb,chr9:80709897-80710061"; TE_class "SINE"; TE_family "MIR";	identified in human	Gm39380,ENSMUSG00000111717.1,lincRNA,chr9:80709995-80713723	1	0	0
chr9	113122970	113123198	TE_id "B4A,chr9:113122970-113123198"; TE_class "SINE"; TE_family "B4";	only identified in Mouse	Gm36251,ENSMUSG00000110996.1,lincRNA,chr9:113070983-113123029	1	0	0
chr9	120915022	120915358	TE_id "ORR1E,chr9:120915022-120915358"; TE_class "LTR"; TE_family "ERVL-MaLR";	only identified in Mouse	1700020M21Rik,ENSMUSG00000100146.1,lincRNA,chr9:120913774-120915252	1	0	0
chr9	122310762	122311215	TE_id "MLT1F1,chr9:122310762-122311215"; TE_class "LTR"; TE_family "ERVL-MaLR";	identified in human	Gm26797,ENSMUSG00000097572.2,lincRNA,chr9:122295869-122310928	1	0	0
chr10	8021039	8021594	TE_id "RMER15,chr10:8021039-8021594"; TE_class "LTR"; TE_family "ERVL";	only identified in Mouse	Gm48614,ENSMUSG00000112360.1,lincRNA,chr10:8001943-8021292	1	0	0
chr10	18886963	18887256	TE_id "MamGypsy2-I,chr10:18886963-18887256"; TE_class "LTR"; TE_family "Gypsy";	identified in human	Gm48483,ENSMUSG00000111318.1,lincRNA,chr10:18879735-18887029	1	0	0
chr10	21419169	21419411	TE_id "MTEa,chr10:21419169-21419411"; TE_class "LTR"; TE_family "ERVL-MaLR";	only identified in Mouse	1700021A07Rik,ENSMUSG00000037535.5,lincRNA,chr10:21419358-21426565	1	0	0
chr10	21419195	21419440	TE_id "MTEa,chr10:21419169-21419411"; TE_class "LTR"; TE_family "ERVL-MaLR";	only identified in Mouse	1700021A07Rik,ENSMUSG00000037535.5,lincRNA,chr10:21419358-21426565	1	0	0
chr10	43593290	43593459	TE_id "MER5B,chr10:43593290-43593459"; TE_class "DNA"; TE_family "hAT-Charlie";	identified in human	F930017D23Rik,ENSMUSG00000075184.3,lincRNA,chr10:43593397-43709668	1	0	0
chr10	77029371	77029756	TE_id "MTC,chr10:77029371-77029756"; TE_class "LTR"; TE_family "ERVL-MaLR";	only identified in Mouse	Gm3137,ENSMUSG00000112773.1,lincRNA,chr10:77011501-77029575	1	0	0
chr10	88383480	88383773	TE_id "RMER10A,chr10:88383480-88383773"; TE_class "LTR"; TE_family "ERVL";	only identified in Mouse	Gm26546,ENSMUSG00000096945.1,lincRNA,chr10:88379244-88383711	1	0	0
chr10	95729891	95730322	TE_id "LTR72_RN,chr10:95729891-95730322"; TE_class "LTR"; TE_family "ERV1";	only identified in Rodent	Gm47708,ENSMUSG00000112188.1,lincRNA,chr10:95730183-95739356	1	0	0
chr10	95817414	95817661	TE_id "L1MB4,chr10:95817414-95817661"; TE_class "LINE"; TE_family "L1";	identified in human	Gm47719,ENSMUSG00000112599.1,lincRNA,chr10:95817570-95849118	1	0	0
chr10	96309925	96310135	TE_id "L2a,chr10:96309925-96310135"; TE_class "LINE"; TE_family "L2";	identified in human	Gm33782,ENSMUSG00000112290.1,lincRNA,chr10:96310131-96362367	1	0	0
chr10	102435269	102435594	TE_id "IAPEY4_LTR,chr10:102435269-102435594"; TE_class "LTR"; TE_family "ERVK";	only identified in Mouse	Gm47101,ENSMUSG00000112073.1,lincRNA,chr10:102435269-102435543	1	0	0
chr10	121242790	121243010	TE_id "MIR,chr10:121242790-121243010"; TE_class "SINE"; TE_family "MIR";	identified in human	Gm35404,ENSMUSG00000112871.1,lincRNA,chr10:121243002-121243843	1	0	0
chr10	121506464	121506678	TE_id "ID_B1,chr10:121506464-121506678"; TE_class "SINE"; TE_family "B4";	only identified in Rodent	Gm35696,ENSMUSG00000112527.1,lincRNA,chr10:121506623-121526101	1	0	0
chr10	128970841	128971236	TE_id "L1M4,chr10:128970841-128971236"; TE_class "LINE"; TE_family "L1";	identified in human	9030616G12Rik,ENSMUSG00000097691.1,lincRNA,chr10:128971197-128978115	1	0	0
chr11	59921215	59921576	TE_id "MTC,chr11:59921215-59921576"; TE_class "LTR"; TE_family "ERVL-MaLR";	only identified in Mouse	1810063I02Rik,ENSMUSG00000085551.1,lincRNA,chr11:59921499-59921889	1	0	0
chr11	64843499	64843915	TE_id "Lx5b,chr11:64843499-64843915"; TE_class "LINE"; TE_family "L1";	only identified in Rodent	Gm12292,ENSMUSG00000086490.1,lincRNA,chr11:64840600-64843753	1	0	0
chr11	109346828	109347091	TE_id "B4A,chr11:109346828-109347091"; TE_class "SINE"; TE_family "B4";	only identified in Mouse	1700096J18Rik,ENSMUSG00000099630.1,lincRNA,chr11:109346839-109353651	1	0	0
chr12	16850553	16850929	TE_id "ERV3-16A3_LTR,chr12:16850553-16850929"; TE_class "LTR"; TE_family "ERVL";	identified in human	Gm36495,ENSMUSG00000114018.1,lincRNA,chr12:16844881-16850881	1	0	0
chr12	24762060	24762577	TE_id "RMER12C,chr12:24762060-24762577"; TE_class "LTR"; TE_family "ERVK";	only identified in Rodent	Gm48896,ENSMUSG00000114076.1,lincRNA,chr12:24762341-24764936	1	0	0
chr12	25181663	25181844	TE_id "ID_B1,chr12:25181663-25181844"; TE_class "SINE"; TE_family "B4";	only identified in Rodent	Gm47705,ENSMUSG00000114033.1,lincRNA,chr12:25181768-25189630	1	1	0
chr12	31168461	31168899	TE_id "LTR72_RN,chr12:31168461-31168899"; TE_class "LTR"; TE_family "ERV1";	only identified in Rodent	6030469F06Rik,ENSMUSG00000095953.2,lincRNA,chr12:31168862-31185901	1	0	0
chr12	52581305	52581733	TE_id "RLTR10C,chr12:52581305-52581733"; TE_class "LTR"; TE_family "ERVK";	identified in human	Gm35188,ENSMUSG00000112437.1,lincRNA,chr12:52496326-52581409	1	0	0
chr12	54399966	54400379	TE_id "RLTR26_Mus,chr12:54399966-54400379"; TE_class "LTR"; TE_family "ERVK";	only identified in Mouse	Gm46328,ENSMUSG00000112053.1,lincRNA,chr12:54400176-54405654	1	0	0
chr12	105513326	105513550	TE_id "RMER2,chr12:105513326-105513550"; TE_class "LTR"; TE_family "ERV1";	only identified in Mouse	AU015791,ENSMUSG00000113535.1,lincRNA,chr12:105513480-105515246	1	0	0
chr13	4942653	4943122	TE_id "IAPLTR2_Mm,chr13:4942653-4943122"; TE_class "LTR"; TE_family "ERVK";	only identified in Mouse	Gm47450,ENSMUSG00000113866.1,lincRNA,chr13:4915714-4943052	1	1	0
chr13	7175667	7176098	TE_id "RLTR9E,chr13:7175667-7176098"; TE_class "LTR"; TE_family "ERVK";	only identified in Mouse	Gm40663,ENSMUSG00000113241.1,lincRNA,chr13:7139127-7175925	1	0	0
chr13	9076197	9076925	TE_id "Lx4B,chr13:9076197-9076925"; TE_class "LINE"; TE_family "L1";	only identified in Rodent	Gm36264,ENSMUSG00000113543.1,lincRNA,chr13:9001432-9076451	1	0	0
chr13	13862224	13862753	TE_id "RMER17B,chr13:13862224-13862753"; TE_class "LTR"; TE_family "ERVK";	only identified in Mouse	Gm47882,ENSMUSG00000113811.1,lincRNA,chr13:13862534-13893979	1	0	0
chr13	56362690	56363041	TE_id "ORR1B1,chr13:56362690-56363041"; TE_class "LTR"; TE_family "ERVL-MaLR";	only identified in Mouse	Gm10782,ENSMUSG00000074885.4,lincRNA,chr13:56362900-56368857	1	0	0
chr13	59217154	59217257	TE_id "ORR1A1,chr13:59217154-59217257"; TE_class "LTR"; TE_family "ERVL-MaLR";	only identified in Mouse	Gm34558,ENSMUSG00000114478.1,lincRNA,chr13:59211622-59217172	1	0	0
chr13	70649973	70650350	TE_id "L2a,chr13:70649973-70650350"; TE_class "LINE"; TE_family "L2";	identified in human	D030007L05Rik,ENSMUSG00000113334.1,lincRNA,chr13:70650144-70655979	1	0	0
chr13	70681928	70682233	TE_id "MER31A,chr13:70681928-70682233"; TE_class "LTR"; TE_family "ERV1";	identified in human	Gm36426,ENSMUSG00000113796.1,lincRNA,chr13:70676716-70681966	1	0	0
chr13	94294869	94295212	TE_id "MTC,chr13:94294869-94295212"; TE_class "LTR"; TE_family "ERVL-MaLR";	only identified in Mouse	Gm32089,ENSMUSG00000114055.1,lincRNA,chr13:94289448-94295006	1	0	0
chr13	107034081	107034546	TE_id "RLTR12BD_Mm,chr13:107034081-107034546"; TE_class "LTR"; TE_family "ERVK";	only identified in Mouse	Gm48684,ENSMUSG00000114893.1,lincRNA,chr13:107034284-107035217	1	0	0
chr13	110903254	110903662	TE_id "LTR33A_,chr13:110903254-110903662"; TE_class "LTR"; TE_family "ERVL";	identified in human	Gm38397,ENSMUSG00000114472.1,lincRNA,chr13:110903499-110908280	1	0	0
chr13	112005211	112005532	TE_id "Lx9,chr13:112005211-112005532"; TE_class "LINE"; TE_family "L1";	only identified in Rodent	Gm15323,ENSMUSG00000086092.1,lincRNA,chr13:112005502-112017332	1	0	0
chr13	113502301	113502858	TE_id "MER90a,chr13:113502301-113502858"; TE_class "LTR"; TE_family "ERV1";	identified in human	4921509O07Rik,ENSMUSG00000114790.1,lincRNA,chr13:113446288-113502844	1	0	0
chr14	7749926	7750045	TE_id "RLTR6-int,chr14:7749926-7750045"; TE_class "LTR"; TE_family "ERV1";	only identified in Mouse	Gm16741,ENSMUSG00000084775.2,lincRNA,chr14:7749945-7775528	1	0	0
chr14	15065214	15065343	TE_id "MER58A,chr14:15065214-15065343"; TE_class "DNA"; TE_family "hAT-Charlie";	identified in human	Gm31517,ENSMUSG00000114538.1,lincRNA,chr14:15015189-15065231	1	0	0
chr14	34769956	34770088	TE_id "RSINE1,chr14:34769956-34770088"; TE_class "SINE"; TE_family "B4";	only identified in Mouse	Gm49032,ENSMUSG00000115109.1,lincRNA,chr14:34768956-34770055	1	1	0
chr14	46516373	46516495	TE_id "MER5A,chr14:46516373-46516495"; TE_class "DNA"; TE_family "hAT-Charlie";	identified in human	Gm48912,ENSMUSG00000115158.1,lincRNA,chr14:46482225-46516442	1	0	0
chr14	47801394	47801534	TE_id "MER5A,chr14:47801394-47801534"; TE_class "DNA"; TE_family "hAT-Charlie";	identified in human	Gm49302,ENSMUSG00000115046.1,lincRNA,chr14:47800740-47801465	1	0	0
chr14	48537898	48538183	TE_id "L4_B_Mam,chr14:48537898-48538183"; TE_class "LINE"; TE_family "RTE-X";	identified in human	4930572G02Rik,ENSMUSG00000115725.1,lincRNA,chr14:48537991-48571888	1	0	0
chr14	67476674	67477112	TE_id "Charlie29a,chr14:67476674-67477112"; TE_class "DNA"; TE_family "hAT-Charlie";	identified in human	Gm38409,ENSMUSG00000114744.1,lincRNA,chr14:67476873-67502079	1	0	0
chr14	76526570	76526832	TE_id "L1MB3,chr14:76526570-76526832"; TE_class "LINE"; TE_family "L1";	identified in human	E130202H07Rik,ENSMUSG00000115092.1,lincRNA,chr14:76526592-76530746	1	0	0
chr15	36695633	36695874	TE_id "MLT1J,chr15:36695633-36695874"; TE_class "LTR"; TE_family "ERVL-MaLR";	identified in human	Gm46515,ENSMUSG00000115127.1,lincRNA,chr15:36632769-36695665	1	0	0
chr15	36931533	36931760	TE_id "ORR1B2,chr15:36931533-36931760"; TE_class "LTR"; TE_family "ERVL-MaLR";	only identified in Mouse	Gm41300,ENSMUSG00000115430.1,lincRNA,chr15:36906611-36931686	1	0	0
chr15	38728439	38728893	TE_id "MLT2B2,chr15:38728439-38728893"; TE_class "LTR"; TE_family "ERVL";	identified in human	Gm45924,ENSMUSG00000115620.1,lincRNA,chr15:38713483-38728516	1	0	0
chr15	55923206	55923413	TE_id "MIRb,chr15:55923206-55923413"; TE_class "SINE"; TE_family "MIR";	identified in human	Gm46516,ENSMUSG00000115200.1,lincRNA,chr15:55923402-55960906	1	0	0
chr15	59618514	59618721	TE_id "MTEb,chr15:59618514-59618721"; TE_class "LTR"; TE_family "ERVL-MaLR";	only identified in Mouse	Gm36677,ENSMUSG00000115896.1,lincRNA,chr15:59618590-59619055	1	0	0
chr15	78868326	78868736	TE_id "L1MB5,chr15:78868326-78868736"; TE_class "LINE"; TE_family "L1";	identified in human	Gm26634,ENSMUSG00000097085.2,lincRNA,chr15:78862956-78868533	1	0	0
chr15	92344250	92344839	TE_id "RLTR16C_MM,chr15:92344250-92344839"; TE_class "LTR"; TE_family "ERVK";	only identified in Mouse	Gm26760,ENSMUSG00000097068.2,lincRNA,chr15:92344359-92378103	1	0	0
chr16	13739180	13739593	TE_id "RLTR9E,chr16:13739180-13739593"; TE_class "LTR"; TE_family "ERVK";	only identified in Mouse	Gm49432,ENSMUSG00000115907.1,lincRNA,chr16:13737852-13739204	1	0	0
chr16	24039690	24040327	TE_id "Lx7,chr16:24039690-24040327"; TE_class "LINE"; TE_family "L1";	only identified in Rodent	Gm49518,ENSMUSG00000116290.1,lincRNA,chr16:24039906-24060637	1	0	0
chr16	30870187	30870522	TE_id "LTR50,chr16:30870187-30870522"; TE_class "LTR"; TE_family "ERVL";	identified in human	AC163720.2,ENSMUSG00000116737.1,lincRNA,chr16:30870191-30881649	1	0	0
chr16	72234307	72234667	TE_id "MER76,chr16:72234307-72234667"; TE_class "LTR"; TE_family "ERVL";	identified in human	AC154782.1,ENSMUSG00000116769.1,lincRNA,chr16:72226383-72234327	1	0	0
chr16	86806251	86806695	TE_id "LTR10_RN,chr16:86806251-86806695"; TE_class "LTR"; TE_family "ERVK";	only identified in Rodent	AC135964.2,ENSMUSG00000116993.1,lincRNA,chr16:86770227-86806513	1	0	0
chr17	23925479	23925952	TE_id "RMER17C-int,chr17:23925479-23925952"; TE_class "LTR"; TE_family "ERVK";	only identified in Rodent	AC110262.3,ENSMUSG00000117488.1,lincRNA,chr17:23902566-23925497	1	0	0
chr17	35991776	35991911	TE_id "B4A,chr17:35991776-35991911"; TE_class "SINE"; TE_family "B4";	only identified in Mouse	Gm20508,ENSMUSG00000092604.1,lincRNA,chr17:35991867-35993738	1	0	0
chr17	48738638	48738877	TE_id "MIRb,chr17:48738638-48738877"; TE_class "SINE"; TE_family "MIR";	identified in human	Gm45330,ENSMUSG00000110276.1,lincRNA,chr17:48730399-48738746	1	0	0
chr17	83854217	83854572	TE_id "ORR1B2,chr17:83854217-83854572"; TE_class "LTR"; TE_family "ERVL-MaLR";	only identified in Mouse	C430042M11Rik,ENSMUSG00000097254.2,lincRNA,chr17:83851675-83854418	1	0	0
chr17	87473595	87473754	TE_id "L2,chr17:87473595-87473754"; TE_class "LINE"; TE_family "L2";	identified in human	AC122818.3,ENSMUSG00000117486.1,lincRNA,chr17:87464640-87473742	1	0	0
chr18	15194677	15195086	TE_id "MT2A,chr18:15194677-15195086"; TE_class "LTR"; TE_family "ERVL";	only identified in Mouse	AC102342.2,ENSMUSG00000117613.1,lincRNA,chr18:15194782-15214696	1	0	0
chr18	30267212	30269257	TE_id "RLTR4_MM-int,chr18:30267212-30269257"; TE_class "LTR"; TE_family "ERV1";	only identified in Mouse	AC102496.1,ENSMUSG00000117465.1,lincRNA,chr18:30267249-30272133	1	0	0
chr18	31861539	31861828	TE_id "B4,chr18:31861539-31861828"; TE_class "SINE"; TE_family "B4";	only identified in Mouse	Gm26823,ENSMUSG00000096926.1,lincRNA,chr18:31859082-31861764	1	0	0
chr19	35924516	35924840	TE_id "MLT1G,chr19:35924516-35924840"; TE_class "LTR"; TE_family "ERVL-MaLR";	identified in human	A830019P07Rik,ENSMUSG00000094707.1,lincRNA,chr19:35835221-35924578	1	0	0
chr19	40868261	40868583	TE_id "RMER15,chr19:40868261-40868583"; TE_class "LTR"; TE_family "ERVL";	only identified in Mouse	E030044B06Rik,ENSMUSG00000097740.1,lincRNA,chr19:40868386-40874071	1	0	0
