# Supplementary material for: Tissue-specific usage of transposable element-derived promoters in mouse development
Source: Genome Biol. 2020 Sep 28;21:255. doi: 10.1186/s13059-020-02164-3 (PMC7520981; doi:10.1186/s13059-020-02164-3)
Supplement: Supplementary file 10 — Additional file 10. The percentage of identity, coverage, and gaps for the exon’s alignment between Timd2 and Havcr1 genes. [file 13059_2020_2164_MOESM10_ESM.xlsx]

## Sheet: Timd2 and Havcr1 exons
coverage;Identities;Gaps	Timd2_exon1	Timd2_exon2	Timd2_exon3	Timd2_exon4	Timd2_exon5	Timd2_exon6	Timd2_exon7	Timd2_exon8	Timd2_exon9	Timd2_exon10	Timd2_exon11
Havcr1_exon1		92%; 89%; 5%
Havcr1_exon2			37%;88%;0%
Havcr1_exon3				100%;100%;100%
Havcr1_exon4					85%; 77%; 1%
Havcr1_exon5						77%; 92%; 0%
Havcr1_exon6							94%; 80%; 0%
Havcr1_exon7								100%; 76%; 0%
Havcr1_exon8									99%; 86%; 0%
Havcr1_exon9										92%; 88%; 0%
Havcr1_exon10											83%; 74%; 8%
