# Supplementary material for: Tissue-specific usage of transposable element-derived promoters in mouse development
Source: Genome Biol. 2020 Sep 28;21:255. doi: 10.1186/s13059-020-02164-3 (PMC7520981; doi:10.1186/s13059-020-02164-3)
Supplement: Supplementary file 11 — Additional file 11: Table S1. The number of genes that their transcripts used 5′ end TE-derived TSS and non-TE derived TSS. Table S2. The usage of TE-derived TSS in the transcripts of genes overlapped CAGE peaks. [file 13059_2020_2164_MOESM11_ESM.xlsx]

## Sheet: Table S1
GENE	Total	Type	Number
Genes with Multiple transcripts	142	Only 5'end TE-derived TSS used	27
		Both 5' end TE-derived TSS and non-TE TSS used	107
		None of 5' end TE-derived TSS used	8
Genes with one transcript	174	Only 5'end TE-derived TSS used	166
		None of 5'end TE-derived TSS used	8

## Sheet: Table S2
GENE	Total	Type	Number
Genes with CAGE & Multiple transcripts	84	use TE derived TSS	29
		use TE and non-TE TSS	18
		use non-TE TSS	37
Genes with CAGE & one transcript	30	use TE derived TSS	28
		use non-TE TSS	2
